# Supplementary material for: Genome-Wide Identification of LRR-RLK Family in Saccharum and Expression Analysis in Response to Biotic and Abiotic Stress
Source: Curr Issues Mol Biol. 2021 Oct 18;43(3):1632–51. doi: 10.3390/cimb43030116 (PMC8929030; doi:10.3390/cimb43030116)
Supplement: Supplementary file 1 [file cimb-43-00116-s001.zip]

Archive with 15 entries (15 files):
- 09082021 supplementary materials.pdf
- Additional data 1 alignment.muscle.fa
- Additional data 2 Phylogenetic tree constructed.nwk
- Supplementary Material  Figure S1.pdf
- Supplementary Material  Figure S3.pdf
- Supplementary Material 3.pdf
- Supplementary Material Figure S2.pdf
- Supplementary Material Table S1.xlsx
- Supplementary Material Table S2.xlsx
- Supplementary Material Table S3.xlsx
- Supplementary Material Table S4.xlsx
- Supplementary Material Table S5.docx
- Supplementary Material Table S6.xlsx
- Supplementary MaterialTable S7.xlsx
- Supplementary MaterialTable S8.xlsx
