# Supplementary material for: Genome-Wide Identification of LRR-RLK Family in Saccharum and Expression Analysis in Response to Biotic and Abiotic Stress
Source: Curr Issues Mol Biol. 2021 Oct 18;43(3):1632–51. doi: 10.3390/cimb43030116 (PMC8929030; doi:10.3390/cimb43030116)
Supplement: Supplementary file 1 [file cimb-43-00116-s001.zip › Additional data 1 alignment.muscle.fa]

>SsLRR-RLK202
------------------------------------------------------------
------------------------------------------------------------
------------------------------------------------------------
------------------------------------------------------------
------------------------------------------------------------
------------------------------------------------------------
------------------------------------MAESNASSLLRWR------RQSIA
P---I-------------------------------------------------------
------------------------------------------------------------
---------EAL------------------KGIA--------SKLNKA------------
--------------------------------------------DW--------------
---------------DFSVD----------------------------------------
-------------------------------P------CSGSGN--------------WA
---NVTGSLSSNAKFSSNVTC---------------------------------------
----DCSFNNHT-----------ECHVISLELMRQNLSGVLPD-----------------
------------------------------------------------------------
----------------------EVVN--LTYLQNLDLSRNFIQGPIP-------------
------------------------------------------------------ASWADL
PVFNLYALHCSHSSVRTFLFDYRS------------------------------------
------------------------------------------------------------
--------------------------LQGNRISG-TLPKELGR-----------------
------------------------------------------------------------
------------------------------------------------------------
------------------------------------------------------------
------------------------------------------------------------
------------------------------------------------------------
------------------------------------------------------------
------------------------------------------------------------
-------------------------MP---------------------------------
------------------KLKS-I----------------QLEG--------NQL-----
-----A-G-SI---PP--------------------------------------------
--------------ELGNI--I-SLQRF-F--------------ISAN------------
-------------------------------------NITG--EL---------------
--------------------------------------P---------------------
----ST--FS--RLTN--------MTDFR----VDGN-SIT-------------------
-----GKIP---------------------------------------------------
------------------------------------------------------------
------------------------------------------------------------
------------------------------------------------------------
------------------------------------------------------------
------------------------------------------------------------
------------------------------------------------------------
------------------------------------------------------------
--------------------SFIKNWQGVNRMLRYAGYLDEWAYSNRNFLVEELDRIATQ
VLRNC--SIYGE---------------------------IP-------------------
-----SY-LGQM-----------------------------QYLKVLDLSFN--------
------------------------------------------------------------
------------------------------------------------------------
------------------------------------------------------------
------------------------------------------------------------
------------------------------------------------------------
-------------------------------K---------------------------L
----------------------TDEV-------PVNFGAMMTLQYLYLTDNMLTGDLPAW
MLK---------------------------------------------------------
---------------NKASNKVNILQPCLRKNLPCTT-----------------------
----------RPRRKFTYTQQIDSNSSLFINCGG--------------------------
------------------------------------------------------------
------------------------------------------------------------
------------------------------------------------------------
------------------------------------------------------------
------------------------------------------------------------
------------------------------------------------------------
------------------------------------------------------------
------------------------------------------------------------
------------------------------------------------------------
------------------------------------------------------------
------------------------------------------------------------
------------------------------------------------------------
------------------------------------------------------------
--------------------------------KSVVVDGNTYEDDSSQIGTSMFSVS---
DDKKWAYSSTGD--------------------------FVGNENAD--------------
------------------------------------------------------------
------------------------------------------------------------
---------------YIARNTSKLNLAYPELYT---------------------------
------------------------------------------------EARLSPLSLK--
------------------YYGLCMENGE--------------------------------
---------------------YTVKLHFAEIVFTEDHTYSS-------------------
-----NGK--------------RVF------------------------DVFI-QG--VK
VL--------EDFN------------------------IKDET----G----VH------
---------------------------------RAF------------IKSF------AT
NI-------SDNT-LEIHFYWGG------------------------------KGTT-AI
------------------------------------------------------------
-----------P-YRGV---------Y---------------------------------
-----GPL----------------------------------------------------
------ISAISVTKM------GRNHRGVSTG-------------------VVVAIVI---
-------------------------AAA----CLAVIV-----LIAL-----YFKVF---
------------------------------------------------------------
------------------------------------------------------------
------------------------------------------------------------
------------------------------------------------------------
-----------------------R--------K------KN-------------------
------------------------------------------------------------
------IKGNSRQ-----------------------------LFYQGRKTTTS--ELQTR
A---------------------------------Q----YF-------------------
------------------------------------------------------------
------------------------------------------------------------
-FS---------LEE---------I-----------ESATK-------------------
------------------------------------------------------------
------------------------------------------------------------
-----------HF-------DPANK---------------IGE-----------G--G-F
-G-PVYKAERL-----------KQQGKLLE-------------------MVDRRL-----
------------GSDYSQ--------------------------------------EQA-
-------LRL----------------------------------------LNVALLCT-S
AQPTQRPRMSSVVKMLC---------GE------------IPIETVPAD---DD----L-
SEDLR-------------------------------LNIAQSQHSINNSQ----------
------------------------------------------------------------
------------------------------------------------------------
------------------------------------------------------------
------------------------------------------------------------
-------------------TNWSQNSLNNSQTNWS-------------------------
GTPS----SDP---------------------SVLPHSSKDSGY-LPSSSSFS-VKLQL-
-FY-------------QGRKT------------------------------TTSELQTRA
QYFFSLEEIES-------------------------------ATK--------------H
FDP---------------------------------------------------------
----------------------------------------ANKIGEGGFGPV------YK
GTLANGTI--------------------------------VAVKKLSSKS-----SQGNR
EFLNEMGIISALRHPN--------------------------------------------
--------------------------------------------LAER--LK--------
--------------------------QQGK---------L-LEMVDQR------------
--LGS-------------------------------------------------------
-----------------DYSQEQALR----L----------------LNV----A-----
L-----------------------------------------------------------
---------L----------C---------------------------------------
------------------------------------------------------------
------------------------------------------------------------
---------------------------------------------------TS-------
-----AQ-PT-----------Q----------R------P------------RM------
------------------------------------------------------------
---------------------------------SSV------------------------
-------------------VK---------------------------------------
------------------------------------------------------------
---------------------------------MLRGEIPIETVPADDDLSEDLQL----
-----------------------------NIAQSQHSINNSQTNWSQNS-----------
------------------------------------------------------------
------------------------------------------------------------
------------------------------------------------------------
------------------------------------------------------------
------------------------------------------------------------
------------------------------------------------------------
------------------------------------------------------------
------------------------------------------------------------
------------------------------------------------------------
------------------------------------------------------------
------------------------------------------------------------
------------------------------------------------------------
------------------------------------------------------------
------------------------------------------------------------
------------------------------------------------------------
------------------------------------------------------------
------------------------------------------------------------
------------------------------------------------------------
------------------------------------------------------------
------------------------------------------------------------
------------------------------------------------------------
------------------------------------------------------------
------------------------------------------------------------
--------------------------------------------------------
>SsLRR-RLK265
------------------------------------------------------------
------------------------------------------------------------
------------------------------------------------------------
------------------------------------------------------------
------------------------------------------------------------
------------------------------------------------------------
-----------------------------------MGRSGMSTARLLGI------SFLCV
L---F--------------------V---RT-----------------------------
-----------SE-----SASDDAADC---------------------------------
---------CVL------------------LALR---------LPVSA----------LL
-AFRRAIYEDPL--------SKLS--------------------DW--------------
-------------NS-KDKD----------------------------------------
-------------------------------P------C----A--------------WS
------GV----------G-C---------------------------------------
------------------------------------------------------------
------------------------------------------------------------
------------------------------------------------------------
------------------------------------------------------------
------------------------------------------------------------
------------------------------------------------------------
------------------------------------------------------------
------------------------------------------------------------
------------------------------------------------------------
------------------------------------------------------------
------------------------------------------------------------
------------------------------------------------------------
------------------------------------------------------------
------------------------------------------------------------
----------------------SPFNN---------------------------------
------------------RVVT-L----------------ELSN--------SSL-----
-----Q-G-FL---AP--------------------------------------------
--------------QIGSL--R-SLQTL-A--------------LDHN------------
-------------------------------------TFMG--SI---------------
--------------------------------------P---------------------
----KD--IG--MLKN--------LIELN----LSSN-QLA-------------------
-----GPIP---------------------------------------------------
------------------------------------------------------------
------------------------------------------------------------
------------------------------------------------------------
------------------------------------------------------------
------------------------------------------------------------
------------------------------------------------------------
------------------------------------------------------------
------------------------------------------------SEIGDMAKITKI
DLHAN--RLDGT---------------------------IP-------------------
-----PE-LGKL-----------------------------GSLLELRLSNN--------
------------------------------------------------------------
------------------------------------------------------------
------------------------------------------------------------
------------------------------------------------------------
------------------------------------------------------------
-------------------------------S----------------------------
------------------------------------------------------------
------------------------------------------------------------
------------------------------------------------------------
------------------------------------------------------------
------------------------------------------------------------
------------------------------------------------------------
------------------------------------------------------------
------------------------------------------------------------
------------------------------------------------------------
------------------------------------------------------------
------------------------------------------------------------
------------------------------------------------------------
------------------------------------------------------------
------------------------------------------------------------
------------------------------------------------------------
------------------------------------------------------------
------------------------------------------------------------
------------------------------------------------------------
------------------------------------------------------------
------------------------------------------------------------
------------------------------------------------------------
------------------------------------------------------------
------------------------------------------------------------
------------------ITGIIPASDD--------------------------------
------------------------------SDMESTN-----------------------
-----STD-------E------IGL------------------------CQ-L-SH--LT
NI---------DLS------------------------YNFLV----G-D--VPTCLQ--
------------QIQ------------------RYTFT----------FCGL--------
NV-------SVVF-LN------------LPV-----------------------LQY-LN
----------------------------------------------------------RS
SLVGN---------------------C----FQNSTSNRPL-------------------
-----QQC----------------------------------------------------
------MDRGKDNGA---------DENVHKGLP---EPLWL---------FILEVIA---
-------------------------AVS----LLCLLT-----LCTM-----TG--L---
------------------------------------------------------------
------------------------------------------------------------
------------------------------------------------------------
------------------------------------------------------------
-----------------------R--------R------CR-------------------
------------------------------------------------------------
------ARSSGSG-------T---------------------------------------
----------------------TVPW--------T----RA-------------------
------------------------------------------------------------
------------------------------------------------------------
-VS---------WKENTVIS----------------IEACE-------------------
------------------------------------------------------------
------------------------------------------------------------
-----------DF---------SNI---------------IGS-----------S--QET
---VVYKGT-L-----------KD-----G------R---E--------IAVVSL-----
------------------------------------------------------------
-------TVP----------------------------------------VI--EMS--R
L---SHENVA-KMMGYC---------KESDPFS-----RMLVFQYPP-N---GT----L-
YEHLH-----------------------------------------DGDG------WQ--
------------------------------------------------------------
------------------------------------------------------------
------------------------------------------------------------
------------------------------------------------------------
-------------------LSWP-RRMKLALAISR-------------------------
VLRY----LHT-ELQP----------------PFAVAALTSSSV-YLTE-DFS-PKIID-
-FE-------------RWRYL------------------------------------ATK
-----PGFSSL-------------------------------NGG--------------S
VNS---------------------------------------------------------
-------------------------ITD-----S------RHKRFMDVQANT------YA
----FGVI--------------------------------LLE--LISGR---ASVS---
--KDTGG-----------------------------------------------------
--------------------------------------------LVDW--AR--------
-------------------KHL----EQPE--------EF-SKLVDTR---------L--
------------------------------------------------------------
----------------QSVNQESLGI----V----------------CNV----V-----
N-----------------------------------------------------------
---------L----------C---------------------------------------
------------------------------------------------------------
------------------------------------------------------------
---------------------------------------------------ID-------
-----LE-PS-----------R----------R------P------------SM------
------------------------------------------------------------
---------------------------------SMI------------------------
-------------------AA-------------------------------------IL
EE----------------------------------------------------------
------------------------------GIEASAATLLRNSSLAWAEAELAIS-----
------------------------------------------------------------
------------------------------------------------------------
------------------------------------------------------------
------------------------------------------------------------
------------------------------------------------------------
------------------------------------------------------------
------------------------------------------------------------
------------------------------------------------------------
------------------------------------------------------------
------------------------------------------------------------
------------------------------------------------------------
------------------------------------------------------------
------------------------------------------------------------
------------------------------------------------------------
------------------------------------------------------------
------------------------------------------------------------
------------------------------------------------------------
------------------------------------------------------------
------------------------------------------------------------
------------------------------------------------------------
------------------------------------------------------------
------------------------------------------------------------
------------------------------------------------------------
------------------------------------------------------------
--------------------------------------------------------
>SsLRR-RLK299
------------------------------------------------------------
------------------------------------------------------------
------------------------------------------------------------
------------------------------------------------------------
------------------------------------------------------------
------------------------------------------------------------
---------------------------MTRRCAEAAPAPAPSLLQVLLA------LHCGV
V---F--------------------L---QC-----------------------------
------------S-----AASGMGSDV---------------------------------
---------SVL------------------MAFK-----------RAI----------IE
---------DPH--------SVLS--------------------DW--------------
-------------TD-ADGN----------------------------------------
-------------------------------A------C----D--------------WR
------GV----------I-C---------------------------------------
------------------------------------------------------------
------------------------------------------------------------
------------------------------------------------------------
------------------------------------------------------------
------------------------------------------------------------
------------------------------------------------------------
-----------------------------------SAP----------------------
------------------------------------------------------------
------------------------------------------------------------
------------------------------------------------------------
------------------------------------------------------------
------------------------------------------------------------
------------------------------------------------------------
------------------------------------------------------------
-------------------------QG---------------------------------
------------------SVIS-L----------------KLSN--------SSL-----
-----K-G-FI---AP--------------------------------------------
--------------ELGQL--G-FLQEL-Y--------------LDHN------------
-------------------------------------LLFG--TI---------------
--------------------------------------P---------------------
----KL--IG--SLRN--------LRVLD----LSVN-RLT-------------------
-----GPIP---------------------------------------------------
------------------------------------------------------------
------------------------------------------------------------
------------------------------------------------------------
------------------------------------------------------------
------------------------------------------------------------
------------------------------------------------------------
------------------------------------------------------------
------------------------------------------------SELGGLSSVSVI
NFHSN--GLTGS---------------------------IP-------------------
-----SE-LGKL-----------------------------QNLVELRLDRN--------
------------------------------------------------------------
------------------------------------------------------------
------------------------------------------------------------
------------------------------------------------------------
------------------------------------------------------------
-------------------------------R---------------------------L
----------------------KGPI-------PGSNT----------------------
------------------------------------------------------------
------------------------------------------------------------
------------------------------------------------------------
------------------------------------------------------------
------------------------------------------------------------
------------------------------------------------------------
------------------------------------------------------------
------------------------------------------------------------
------------------------------------------------------------
------------------------------------------------------------
------------------------------------------------------------
------------------------------------------------------------
------------------------------------------------------------
------------------------------------------------------------
------------------------------------------------------------
------------------------------------------------------------
------------------------------------------------------------
------------------------------------------------------------
------------------------------------------------------------
------------------------------------------------------------
------------------------------------------------------------
------------------------------------------------ASFSPAANIGST
T-----------------HNGLCPS-----------------------------------
-----------------------PRLYV--GDFSYNF---L-------------------
-----VGK---I---P------PCL------------------------KY-LPRYYYMM
YL---------LLF------------------------RSSFQ----GNC--FQ---D--
------------EYS------------------VQQRA----------LQIFPRSLCLQP
PL-------STNS-LF--VIGGS-----TSQ-----------------------------
------------------------------------------------------------
------------------------------------------------------------
-----RGG----------------------------------------------------
------TNGFKHPGH------NKHDKMQQPI-------------------WLLVLEI---
-------------------------ATS----VLLVVF----VITGI-------------
------------------------------------------------------------
------------------------------------------------------------
------------------------------------------------------------
------------------------------------------------------------
----------VTASRSCKLKPSIR----ISSWN------RS-------------------
------------------------------------------------------------
------KSWSDEI-------T----VLIVHSSKEQLMNRLMCFPIILVDVSML--SPDSD
M-----------------------LK--------S----LP-------------------
------------------------------------------------------------
----------------------------------------------------K-------
-LS---------RQE---------L-----------EVACE-------------------
------------------------------------------------------------
------------------------------------------------------------
-----------DF---------SNI---------------IGS-----------S--PET
---VVYKGT-M-----------KD-----G------P---E--------VSVISL-----
--------CAFEGQWTSH----------------------------HE--------LFY-
-------QNK----------------------------------------VL--DLA--R
L---NHENIA-KFLGYC---------RESDPFS-----RMLVFEYAP-N---GT----L-
FEHLH-----------------------------------------YGEG------GQ--
------------------------------------------------------------
------------------------------------------------------------
------------------------------------------------------------
------------------------------------------------------------
-------------------LSWL-RRMKIAIGIAQ-------------------------
GLRY----LHT-ELQP----------------PFAISELNSNSV-YVTE-DFT-PKLVD-
-FE-------------CWKMM-----------------------------------FTRQ
-----FSRHEK-------------------------------ATGHLN-----------S
KSP---------------------------------------------------------
-------------------------FPG-----HGDSAEDKQ---ADIQANT------FA
----FGVI--------------------------------LLE--IISGR-----LP---
YCKDKGY-----------------------------------------------------
--------------------------------------------LVDW--AT--------
-------------------KYL----QQPE--------EI-GKLVDPE---------L--
------------------------------------------------------------
----------------SSARSEDLAV----L----------------CSV----V-----
S-----------------------------------------------------------
---------R----------C---------------------------------------
------------------------------------------------------------
------------------------------------------------------------
---------------------------------------------------ID-------
-----PD-PS-----------K----------R------P------------SM------
------------------------------------------------------------
---------------------------------QII------------------------
-------------------TG-------------------------------------VL
EN----------------------------------------------------------
------------------------------GIDLSAAAILKESSLAWAELALAL------
------------------------------------------------------------
------------------------------------------------------------
------------------------------------------------------------
------------------------------------------------------------
------------------------------------------------------------
------------------------------------------------------------
------------------------------------------------------------
------------------------------------------------------------
------------------------------------------------------------
------------------------------------------------------------
------------------------------------------------------------
------------------------------------------------------------
------------------------------------------------------------
------------------------------------------------------------
------------------------------------------------------------
------------------------------------------------------------
------------------------------------------------------------
------------------------------------------------------------
------------------------------------------------------------
------------------------------------------------------------
------------------------------------------------------------
------------------------------------------------------------
------------------------------------------------------------
------------------------------------------------------------
--------------------------------------------------------
>AtRLK-LRR-VI-2-1
------------------------------------------------------------
------------------------------------------------------------
------------------------------------------------------------
------------------------------------------------------------
------------------------------------------------------------
------------------------------------------------------------
-------------------------------------MRSKYFCSLALV------LGLFF
V---S--------------------C---DG-----------------------------
-----------FA-----S-----NEV---------------------------------
---------QAL------------------RRFK-----------EAI----------YE
---------DPL--------LVMS--------------------NW--------------
--------------NDPNSD----------------------------------------
-------------------------------P------C----D--------------WT
------GI----------Y-C---------------------------------------
------------------------------------------------------------
------------------------------------------------------------
------------------------------------------------------------
------------------------------------------------------------
------------------------------------------------------------
------------------------------------------------------------
------------------------------------------------------------
------------------------------------------------------------
------------------------------------------------------------
------------------------------------------------------------
------------------------------------------------------------
------------------------------------------------------------
------------------------------------------------------------
------------------------------------------------------------
------------------------SPS---------------------------------
----------------KDHVIK-I----------------NISA--------SSI-----
-----K-G-FL---AP--------------------------------------------
--------------ELGQI--T-YLQEL-I--------------LHGN------------
-------------------------------------ILIG--TI---------------
--------------------------------------P---------------------
----KE--IG--NLKN--------LKILD----LGNN-HLM-------------------
-----GPIP---------------------------------------------------
------------------------------------------------------------
------------------------------------------------------------
------------------------------------------------------------
------------------------------------------------------------
------------------------------------------------------------
------------------------------------------------------------
------------------------------------------------------------
------------------------------------------------AEIGSLSGIMII
NLQSN--GLTGK---------------------------LP-------------------
-----AE-LGNL-----------------------------KYLRELHIDRN--------
------------------------------------------------------------
------------------------------------------------------------
------------------------------------------------------------
------------------------------------------------------------
------------------------------------------------------------
-------------------------------R---------------------------L
----------------------QGSL----------------------------------
------------------------------------------------------------
------------------------------------------------------------
------------------------------------------------------------
------------------------------------------------------------
------------------------------------------------------------
------------------------------------------------------------
------------------------------------------------------------
------------------------------------------------------------
------------------------------------------------------------
------------------------------------------------------------
------------------------------------------------------------
------------------------------------------------------------
------------------------------------------------------------
------------------------------------------------------------
------------------------------------------------------------
------------------------------------------------------------
------------------------------------------------------------
------------------------------------------------------------
------------------------------------------------------------
------------------------------------------------------------
------------------------------------------------------------
------------------------------------------------------------
------------------LVAGASGYQS--------------------------------
------------------------------KVYSSNS-----------------------
-----SAN---I----------AGL---------------------------C-KS--LK
VA---------DFS------------------------YNFFV----G-N--IP---K--
------------CLE------------------NLP------------RTSF--------
---------QGNC-MQ-----NK-------------------------------------
------------------------------------------------------------
---------------DLKHRSSSQ--C----ANAQLVKTHG-------------------
-----SPS----------------------------------------------------
------AAPKHQSAQ------MVAKHHRASKPK---WL------------LALEIVT---
-------------------------GSM----VGLLLL----VALFS-----AVHRW---
------------------------------------------------------------
------------------------------------------------------------
------------------------------------------------------------
------------------------------------------------------------
--------------------------------N------NR-------------------
------------------------------------------------------------
------STLIIPW-------K-------------------KSSSEKEKFTVYV--DSEML
K---------------------------------D----VS-------------------
------------------------------------------------------------
----------------------------------------------------R-------
-LT---------RQE---------L-----------EVACE-------------------
------------------------------------------------------------
------------------------------------------------------------
-----------DF---------SNI---------------IGL-----------S--ADS
---QIYKGT-L-----------KG-----G------S---E--------IAVISL-----
--------CVKEEDWTGY----------------------------LE--------LYF-
-------QRE----------------------------------------VA--DLA--R
L---NHENTA-KLLGYC---------KEISPFT-----RMLVFEYAS-N---GT----L-
YEHLH-----------------------------------------YGEA------AL--
------------------------------------------------------------
------------------------------------------------------------
------------------------------------------------------------
------------------------------------------------------------
-------------------VSWA-RRMKIVIGIAR-------------------------
GLKY----LHM-ELDP----------------PFTISELSSNAI-YLTE-DFT-PKLVD-
-FE-------------CWKTI---------------------------------LARSEK
-----NLRNIS-------------------------------SQGSIC-----------V
LPN---------------------------------------------------------
---------------------------------G------MESRYLDVSGNI------YA
----FGIL--------------------------------LLE--IVSGR-----PP---
YCKDKGF-----------------------------------------------------
--------------------------------------------LIEW--LY--------
-------RTSNVVFVAKVLNLKRIYCILQAKEFLEAPEAM-SGLVDPE---------L--
------------------------------------------------------------
----------------KHFNQEDLET----V----------------CEV----A-----
S-----------------------------------------------------------
---------Q----------C---------------------------------------
------------------------------------------------------------
------------------------------------------------------------
---------------------------------------------------LN-------
-----RD-PT-----------N----------NNNNHNKP------------SV------
------------------------------------------------------------
---------------------------------QEL------------------------
-------------------CE-------------------------------------TL
ES----------------------------------------------------------
------------------------------RISLSISAELRSSSLAWAELALDS------
------------------------------------------------------------
------------------------------------------------------------
------------------------------------------------------------
------------------------------------------------------------
------------------------------------------------------------
------------------------------------------------------------
------------------------------------------------------------
------------------------------------------------------------
------------------------------------------------------------
------------------------------------------------------------
------------------------------------------------------------
------------------------------------------------------------
------------------------------------------------------------
------------------------------------------------------------
------------------------------------------------------------
------------------------------------------------------------
------------------------------------------------------------
------------------------------------------------------------
------------------------------------------------------------
------------------------------------------------------------
------------------------------------------------------------
------------------------------------------------------------
------------------------------------------------------------
------------------------------------------------------------
--------------------------------------------------------
>AtRLK-LRR-VI-2-6
------------------------------------------------------------
------------------------------------------------------------
------------------------------------------------------------
------------------------------------------------------------
------------------------------------------------------------
------------------------------------------------------------
----------------------------------MRLYLSSTMQLSLMS------LVLGF
L------------------------F---VS-----------------------------
------------------CDAFASKEV---------------------------------
---------EAV------------------RRFK-----------EAI----------YK
---------DPL--------LVMS--------------------NW--------------
--------------NVPNLS----------------------------------------
-------------------------------P------C----D--------------WN
------GI----------K-C---------------------------------------
------------------------------------------------------------
------------------------------------------------------------
------------------------------------------------------------
------------------------------------------------------------
------------------------------------------------------------
------------------------------------------------------------
--------------------------SPSKD-----------------------------
------------------------------------------------------------
------------------------------------------------------------
------------------------------------------------------------
------------------------------------------------------------
------------------------------------------------------------
------------------------------------------------------------
------------------------------------------------------------
------------------------------------------------------------
------------------HIIK-I----------------NISG--------TSM-----
-----R-GFLV----P--------------------------------------------
--------------ELGQI--T-YLQEL-I--------------LRGN------------
-------------------------------------ILMG--TI---------------
--------------------------------------P---------------------
----KE--IG--KLKK--------LKILD----LGNN-HLT-------------------
-----GPIP---------------------------------------------------
------------------------------------------------------------
------------------------------------------------------------
------------------------------------------------------------
------------------------------------------------------------
------------------------------------------------------------
------------------------------------------------------------
------------------------------------------------------------
------------------------------------------------AEIGKLSRIKTI
NLQSN--GLIGK---------------------------LP-------------------
-----PE-IGNL-----------------------------KHLKELLIGRN--------
------------------------------------------------------------
------------------------------------------------------------
------------------------------------------------------------
------------------------------------------------------------
------------------------------------------------------------
-------------------------------R----------------------------
------------------------------------------------------------
------------------------------------------------------------
------------------------------------------------------------
------------------------------------------------------------
------------------------------------------------------------
------------------------------------------------------------
------------------------------------------------------------
------------------------------------------------------------
------------------------------------------------------------
------------------------------------------------------------
------------------------------------------------------------
------------------------------------------------------------
------------------------------------------------------------
------------------------------------------------------------
------------------------------------------------------------
------------------------------------------------------------
------------------------------------------------------------
------------------------------------------------------------
------------------------------------------------------------
------------------------------------------------------------
------------------------------------------------------------
------------------------------------------------------------
------------------------------------------------------------
------------------LRGSIPIAAK--------------------------------
---------------------TSKKYAS---NPSANI-----------------------
-----SGL---C---K------SSL---------------------------------FK
VA---------DFS------------------------YNFFE----G-R--VP---S--
------------CLD------------------YLP------------ITSF--------
---------QGNC-MKTMDVKQR------PL-----------------------------
------------------------------------------------------------
------------------------------------------------------------
-----SEC----------------------------------------------------
------ARLAVTVAK---KKHRASRQTWLRNFE-----------------IVTGSSV---
-------------------------GLL----FLVVMF---SACSLCKIKRSLIVPW---
------------------------------------------------------------
------------------------------------------------------------
------------------------------------------------------------
------------------------------------------------------------
---------------------------------------KK-------------------
------------------------------------------------------------
------SASEKEK-----------------------------------FTVYV--DSEML
K---------------------------------D----VS-------------------
------------------------------------------------------------
----------------------------------------------------R-------
-YT---------RQE---------L-----------EVACE-------------------
------------------------------------------------------------
------------------------------------------------------------
-----------DF---------SNI---------------IDS-----------S--AES
---QIYKGT-I-----------KG-----G------T---E--------IAVISL-----
--------CVKEENWTGY----------------------------LE--------LNF-
-------QRE----------------------------------------VA--ALA--R
L---NHENAG-KLLGYC---------KESTPFT-----RMLVFEYAS-N---GT----L-
YDHLH-----------------------------------------YADG---SL-----
------------------------------------------------------------
------------------------------------------------------------
------------------------------------------------------------
------------------------------------------------------------
-------------------VSWA-KRMKIVIGIAR-------------------------
GLKY----LHT----E------LH-----P--PFTVSELSSTAV-YLTE-DFT-PKLVD-
-FE-------------CWKII---------------------------------QVRSEK
------NLKNI-------------------------------CNEGAI-----------C
VLP----------------------------------N----------------------
---------------------------------A------MEHRDMDLQGNI------YS
----FGIL--------------------------------LLE--IVSGR-----PS---
YCQDRGC-----------------------------------------------------
--------------------------------------------LVEW--VR--------
------------------EKNL----GAPD---------VMASLVDPE---------L--
------------------------------------------------------------
----------------KHFKQKELEA----V----------------CEV----A-----
S-----------------------------------------------------------
---------Q----------C---------------------------------------
------------------------------------------------------------
------------------------------------------------------------
---------------------------------------------------LN-------
-----LDQNE----------------------KDKDKLSC------------SI------
------------------------------------------------------------
---------------------------------QAL------------------------
-------------------CE---------------------------------------
------------------------------------------------------------
--------------------------TLESRITVSISAEFKSSSLAWAELALASPS----
-----------------------------NEDDDDRSK----------------------
------------------------------------------------------------
------------------------------------------------------------
------------------------------------------------------------
------------------------------------------------------------
------------------------------------------------------------
------------------------------------------------------------
------------------------------------------------------------
------------------------------------------------------------
------------------------------------------------------------
------------------------------------------------------------
------------------------------------------------------------
------------------------------------------------------------
------------------------------------------------------------
------------------------------------------------------------
------------------------------------------------------------
------------------------------------------------------------
------------------------------------------------------------
------------------------------------------------------------
------------------------------------------------------------
------------------------------------------------------------
------------------------------------------------------------
------------------------------------------------------------
------------------------------------------------------------
--------------------------------------------------------
>SsLRR-RLK365
------------------------------------------------------------
------------------------------------------------------------
------------------------------------------------------------
------------------------------------------------------------
------------------------------------------------------------
------------------------------------------------------------
------------------------------------MGTCRRRVLGVWF------FFWFL
L------------------------T---FE-----------------------------
------------------QCASLNHEG---------------------------------
---------AAL------------------LRFK------------AG----------ID
--------ADPY--------GALL--------------------DW--------------
--------------DEESLK----------------------------------------
-------------------------------P------C----S--------------WF
------GV----------E-C---------------------------------------
------------------------------------------------------------
------------------------------------------------------------
------------------------------------------------------------
------------------------------------------------------------
------------------------------------------------------------
------------------------------------------------------------
------------------------------------------------------------
------------------------------------------------------------
------------------------------------------------------------
------------------------------------------------------------
------------------------------------------------------------
------------------------------------------------------------
------------------------------------------------------------
------------------------------------------------------------
--------------------------S---------------------------------
----------------DDGLVMAL----------------ILHN--------NSF-----
-----Y-G-II----PR-------------------------------------------
--------------EIGDL--Q-DLKML-D--------------LGYN------------
-------------------------------------NFSG--PI---------------
--------------------------------------P---------------------
----SE--LQ--NILS--------LEFLF----LKGN-----------------------
------------------------------------------------------------
------------------------------------------------------------
------------------------------------------------------------
------------------------------------------------------------
------------------------------------------------------------
------------------------------------------------------------
------------------------------------------------------------
------------------------------------------------------------
------------------------------------------------------------
-------SLSGC---------------------------SP-------------------
---------GGV-----------------------------QQLTRICEPEN--------
------------------------------------------------------------
------------------------------------------------------------
------------------------------------------------------------
------------------------------------------------------------
------------------------------------------------------------
-------------------------------Q---------------------------V
------------------------------------------------------------
------------------------------------------------------------
------------------------------------------------------------
------------------------------------------------------------
------------------------------------------------------------
------------------------------------------------------------
------------------------------------------------------------
------------------------------------------------------------
------------------------------------------------------------
------------------------------------------------------------
------------------------------------------------------------
------------------------------------------------------------
------------------------------------------------------------
------------------------------------------------------------
------------------------------------------------------------
------------------------------------------------------------
------------------------------------------------------------
------------------------------------------------------------
------------------------------------------------------------
------------------------------------------------------------
------------------------------------------------------------
------------------------------------------------------------
------------------------------------------------------------
------------------------------------------------------------
---------------------PIPTTRIATINIRRLL-----------------------
-----------V----------SKR-----------------------------KD--FE
MI---------NIT-------------------------DPIR---------SP---N--
------------DMG------------------------------------F--------
---------PWNS--------PA-----APS-----------------------------
------------------------------------------------------------
-----------P-SEPI-------------------------------------------
-----PPP----------------------------------------------------
------PPSPAPPSQ---------ENKNKSS-------------------ATIYASI---
-------------------------GAV----IVFLVA--ASSALCF-----FY--Y---
------------------------------------------------------------
------------------------------------------------------------
------------------------------------------------------------
------------------------------------------------------------
---------------------------------------CR-------------------
------------------------------------------------------------
------KKTSTVV-----------------------------PLSANSSSRQL--QTTTM
E---------------------------------G----IT-------------------
------------------------------------------------------------
------------------------------------------------------------
LFR---------QSE---------L-----------ETACE-------------------
------------------------------------------------------------
------------------------------------------------------------
-----------GF---------SNI---------------IGT----------------L
PGCTLYKGT-L-----------PC-----G------A---E--------IAVVST-----
-------TVAYAGGWSAI----------------------------AE--------AHY-
-------MNK----------------------------------------VG--ALS--K
V---NHKNLL-NLVGYC---------ED----E-EPFIRMMVFEYAS-N---GS----L-
FERLH---------------------------------------VKEAEH----------
------------------------------------------------------------
------------------------------------------------------------
------------------------------------------------------------
------------------------------------------------------------
-------------------LNWQ-SRLRIAMGVLY-------------------------
CLDY----MHQ----Q------NT--------HVTLRNLNSSCI-YLTE-DDA-AKVADI
SYG-------------VAKKE------------------------------------EDE
------------------------------------------------------------
------------------------------------------------------------
-------------------------YDA-----------------HDEYSTV------YK
----FALL--------------------------------LLE--TISGR-----RP---
YSDDDGL-----------------------------------------------------
--------------------------------------------LVLW--AH--------
-------------------RYL----TGGS---------PVMGMVDPT---------LNS
VPEEH-------------------------------------------------------
--------------------VSALSE----L----------------IRL----------
------------------------------------------------------------
--------------------C---------------------------------------
------------------------------------------------------------
------------------------------------------------------------
---------------------------------------------------LS-------
-----EDRRQ----------------------R------P------------TM------
------------------------------------------------------------
---------------------------------AEV------------------------
-------------------TK---------------------------------------
------------------------------------------------------------
-------------------------RMQEITGMTQDQAIPRNSALWWAELEIITS-----
------------------------------------------------------------
------------------------------------------------------------
------------------------------------------------------------
------------------------------------------------------------
------------------------------------------------------------
------------------------------------------------------------
------------------------------------------------------------
------------------------------------------------------------
------------------------------------------------------------
------------------------------------------------------------
------------------------------------------------------------
------------------------------------------------------------
------------------------------------------------------------
------------------------------------------------------------
------------------------------------------------------------
------------------------------------------------------------
------------------------------------------------------------
------------------------------------------------------------
------------------------------------------------------------
------------------------------------------------------------
------------------------------------------------------------
------------------------------------------------------------
------------------------------------------------------------
------------------------------------------------------------
--------------------------------------------------------
>AtRLK-LRR-VI-2-4
------------------------------------------------------------
------------------------------------------------------------
------------------------------------------------------------
------------------------------------------------------------
------------------------------------------------------------
------------------------------------------------------------
--------------------------------------MMGCGFHFPWF------FFLII
G---L--------------------Q---AP-----------------------------
------------------LSLSLTSQG---------------------------------
---------SAL------------------LKFR---------ARVNS------------
---------DPH--------GTLA--------------------NW--------------
-------------NVSGIND----------------------------------------
-------------------------------L------C----Y--------------WS
------GV----------T-C---------------------------------------
------------------------------------------------------------
------------------------------------------------------------
------------------------------------------------------------
------------------------------------------------------------
------------------------------------------------------------
------------------------------------------------------------
-------------------------------VDG--------------------------
------------------------------------------------------------
------------------------------------------------------------
------------------------------------------------------------
------------------------------------------------------------
------------------------------------------------------------
------------------------------------------------------------
------------------------------------------------------------
------------------------------------------------------------
------------------KVQI-L----------------DLSG--------YSL-----
-----E-G-TL---AP--------------------------------------------
--------------ELSQL--S-DLRSL-I--------------LSRN------------
-------------------------------------HFSG--GI---------------
--------------------------------------P---------------------
----KE--YG--SFEN--------LEVLD----LREN-DLS-------------------
-----GQIP---------------------------------------------------
------------------------------------------------------------
------------------------------------------------------------
------------------------------------------------------------
------------------------------------------------------------
------------------------------------------------------------
------------------------------------------------------------
------------------------------------------------------------
------------------------------------------------PELSNGLSLKHL
LLSGN--KFSDD---------------------------MR-------------------
-----IK-IVRL-----------------------------QSSYEVRLKKS--------
------------------------------------------------------------
------------------------------------------------------------
------------------------------------------------------------
------------------------------------------------------------
------------------------------------------------------------
-------------------------------P----------------------------
------------------------------------------------------------
------------------------------------------------------------
----------------------KLSPLAVLGCINRKL-----------------------
----------GHCVSRNRIIQVKKV-----------------------------------
------------------------------------------------------------
------------------------------------------------------------
------------------------------------------------------------
------------------------------------------------------------
------------------------------------------------------------
------------------------------------------------------------
------------------------------------------------------------
------------------------------------------------------------
------------------------------------------------------------
------------------------------------------------------------
------------------------------------------------------------
------------------------------------------------------------
------------------------------------------------------------
------------------------------------------------------------
------------------------------------------------------------
------------------------------------------------------------
------------------------------------------------------------
------------------------------------------------------------
------------------------------------------------EAIVFRIKATSR
R-----------------FLKAFPSFLE--------------------------------
---------------------ETDIYKRRELLEETSN---L-------------------
-----AAE-------PA-----PSA------------------------PS---PS--PG
II---------TEA------------------------SPRSS----G-S--FP------
------------AVT------------------NAK------------------------
---------KRRPPLV-----PP-----VPS-----------------------------
------------------------------------------------------------
------------------------------------------------------------
-----PDK----------------------------------------------------
------GSTSPDISK---NQPQDNKQSKGSKH------------------VWLYVVI---
-------------------------AVA----SFVGLL--IIVAVIF-----FC------
------------------------------------------------------------
------------------------------------------------------------
------------------------------------------------------------
------------------------------------------------------------
-----------------------R---------------KR-------------------
------------------------------------------------------------
------AVKSIGP----------------------------WKTGLSGQLQKA--FVTGV
P---------------------------------K----LN-------------------
------------------------------------------------------------
------------------------------------------------------------
------------RSE---------L-----------ETACE-------------------
------------------------------------------------------------
------------------------------------------------------------
-----------DF---------SNI---------------IET----------------F
DGYTVYKGT-L-----------SS-----G------V---E--------IAVAST-----
-------AIAESKEWTRA----------------------------ME--------MAY-
-------RRK----------------------------------------ID--TLS--R
I---NHKNFV-NLIGYC---------EEDDPFN-----RMMVFEYAP-N---GT----L-
FEHLH-----------------------------------------DKET---EH-----
------------------------------------------------------------
------------------------------------------------------------
------------------------------------------------------------
------------------------------------------------------------
-------------------LDWS-ARMRIIMGTAY-------------------------
CLQH----MHG-----------MN-----P--PMAHTDFNSSEI-YLTD-DYA-AKVSEI
PFN-------------LEARL---------------------------------------
------NPKKH-------------VSG---------------DLEQTS-----------L
LLP---------------------------------------------------------
---------------------------------------------PEPEANV------HS
----FGVL--------------------------------MLE--IISGK-----LS---
--FSDEYGS---------------------------------------------------
--------------------------------------------IEQW--AS--------
-------------------KYL----EKDD---------L-GEMIDPS---------L--
------------------------------------------------------------
----------------KTFKEEELEV----I----------------CDV----I-----
R-----------------------------------------------------------
---------E----------C---------------------------------------
------------------------------------------------------------
------------------------------------------------------------
---------------------------------------------------LK-------
-----TEQRQ----------------------R------P------------SM------
------------------------------------------------------------
---------------------------------KDV------------------------
-------------------AE---------------------------------------
------------------------------------------------------------
-------------------------QLKQVINITPEKATPRSSPLWWAELEILSSEAT--
------------------------------------------------------------
------------------------------------------------------------
------------------------------------------------------------
------------------------------------------------------------
------------------------------------------------------------
------------------------------------------------------------
------------------------------------------------------------
------------------------------------------------------------
------------------------------------------------------------
------------------------------------------------------------
------------------------------------------------------------
------------------------------------------------------------
------------------------------------------------------------
------------------------------------------------------------
------------------------------------------------------------
------------------------------------------------------------
------------------------------------------------------------
------------------------------------------------------------
------------------------------------------------------------
------------------------------------------------------------
------------------------------------------------------------
------------------------------------------------------------
------------------------------------------------------------
------------------------------------------------------------
--------------------------------------------------------
>AtRLK-LRR-VI-2-7
------------------------------------------------------------
------------------------------------------------------------
------------------------------------------------------------
------------------------------------------------------------
------------------------------------------------------------
------------------------------------------------------------
--------------------------------MGCRWNPIGFQFSCFMF------LIITL
Q----------------------------SR-----------------------------
------------------SSLSLESEG---------------------------------
---------FVL------------------LKFR---------ARVDS------------
---------DPH--------GTLA--------------------NW--------------
-------------NVSDHDH----------------------------------------
-------------------------------F------C----S--------------WF
------GV----------T-C---------------------------------------
------------------------------------------------------------
------------------------------------------------------------
------------------------------------------------------------
------------------------------------------------------------
------------------------------------------------------------
------------------------------------------------------------
--------------------------VDN-------------------------------
------------------------------------------------------------
------------------------------------------------------------
------------------------------------------------------------
------------------------------------------------------------
------------------------------------------------------------
------------------------------------------------------------
------------------------------------------------------------
------------------------------------------------------------
------------------KVQM-L----------------NLSG--------CSL-----
-------GGTL---AP--------------------------------------------
--------------ELSQL--S-ELRSL-I--------------LSKN------------
-------------------------------------KLSG--DI---------------
--------------------------------------P---------------------
----NE--FA--SFAK--------LEFLD----LRDN-NLN-------------------
-----GVVP---------------------------------------------------
------------------------------------------------------------
------------------------------------------------------------
------------------------------------------------------------
------------------------------------------------------------
------------------------------------------------------------
------------------------------------------------------------
------------------------------------------------------------
------------------------------------------------PELNKVLTPENL
LLSGN--KFAGF---------------------------MT-------------------
-----VK-FLRL-----------------------------QSLYKVQMNKN--------
------------------------------------------------------------
------------------------------------------------------------
------------------------------------------------------------
------------------------------------------------------------
------------------------------------------------------------
-------------------------------R----------------------------
------------------------------------------------------------
------------------------------------------------------------
--------------------ELSSVSADVLDCVNRKL-----------------------
----------GYCVSRRSLITRNKA-----------------------------------
------------------------------------------------------------
------------------------------------------------------------
------------------------------------------------------------
------------------------------------------------------------
------------------------------------------------------------
------------------------------------------------------------
------------------------------------------------------------
------------------------------------------------------------
------------------------------------------------------------
------------------------------------------------------------
------------------------------------------------------------
------------------------------------------------------------
------------------------------------------------------------
-------------------------------------------KAFVLRIRATSRHY---
------------------------------------------------------------
------------------------------------------------------------
------------------------------------------------------------
--------------MKAFSFISQYFWVRRESHG---------------------------
----------------------------------------------------------KN
Y-----------------VVNYHPSENE--------------------------------
---------------------TSIFKRRELLEETSNL-----------------------
-----AAM-------PA-----PDT------------------------PS---PS--PE
II---------TIV------------------------FPRSS----G-S--FP------
------------ALT------------------NAKKR----------IPPL--------
----------------------------IPP---------------------------SS
------------------------------------------------------------
------------------------------------------------------------
-----PPP----------------------------------------------------
------LPTNNTIASDPPRKFEEKSKGFKD--------------------VWLYVVI---
-------------------------GVA----AFVAML-IIVAVIFF-----FR------
------------------------------------------------------------
------------------------------------------------------------
------------------------------------------------------------
------------------------------------------------------------
---------------------------------------KR-------------------
------------------------------------------------------------
------AVKSIGP---------------------------WKTGLSGQLQKAF--VTGVP
K--------------------------------------LN-------------------
------------------------------------------------------------
------------------------------------------------------------
------------RSE---------L-----------ETACE-------------------
------------------------------------------------------------
------------------------------------------------------------
-----------DF---------SNI---------------IEA----------------F
DGYTVYKGT-L-----------SS-----G------V---E--------IAVAST-----
-------AILETREWTRA----------------------------ME--------MTY-
-------RRR----------------------------------------ID--TMS--R
V---NHKNFI-NLIGYC---------EEDEPFN-----RMMVFEYAP-N---GT----L-
FEHLH-----------------------------------------DKEM----------
------------------------------------------------------------
------------------------------------------------------------
------------------------------------------------------------
------------------------------------------------------------
-----------------EHLDWN-ARTRIIMGTAY-------------------------
CLQY----MHE-----------LN-----P--PISHTKLVSSAI-YLTD-DYA-AKVGEV
PFS----------------------------------------------------GQTGS
------KPRKP-------------MSG---------------DLDQ-------------S
LLP---------------------------------------------------------
----------------------------------------LP---PEPETNV------YS
----FGVL--------------------------------MLE--IISGK----------
--LSDSE----EEGS---------------------------------------------
--------------------------------------------ILKW--AS--------
-------------------KYL----ENDN---------L-RDMIDPT---------L--
------------------------------------------------------------
----------------TTYKEEELEA----I----------------CDV----A-----
R-----------------------------------------------------------
---------H----------C---------------------------------------
------------------------------------------------------------
------------------------------------------------------------
---------------------------------------------------LK-------
-----LDESQ----------------------R------P------------KM------
------------------------------------------------------------
---------------------------------KYV------------------------
-------------------VQ---------------------------------------
------------------------------------------------------------
-------------------------QLKEVINISQEQATPRLSPLWWAELEILSSEAT--
------------------------------------------------------------
------------------------------------------------------------
------------------------------------------------------------
------------------------------------------------------------
------------------------------------------------------------
------------------------------------------------------------
------------------------------------------------------------
------------------------------------------------------------
------------------------------------------------------------
------------------------------------------------------------
------------------------------------------------------------
------------------------------------------------------------
------------------------------------------------------------
------------------------------------------------------------
------------------------------------------------------------
------------------------------------------------------------
------------------------------------------------------------
------------------------------------------------------------
------------------------------------------------------------
------------------------------------------------------------
------------------------------------------------------------
------------------------------------------------------------
------------------------------------------------------------
------------------------------------------------------------
--------------------------------------------------------
>AtRLK-LRR-VI-2-2
------------------------------------------------------------
------------------------------------------------------------
------------------------------------------------------------
------------------------------------------------------------
------------------------------------------------------------
------------------------------------------------------------
----------------------------------------MLFKMRSFV------AFVLL
L-----------------------------------------------------------
------------------------------------------------------------
------------------------------------------------------------
--------------------------------------------SW--------------
------------------FG----------------------------------------
-------------------------------S------C---------------------
--------------------C---------------------------------------
------------------------------------------------------------
------------------------------------------------------------
------------------------------------------------------------
------------------------------------------------------------
------------------------------------------------------------
------------------------------------------------------------
------------------------------------------------------------
------------------------------------------------------------
------------------------------------------------------------
------------------------------------------------------------
------------------------------------------------------------
------------------------------------------------------------
------------------------------------------------------------
------------------------------------------------------------
------------------------------------------------------------
------------------SLKD------------------------------QAV-----
------------------------------------------------------------
--------------DFLKS--EDSLKK--D--------------LSSD------------
------------------------------------------------------------
--------------------------------------E---------------------
------------DSTY--------LKAFG----FHRK-----------------------
------------------------------------------------------------
------------------------------------------------------------
------------------------------------------------------------
------------------------------------------------------------
------------------------------------------------------------
------------------------------------------------------------
------------------------------------------------------------
------------------------------------------------------------
------------------------------------------------------------
-------TLVRN------------------------------------------------
-----PY----------------------------------KDLPSRKDRKN--------
------------------------------------------------------------
------------------------------------------------------------
------------------------------------------------------------
------------------------------------------------------------
------------------------------------------------------------
-------------------------------R---------------------------V
------------------------------------------------------------
------------------------------------------------------------
------------------------------------------------------------
------------------------------------------------------------
------------------------------------------------------------
------------------------------------------------------------
------------------------------------------------------------
------------------------------------------------------------
------------------------------------------------------------
------------------------------------------------------------
------------------------------------------------------------
------------------------------------------------------------
------------------------------------------------------------
------------------------------------------------------------
------------------------------------------------------------
------------------------------------------------------------
------------------------------------------------------------
------------------------------------------------------------
------------------------------------------------------------
------------------------------------------------------------
------------------------------------------------------------
------------------------------------------------------------
------------------------------------------------------------
------------------------------------------------------------
------------------------------VAATTTP-----------------------
-----SSS-------P------EPA-----------------------------PK----
-----------HVS------------------------TKAST---------VS------
------------EPQ------------------KRS------------------------
---------STQD-VS-------------PS-----------------------------
------------------------------------------------------------
------------------------------------------------------------
-----PSA----------------------------------------------------
------PLANSPIPR---------NSHSSVP-------------------LVVGCVG---
-------------------------GAF----FLLLVA---TGLYFF-------------
------------------------------------------------------------
------------------------------------------------------------
------------------------------------------------------------
------------------------------------------------------------
-----------------------T---------------SK-------------------
------------------------------------------------------------
------AGKTVNP---------------------------------------W--RTGLS
G---------------------------------Q----LQ-------------------
------------------------------------------------------------
----------------------------------------------------KVFVTGIP
VLK---------RSE---------I-----------EAACE-------------------
------------------------------------------------------------
------------------------------------------------------------
-----------DF---------SNV---------------IGS--------------CPI
-G-KLFKGT-L-----------SS-----G------V---E--------IAVASF-----
-------ATTTAKDWKDS----------------------------TE--------IHF-
-------RKK----------------------------------------IE--MLS--K
I---NHKNFA-NLLGYC---------EEKEPFT-----RILIFEYAP-N---GS----L-
FEHLH---------------------------------------YKESEH----------
------------------------------------------------------------
------------------------------------------------------------
------------------------------------------------------------
------------------------------------------------------------
-------------------LDWG-MRLRIAMGLAY-------------------------
CLDH----MHQ-----------LN-----P--PIAHTNLVSSSL-QLTE-DYA-VKVSDF
SFG-------------SSETE---------------------------------TNINNN
------TVIDT------------------------------------------------H
ISA---------------------------------------------------------
---------------------------------------------LNPEDNI------YS
----FGLL--------------------------------LFE--MITGK----------
--LIESVNKPDSVDSS--------------------------------------------
--------------------------------------------LVDF--LR--------
--------------------------GETL-----------AKMVDPT---------L--
------------------------------------------------------------
-----------------ESYDAKIEN----I----------------GEV----I-----
K-----------------------------------------------------------
---------S----------C---------------------------------------
------------------------------------------------------------
------------------------------------------------------------
---------------------------------------------------LR-------
-----TD-PK-----------E----------R------P------------TM------
------------------------------------------------------------
---------------------------------QEV------------------------
-------------------TG---------------------------------------
------------------------------------------------------------
-------------------------WLREITGLSPNDATPKLSPLWWAELEVLSTA----
------------------------------------------------------------
------------------------------------------------------------
------------------------------------------------------------
------------------------------------------------------------
------------------------------------------------------------
------------------------------------------------------------
------------------------------------------------------------
------------------------------------------------------------
------------------------------------------------------------
------------------------------------------------------------
------------------------------------------------------------
------------------------------------------------------------
------------------------------------------------------------
------------------------------------------------------------
------------------------------------------------------------
------------------------------------------------------------
------------------------------------------------------------
------------------------------------------------------------
------------------------------------------------------------
------------------------------------------------------------
------------------------------------------------------------
------------------------------------------------------------
------------------------------------------------------------
------------------------------------------------------------
--------------------------------------------------------
>AtRLK-LRR-VI-2-3
------------------------------------------------------------
------------------------------------------------------------
------------------------------------------------------------
------------------------------------------------------------
------------------------------------------------------------
------------------------------------------------------------
-------------------------------MSNNWKSVRLRLQNRTLV------FLLVI
L------------------------S---FG-----------------------------
------------------SCYSLKSQG---------------------------------
---------DGF------------------LESV------------TK------------
--------------------------------------------DL--------------
------------------------------------------------------------
----------------------------------------------------------WS
------DI----------------------------------------------------
------------------------------------------------------------
------------------------------------------------------------
------------------------------------------------------------
------------------------------------------------------------
------------------------------------------------------------
------------------------------------------------------------
------------------------------------------------------------
------------------------------------------------------------
------------------------------------------------------------
------------------------------------------------------------
------------------------------------------------------------
------------------------------------------------------------
------------------------------------------------------------
------------------------------------------------------------
--------------------------D---------------------------------
----------------AEDLRA-V----------------GFHR--------KLL-----
-------G----------------------------------------------------
------------------------------------------------------------
-------------------------------------RFRN-------------------
--------------------------------------P---------------------
--------YT--HLNA-----------------FRDR-----------------------
------------------------------------------------------------
------------------------------------------------------------
------------------------------------------------------------
------------------------------------------------------------
------------------------------------------------------------
------------------------------------------------------------
------------------------------------------------------------
------------------------------------------------------------
------------------------------------------------------------
-------PVARA---------------------------TP-------------------
-----PS----------------------------------SSVSTRPDAKR--------
------------------------------------------------------------
------------------------------------------------------------
------------------------------------------------------------
------------------------------------------------------------
------------------------------------------------------------
------------------------------------------------------------
------------------------------------------------------------
------------------------------------------------------------
------------------------------------------------------------
------------------------------------------------------------
------------------------------------------------------------
------------------------------------------------------------
------------------------------------------------------------
------------------------------------------------------------
------------------------------------------------------------
------------------------------------------------------------
------------------------------------------------------------
------------------------------------------------------------
------------------------------------------------------------
------------------------------------------------------------
------------------------------------------------------------
------------------------------------------------------------
------------------------------------------------------------
------------------------------------------------------------
------------------------------------------------------------
------------------------------------------------------------
------------------------------------------------------------
------------------------------------------------------------
------------------------------------------------------------
------------------------------------------------------------
------------------------------------------------------------
-----SST---L---P------PPQ------------------------KS---PP----
--------------------------------------AQHVS----A-P--PP------
------------FVH------------------HVT------------LPSL--------
---------TSSS-----------------------------------------------
------------------------------------------------------------
------------------------------------------------------------
------------------------------------------------------------
------KTSSNSTIP-----------------------------------IVAGCIA---
-------------------------GAV----FILLLA-----TGVF-----FF------
------------------------------------------------------------
------------------------------------------------------------
------------------------------------------------------------
------------------------------------------------------------
-----------------------K---------------SK-------------------
------------------------------------------------------------
------AGKSVNP----------------------------WRTGLSGQLQKV--FITGV
P---------------------------------K----LK-------------------
------------------------------------------------------------
------------------------------------------------------------
------------RSE---------I-----------EAACE-------------------
------------------------------------------------------------
------------------------------------------------------------
-----------DF---------SNV---------------IGS--------------CPI
-G-TLFKGT-L-----------SS-----G------V---E--------IAVASV-----
-------ATASAKEWTNN----------------------------IE--------MQF-
-------RKK----------------------------------------IE--MLS--K
I---NHKNFV-NLLGYC---------EE----E-EPFTRILVFEYAS-N---GT----V-
FEHLH---------------------------------------YKESEH----------
------------------------------------------------------------
------------------------------------------------------------
------------------------------------------------------------
------------------------------------------------------------
-------------------LDWV-MRLRIAMGIAY-------------------------
CLDH----MHG-----------LK-----P--PIVHSNLLSSSV-QLTE-DYA-VKIAD-
-FN-------------FGYLK------------------------------------GPS
------ETESS-------------------------------TNA--------------L
IDT----------------------------------N----------------------
-------------------------ISE-----------------TTQEDNV------HS
----FGLL--------------------------------LFE--LMTGK-----LP---
--ESVQK----GDSIDTG------------------------------------------
--------------------------------------------LAVF--LR--------
--------------------------GKTL-----------REMVDPT---------I--
------------------------------------------------------------
-----------------ESFDEKIEN----I----------------GEV----I-----
K-----------------------------------------------------------
---------S----------C---------------------------------------
------------------------------------------------------------
------------------------------------------------------------
---------------------------------------------------IR-------
-----ADAKQ----------------------R------P------------IM------
------------------------------------------------------------
---------------------------------KEV------------------------
-------------------TG---------------------------------------
------------------------------------------------------------
-------------------------RLREITGLSPDDTIPKLSPLWWAELEVLSTA----
------------------------------------------------------------
------------------------------------------------------------
------------------------------------------------------------
------------------------------------------------------------
------------------------------------------------------------
------------------------------------------------------------
------------------------------------------------------------
------------------------------------------------------------
------------------------------------------------------------
------------------------------------------------------------
------------------------------------------------------------
------------------------------------------------------------
------------------------------------------------------------
------------------------------------------------------------
------------------------------------------------------------
------------------------------------------------------------
------------------------------------------------------------
------------------------------------------------------------
------------------------------------------------------------
------------------------------------------------------------
------------------------------------------------------------
------------------------------------------------------------
------------------------------------------------------------
------------------------------------------------------------
--------------------------------------------------------
>AtRLK-LRR-VI-2-5
------------------------------------------------------------
------------------------------------------------------------
------------------------------------------------------------
------------------------------------------------------------
------------------------------------------------------------
------------------------------------------------------------
--------------------------------MSSDQRWRLLRPAFFIF------FFLFF
L------------------------P---HN-----------------------------
-----------LT-----FGLCFNTEA---------------------------------
---------LAL------------------MKFK---------ERIEI------------
---------DPF--------GALV--------------------NW--------------
----------------GELS----------------------------------------
-------------------------------H------C----S--------------WS
------GV----------V-C---------------------------------------
------------------------------------------------------------
------------------------------------------------------------
------------------------------------------------------------
------------------------------------------------------------
------------------------------------------------------------
------------------------------------------------------------
------------------------------SHDG--------------------------
------------------------------------------------------------
------------------------------------------------------------
------------------------------------------------------------
------------------------------------------------------------
------------------------------------------------------------
------------------------------------------------------------
------------------------------------------------------------
------------------------------------------------------------
------------------RVVI-L----------------NLRD--------LSL-----
-----Q-G-TL---AP--------------------------------------------
--------------ELGNL--T-HLKSL-I--------------LRNN------------
-------------------------------------SFSG--KV---------------
--------------------------------------P---------------------
----EE--VT--ELQE--------LEILD----LCDN-----------------------
------------------------------------------------------------
------------------------------------------------------------
------------------------------------------------------------
------------------------------------------------------------
------------------------------------------------------------
------------------------------------------------------------
------------------------------------------------------------
------------------------------------------------------------
------------------------------------------------------------
-------NFGQP---------------------------FP-------------------
--------FARR------------------------------------------------
------------------------------------------------------------
------------------------------------------------------------
------------------------------------------------------------
------------------------------------------------------------
------------------------------------------------------------
-----------------------------------------------------------L
------------------------------------------------------------
------------------------------------------------------------
------------------------------------------------------------
------------------------------------------------------------
------------------------------------------------------------
------------------------------------------------------------
------------------------------------------------------------
------------------------------------------------------------
------------------------------------------------------------
------------------------------------------------------------
------------------------------------------------------------
------------------------------------------------------------
------------------------------------------------------------
------------------------------------------------------------
------------------------------------------------------------
------------------------------------------------------------
------------------------------------------------------------
------------------------------------------------------------
------------------------------------------------------------
------------------------------------------------------------
------------------------------------------------------------
------------------------------------------------------------
------------------------------------------------------------
------------------------------------------------------------
------------------------------LQISPPP-----------------------
-----SQP---S---P------PSP---------------------------------ME
EV---------PID------------------------FPFFF----A-P--PP---Q--
------------NIG------------------ASP------------PTET--------
QV-------IPNP--------SP-----VPP-----------------------------
------------------------------------------------------------
-----------P-PAQP-------------------------------------------
-----PPA----------------------------------------------------
------QTPPPQLSE---VPHAVNKKKSHKSKM---Y-------------IIVGVLV---
-------------------------GVL----GVMAAL-----VAFF-----FL--W---
------------------------------------------------------------
------------------------------------------------------------
------------------------------------------------------------
------------------------------------------------------------
---------------------------------------NQ-------------------
------------------------------------------------------------
------KVKLIKP---------------------------WGETGSSGQLQDV--VTTGV
P---------------------------------K----LK-------------------
------------------------------------------------------------
------------------------------------------------------------
------------LAE---------L-----------ETACE-------------------
------------------------------------------------------------
------------------------------------------------------------
-----------DF---------SNI---------------IGS-----------T--S-S
DA-TIYKGT-L-----------ST-----G------S---E--------IAVLAV-----
-------ASGSLQDWSED----------------------------HE--------TQF-
-------QEK--------------------------------------------RLS--Q
V---NHKNFL-NVIGYC---------HEDEPFN-----RMLVFEYAP-N---GS----L-
FEHLH-----------------------------------------DQDA---EH-----
------------------------------------------------------------
------------------------------------------------------------
------------------------------------------------------------
------------------------------------------------------------
-------------------LDWP-MRLRIVMGIAY-------------------------
CMEH----MHN-LNPK----------------PISHTNLNSSSV-YLAT-DYA-AKVSD-
-FT----------------FL---------------------------------------
-----------------------------------------------------------S
STP---------------------------------------------------------
---------------------------------------------LDPMTNV------SS
----FGAL--------------------------------LQE--IITGK-----IP---
---DPDS-----------------------------------------------------
--------------------------------------------------LL--------
--------------------------QEET-----------KPVADPT---------L--
------------------------------------------------------------
----------------KSFQEEVMER----V----------------WEV----V-----
K-----------------------------------------------------------
---------E----------C---------------------------------------
------------------------------------------------------------
------------------------------------------------------------
---------------------------------------------------LS-------
---------------------Q----------K------V------------EM------
------------------------------------------------------------
---------------------------------KEV------------------------
-------------------VV---------------------------------------
------------------------------------------------------------
-------------------------KLREITGITPEAALPSRSPAWWAELEIISTEM---
------------------------------------------------------------
------------------------------------------------------------
------------------------------------------------------------
------------------------------------------------------------
------------------------------------------------------------
------------------------------------------------------------
------------------------------------------------------------
------------------------------------------------------------
------------------------------------------------------------
------------------------------------------------------------
------------------------------------------------------------
------------------------------------------------------------
------------------------------------------------------------
------------------------------------------------------------
------------------------------------------------------------
------------------------------------------------------------
------------------------------------------------------------
------------------------------------------------------------
------------------------------------------------------------
------------------------------------------------------------
------------------------------------------------------------
------------------------------------------------------------
------------------------------------------------------------
------------------------------------------------------------
--------------------------------------------------------
>AtRLK-LRR-VI-2-8
------------------------------------------------------------
------------------------------------------------------------
------------------------------------------------------------
------------------------------------------------------------
------------------------------------------------------------
------------------------------------------------------------
------------------------------------MSSKRRRRFNLRT------VFSII
F-----------------------------------------------------------
------------------------------------------------------------
------------------------------LTFL--------------------------
------------------------------------------------------------
------------------------------------------------------------
-------------------------------P----------------------------
------------------------------------------------------------
------------------------------------------------------------
------------------------------------------------------------
------------------------------------------------------------
------------------------------------------------------------
------------------------------------------------------------
------------------------------------------------------------
------------------------------------------------------------
------------------------------------------------------------
------------------------------------------------------------
------------------------------------------------------------
------------------------------------------------------------
------------------------------------------------------------
------------------------------------------------------------
------------------------------------------------------------
------------------------------------------------------------
-----------------------L----------------NLNS--------QEI-----
-----V------------------------------------------------------
--------------EVFDS----SQDHF----------------LIQS------------
-------------------------------------RVYA-------------------
------------------------------------------------------------
------------NHRS-----------------LIDT-----------------------
------------------------------------------------------------
------------------------------------------------------------
------------------------------------------------------------
------------------------------------------------------------
------------------------------------------------------------
------------------------------------------------------------
------------------------------------------------------------
------------------------------------------------------------
------------------------------------------------------------
-------PLPGK---------------------------DP-------------------
------------------------------------------------------------
------------------------------------------------------------
------------------------------------------------------------
------------------------------------------------------------
------------------------------------------------------------
------------------------------------------------------------
-------------------------------A----------------------------
------------------------------------------------------------
------------------------------------------------------------
------------------------------------------------------------
------------------------------------------------------------
------------------------------------------------------------
------------------------------------------------------------
------------------------------------------------------------
------------------------------------------------------------
------------------------------------------------------------
------------------------------------------------------------
------------------------------------------------------------
------------------------------------------------------------
------------------------------------------------------------
------------------------------------------------------------
------------------------------------------------------------
------------------------------------------------------------
------------------------------------------------------------
------------------------------------------------------------
------------------------------------------------------------
------------------------------------------------------------
------------------------------------------------------------
------------------------------------------------------------
------------------------------------------------------------
------------------LDASPPSPES--------------------------------
------------------------------AILKDPL---L-------------------
-----PPP-------P------PE-------------------------GN---------
-----------ETP------------------------SPPRS----G----VP---T--
---------------------------------QTP------------ETPP--------
---------AITP-LP------------VPL-----------------------------
------------------------------------------------------------
------------------------------------------------------------
-----APA----------------------------------------------------
------PSPSPPVSP------GTTKKSPKVY-------------------MIVGIVG---
-------------------------GVFTVSVALIIIF-----LILT-------------
------------------------------------------------------------
------------------------------------------------------------
------------------------------------------------------------
------------------------------------------------------------
------------------------------------------------------------
------------------------------------------------------------
------RKIPIKP--------------------------------WTNSGQLRDDLITDV
P---------------------------------R----LQ-------------------
------------------------------------------------------------
------------------------------------------------------------
------------LSE---------L-----------QAACE-------------------
------------------------------------------------------------
------------------------------------------------------------
-----------DF---------SNV---------------IGS----------------F
SDGTIYKGT-L-----------ST-----G------A---E--------IAVVSI-----
-------VAGSRSDWSTT----------------------------MD--------TQL-
-------LQK----------------------------------------MH--NLS--K
V---DHKNFL-NVIGYC---LE----EE--PFK-----RMLVFEYAP-N---GS----L-
SEHLH---------------------------------------SQYVEH----------
------------------------------------------------------------
------------------------------------------------------------
------------------------------------------------------------
------------------------------------------------------------
-------------------LDWP-TRLRIVMGIAY-------------------------
CLEH----MHN-----------LN-----P--PILLSNLDSSSV-YLTE-DNA-AKVSD-
-FS-------------VINSI---------------------------------FPSKEG
------SSSKN------------------------------------------------L
LEP---------------------------------------------------------
----------------------------------------SL---LDPHTNV------FN
----FGAV--------------------------------LFE--IISGK-----LP---
--DPDSM-----------------------------------------------------
--------------------------------------------LLE-------------
--------------------------PKPT-----------RDIVDPT---------L--
------------------------------------------------------------
----------------KTFQENVVER----L----------------LEV----V-----
R-----------------------------------------------------------
---------Q----------C---------------------------------------
------------------------------------------------------------
------------------------------------------------------------
---------------------------------------------------LN-------
-----PYSDQ----------------------R------P------------TM------
------------------------------------------------------------
---------------------------------REV------------------------
-------------------VV---------------------------------------
------------------------------------------------------------
-------------------------KLREITGIEADAAMPRLSPRWWTELEIISTEGN--
------------------------------------------------------------
------------------------------------------------------------
------------------------------------------------------------
------------------------------------------------------------
------------------------------------------------------------
------------------------------------------------------------
------------------------------------------------------------
------------------------------------------------------------
------------------------------------------------------------
------------------------------------------------------------
------------------------------------------------------------
------------------------------------------------------------
------------------------------------------------------------
------------------------------------------------------------
------------------------------------------------------------
------------------------------------------------------------
------------------------------------------------------------
------------------------------------------------------------
------------------------------------------------------------
------------------------------------------------------------
------------------------------------------------------------
------------------------------------------------------------
------------------------------------------------------------
------------------------------------------------------------
--------------------------------------------------------
>SsLRR-RLK148
------------------------------------------------------------
------------------------------------------------------------
------------------------------------------------------------
------------------------------------------------------------
------------------------------------------------------------
------------------------------------------------------------
-------------------------MAARRSTLKVWAGVSTPVFGFGAC------IAVLT
W----------------------------RG-----------------------------
------------------FLVVVACAG---------------------------------
---------SVL------------------LKFQ---------SRVEE------------
---------DPY--------GAMV--------------------GW--------------
--------------SPRDGD----------------------------------------
-------------------------------P------C----S--------------WN
------GV----------R-C---------------------------------------
------------------------------------------------------------
------------------------------------------------------------
------------------------------------------------------------
------------------------------------------------------------
------------------------------------------------------------
------------------------------------------------------------
-------------------------------VDG--------------------------
------------------------------------------------------------
------------------------------------------------------------
------------------------------------------------------------
------------------------------------------------------------
------------------------------------------------------------
------------------------------------------------------------
------------------------------------------------------------
------------------------------------------------------------
------------------RVVM-F----------------VLSN--------NLF-----
-----S-G-VI----PK-------------------------------------------
--------------ELSAL--A-MLEIL-D--------------LSNN------------
-------------------------------------NLSG--EV---------------
--------------------------------------P---------------------
----QE--IA--EMQS--------LRQLL----LSNN-----------------------
------------------------------------------------------------
------------------------------------------------------------
------------------------------------------------------------
------------------------------------------------------------
------------------------------------------------------------
------------------------------------------------------------
------------------------------------------------------------
------------------------------------------------------------
------------------------------------------------------------
-------CFQWP---------------------------LI-------------------
-----QHSYGNF-----------------------------DQENDFNIYDN--------
------------------------------------------------------------
------------------------------------------------------------
------------------------------------------------------------
------------------------------------------------------------
------------------------------------------------------------
------------------------------------------------------------
------------------------------------------------------------
------------------------------------------------------------
-----------------------LGRGNMNRRAENGL-----------------------
----------ESGSSSQENKKDTSN-----------------------------------
------------------------------------------------------------
------------------------------------------------------------
------------------------------------------------------------
------------------------------------------------------------
------------------------------------------------------------
------------------------------------------------------------
------------------------------------------------------------
------------------------------------------------------------
------------------------------------------------------------
------------------------------------------------------------
------------------------------------------------------------
------------------------------------------------------------
------------------------------------------------------------
------------------------------------------------------------
------------------------------------------------------------
------------------------------------------------------------
------------------------------------------------------------
------------------------------------------------------------
------------------------------------------------------------
------------------LSAQLPSQYT--------------------------------
------------------------------------------------------------
-----ARN-------P---------------------------------AAQLSQRRLLQ
DS---------NLAAPSS--------------------ANALV----PAAVPVP------
------------STG------------------TGS------------FSAF--------
---------SSNN--------AP-----VPA---------------------------VN
------------------------------------------------------------
------------------------------------------------------------
-----PPS----------------------------------------------------
------SPPMVPSTT-----AEEVTERRSIK-------------------WLYLIVV---
--------------------------------PLVALL-IGITCMLW-----LC------
------------------------------------------------------------
------------------------------------------------------------
------------------------------------------------------------
------------------------------------------------------------
---------------------------------------RT-------------------
------------------------------------------------------------
------KSGTTIG--------------------------PWKTGLSGQLQKAF--VTGVP
K--------------------------------------LQ-------------------
------------------------------------------------------------
------------------------------------------------------------
------------RSE---------L-----------EGACE-------------------
------------------------------------------------------------
------------------------------------------------------------
-----------DF---------SNI---------------VAT----------------Y
PQYTVYKGT-L-----------SS-----G------V---E--------IAVVST-----
-------MITSSKDWSKH----------------------------SE--------GRF-
-------RKK----------------------------------------ID--SLS--R
I---NHKNYI-NLLGYC---------EEEEPFM-----RMMVMEYAP-N---GT----L-
YEHLH---------------------------------------VEGFDP----------
------------------------------------------------------------
------------------------------------------------------------
------------------------------------------------------------
------------------------------------------------------------
-------------------IDWN-GRMRVIMGVAY-------------------------
CTLH----MHE-----------LS-----P--PITHPELKSSAI-LLSE-DGA-AKIVD-
-MS-------------VWHEL---------------------------------YSRGNM
------PKDDD------------------------------------------------L
VDH---------------------------------------------------------
----------------------------------------HERVAADPAGNV------YS
----FGLL--------------------------------MLE--IISGK-----PP---
YSEEKGS-----------------------------------------------------
--------------------------------------------LSNL--AL--------
-------------------ECI----RDNR---------SMSCLLDPN------------
--LKD-------------------------------------------------------
------------------HKEKDLEI----I----------------CDL----V-----
Q-----------------------------------------------------------
---------D----------C---------------------------------------
------------------------------------------------------------
------------------------------------------------------------
---------------------------------------------------IQ-------
-----SDLKK----------------------R------P------------TM------
------------------------------------------------------------
---------------------------------REV------------------------
-------------------TT---------------------------------------
------------------------------------------------------------
-------------------------RLRETLSISPEAATPRLSPLWWAELEILSVEAS--
------------------------------------------------------------
------------------------------------------------------------
------------------------------------------------------------
------------------------------------------------------------
------------------------------------------------------------
------------------------------------------------------------
------------------------------------------------------------
------------------------------------------------------------
------------------------------------------------------------
------------------------------------------------------------
------------------------------------------------------------
------------------------------------------------------------
------------------------------------------------------------
------------------------------------------------------------
------------------------------------------------------------
------------------------------------------------------------
------------------------------------------------------------
------------------------------------------------------------
------------------------------------------------------------
------------------------------------------------------------
------------------------------------------------------------
------------------------------------------------------------
------------------------------------------------------------
------------------------------------------------------------
--------------------------------------------------------
>SsLRR-RLK153
------------------------------------------------------------
------------------------------------------------------------
------------------------------------------------------------
------------------------------------------------------------
------------------------------------------------------------
------------------------------------------------------------
-------------------------------MDARRWLPHGSGLQLLFF------FLVVL
L---Q--------------------A---QA-----------------------------
-----------SR-----GVASINGEG---------------------------------
---------LAL------------------LELK---------VRVEA------------
---------DPH--------GVFQ--------------------DW--------------
--------------DPMDSS----------------------------------------
-------------------------------P------C----S--------------WN
------------------------------------------------------------
------------------------------------------------------------
------------------------------------------------------------
------------------------------------------------------------
------------------------------------------------------------
------------------------------------------------------------
------------------------------------------------------------
--------------------------LTGRELAGTLAPEIGSL-----------------
------------------------------------------------------------
------------------------------------------------------------
------------------------------------------------------------
------------------------------------------------------------
------------------------------------------------------------
------------------------------------------------------------
------------------------------------------------------------
--------------------------Q---------------------------------
------------------GLKF-L----------------LLPK--------NNF-----
-----R-G-RI----PR-------------------------------------------
--------------EFGGL--S-ALEVL-D--------------LSSN------------
-------------------------------------KLDG--TI---------------
--------------------------------------P---------------------
----EE--LG--AMPL--------LKQLS----LHDN-QFQ-------------------
------------------------------------------------------------
------------------------------------------------------------
------------------------------------------------------------
------------------------------------------------------------
------------------------------------------------------------
------------------------------------------------------------
------------------------------------------------------------
------------------------------------------------------------
---------------------------------EGVQAIADDQAGCLSRKLGCWSLLYKS
DFKDW-ISLSGLREKYNTN--------------------VP-------------------
------N-FSEA-----------------------------HVMKNLQSFAS--------
------------------------------------------------------------
------------------------------------------------------------
------------------------------------------------------------
------------------------------------------------------------
------------------------------------------------------------
-------------------------------A---------------------------M
----------------------RRRLLSETDNLPALLGNDAKSSDPENPKEIQRPVDVIP
LGS---------------------------------------------------------
---------------GSFPAFPGIYGNALTPLLPEDI-----------------------
-----------DATAVQQLSTEVAQSTDVDTSGTKYS-----------------------
------------------------------------------------------------
------------------------------------------------------------
------------------------------------------------------------
------------------------------------------------------------
------------------------------------------------------------
------------------------------------------------------------
------------------------------------------------------------
------------------------------------------------------------
--------------------KWAY------------------------------------
------------------------------------------------------------
------------------------------------------------------------
------------------------------------------------------------
------------------------------IITIPALI----------------------
------------------------LLIGLIVLIILVLRKRGRASVAPWKTGLSGPIQ---
KALVTGAQKLNRLELEAACEDFSNIINTFPTCTVFKGILSSGVEIG--------------
------------------------------------------------------------
------------------------------------------------------------
--------------VVSTVISSSKDWSRSAETCFKKKIDTLSRVNHKNFINLLGYCLEN-
------------------------------------------------EPFTRMMVFEFA
P------------------HGSLSQHLH--------------------------------
----------------------VKEFEH--LDWAARMRVIM-------------------
------GIAYCL----------QYM------------------------HHELSPPVAIH
DVRSDTTFISDDYA------------------------AKELARIFCSINLWHPQIADVG
VWN---------ELAAKAKAGKEDGSSRSEAPPDLP------------SNVY--------
CL-------GALM-IE--IISGR-----VPD-----------PDDHKPICSWFQEGV-QA
-------------------------------------------------------IADDH
LSRKLGCWSLLY-KSDFKDWISLS--G----LREKYNTNVPSTRHEEFAVICKCMRRRLL
SETDNLPA----------------------------------------------------
------LLGNDAKSS------DPENPKEIQR-------------------PVDVIPL---
-------------------------GSGSFPAFPGIYG---NALTPL-----LP------
------------------------------------------------------------
------------------------------------------------------------
------------------------------------------------------------
------------------------------------------------------------
-----------------------EDI-DATAVQ------QL-------------------
------------------------------------------------------------
------STEVAQS-------TDVDTSGTKYSKWAYIITIPAVILLIARACISS--PLENR
A---------------------------------K----WP-------------------
------------------------------------------------------------
------------------------------------------------------------
------------YSE---------------------------------------------
------------------------------------------------------------
------------------------------------------------------------
-----------GP-------RNSNI---------------INT----------------F
PTCTVFKGI-L-----------SS-----G-------------------VEIGVV-----
-----STVISSSKDWSRS----------------------------AE--------TCF-
-------KKK----------------------------------------ID--TLS--R
V---NHKNFI-NLLGYC---LE----------N-EPFTRMMVFEFAP-H---GS----L-
SQHLH---------------------------------------VKEFEH----------
------------------------------------------------------------
------------------------------------------------------------
------------------------------------------------------------
------------------------------------------------------------
-------------------LDWA-ARMRVIMGIAY-------------------------
CLQY----MHH----E------LS-----P--PVAIHDVRSDTT-FISD-DYA-AKIAD-
-VG-------------VWNEL------------------------------AAKAKAGKE
------DGSSR------------------------------------------------S
EAP---------------------------------------------------------
---------------------------------------------PDLPSNV------YC
----LGAL--------------------------------MIE--IISGR---VPDP---
--DDHKP-----------------------------------------------------
--------------------------------------------ICSW--AS--------
-------------------EYL----TDKN---------Y-NKLVDAS---------L--
------------------------------------------------------------
----------------KEHKDNELEA----V----------------CEV----I-----
Q-----------------------------------------------------------
---------E----------C---------------------------------------
------------------------------------------------------------
------------------------------------------------------------
---------------------------------------------------ID-------
-----AD-PT-----------R----------R------P------------SM------
------------------------------------------------------------
---------------------------------RDV------------------------
-------------------VG---------------------------------------
------------------------------------------------------------
-------------------------KLQPPLGISPEAAAPRLSPLWWAELELLSVKST--
------------------------------------------------------------
------------------------------------------------------------
------------------------------------------------------------
------------------------------------------------------------
------------------------------------------------------------
------------------------------------------------------------
------------------------------------------------------------
------------------------------------------------------------
------------------------------------------------------------
------------------------------------------------------------
------------------------------------------------------------
------------------------------------------------------------
------------------------------------------------------------
------------------------------------------------------------
------------------------------------------------------------
------------------------------------------------------------
------------------------------------------------------------
------------------------------------------------------------
------------------------------------------------------------
------------------------------------------------------------
------------------------------------------------------------
------------------------------------------------------------
------------------------------------------------------------
------------------------------------------------------------
--------------------------------------------------------
>SsLRR-RLK194
------------------------------------------------------------
------------------------------------------------------------
------------------------------------------------------------
------------------------------------------------------------
------------------------------------------------------------
------------------------------------------------------------
------------------------------MDARRWLPHGSGLQLLFFF------LVVLL
Q------------------------A---QA-----------------------------
-----------SR-----GVASINGEG---------------------------------
---------LAL------------------LELK---------VRVEA------------
---------DPH--------GVFQ--------------------DW--------------
--------------DPMDSS----------------------------------------
-------------------------------P------C----S--------------WN
------------------------------------------------------------
------------------------------------------------------------
------------------------------------------------------------
------------------------------------------------------------
------------------------------------------------------------
------------------------------------------------------------
------------------------------------------------------------
------------------------------------------------------------
------------------------------------------------------------
------------------------------------------------------------
------------------------------------------------------------
------------------------------------------------------------
------------------------------------------------------------
------------------------------------------------------------
------------------------------------------------------------
------------------------------------------------------------
-----------------------------------------LTG--------REL-----
-----A-G-TL---AP--------------------------------------------
--------------EIGSL--Q-GLKFL-L--------------LPKN------------
-------------------------------------NFRG--RI---------------
--------------------------------------P---------------------
----RE--FG--GLSA--------LEVLD----LSSN-----------------------
------------------------------------------------------------
------------------------------------------------------------
------------------------------------------------------------
------------------------------------------------------------
------------------------------------------------------------
------------------------------------------------------------
------------------------------------------------------------
------------------------------------------------------------
------------------------------------------------------------
-------KLDGT---------------------------IP-------------------
-----EE-LGAM-----------------------------PLLKQLSLHDN--------
------------------------------------------------------------
------------------------------------------------------------
------------------------------------------------------------
------------------------------------------------------------
------------------------------------------------------------
-------------------------------Q---------------------------F
------------------------------------------QEGVQAIADDQAGCLSRK
LGC---------------------------------------------------------
---------------WSLLYKSDFKDWISLSGLREKYN----------------------
----------TNVPNFSEAHVMKNL-----------------------------------
------------------------------------------------------------
------------------------------------------------------------
------------------------------------------------------------
------------------------------------------------------------
------------------------------------------------------------
------------------------------------------------------------
------------------------------------------------------------
------------------------------------------------------------
------------------------------------------------------------
------------------------------------------------------------
------------------------------------------------------------
------------------------------------------------------------
------------------------------------------------------------
------------------------------------------------------------
------------------------------------------------------------
------------------------------------------------------------
------------------------------------------------------------
--------------QSFASAMRRRLLS---------------------------------
------------------------------------------------------------
------------------ETDNLPALLG--------------------------------
------------------------------NDAKSSD-----------------------
-----PEN-------P------KEI---------------------------Q-RP--VD
VI---------PLG----------------------------S----G-S--FP------
---------------------------------AFP------------------------
GI-------YGNA-LT-----PL-----LPE----------------DIDATAVQQL-ST
------------------------------------------------------------
------------------------------------------------------------
-----EVA----------------------------------------------------
------QSTDVDTSG---------TKYSKWA-------------------YIITIPA---
--------------------------------VILLIG--LIVLIIL-----VL------
------------------------------------------------------------
------------------------------------------------------------
------------------------------------------------------------
------------------------------------------------------------
-----------------------R---------------KR-------------------
------------------------------------------------------------
------GRASVAP----------------------------WKTGLSGPIQKA--LVTGA
Q---------------------------------K----LN-------------------
------------------------------------------------------------
------------------------------------------------------------
------------RLE---------L-----------EAACE-------------------
------------------------------------------------------------
------------------------------------------------------------
-----------DF---------SNI---------------INT----------------F
PTCTVFKGI-L-----------SS-----G-------------------VEIGVV-----
-----STVISSSKDWSRS----------------------------AE--------TCF-
-------KKK----------------------------------------ID--TLS--R
V---NHKNFI-NLLGYC---LE----NE--PFT-----RMMVFEFAP-H---GS----L-
SQHLH---------------------------------------VKEFEH----------
------------------------------------------------------------
------------------------------------------------------------
------------------------------------------------------------
------------------------------------------------------------
-------------------LDWA-ARMRVIMGIAY-------------------------
CLQY----MHH----E------LS-----P--PVAIHDVRSDTT-FISD-DYA-AKIAD-
-VG-------------VWNEL------------------------------------AAK
------AKAGK-------------------------------EDGSSR-----------S
EAP---------------------------------------------------------
---------------------------------------------PDLPSNV------YC
----LGAL--------------------------------MIE--IISGR-----VP---
DPDDHKP-----------------------------------------------------
--------------------------------------------ICSW--AS--------
-------------------EYL----TDKN---------Y-NKLVDAS---------L--
------------------------------------------------------------
----------------KEHKDNELEA----V----------------CEV----I-----
Q-----------------------------------------------------------
---------D----------C---------------------------------------
------------------------------------------------------------
------------------------------------------------------------
---------------------------------------------------ID-------
-----AD-PT-----------R----------R------P------------SM------
------------------------------------------------------------
---------------------------------RDV------------------------
-------------------VE---------------------------------------
------------------------------------------------------------
-------------------------KLQPPLGISPEAAAPRLSPLWWAELELLSVKST--
------------------------------------------------------------
------------------------------------------------------------
------------------------------------------------------------
------------------------------------------------------------
------------------------------------------------------------
------------------------------------------------------------
------------------------------------------------------------
------------------------------------------------------------
------------------------------------------------------------
------------------------------------------------------------
------------------------------------------------------------
------------------------------------------------------------
------------------------------------------------------------
------------------------------------------------------------
------------------------------------------------------------
------------------------------------------------------------
------------------------------------------------------------
------------------------------------------------------------
------------------------------------------------------------
------------------------------------------------------------
------------------------------------------------------------
------------------------------------------------------------
------------------------------------------------------------
------------------------------------------------------------
--------------------------------------------------------
>SsLRR-RLK181
------------------------------------------------------------
------------------------------------------------------------
------------------------------------------------------------
------------------------------------------------------------
------------------------------------------------------------
------------------------------------------------------------
-------------------------------MGARRWLRHGSGLQLLFF------FLVVL
L---Q--------------------A---QA-----------------------------
-----------SL-----GAASINGEG---------------------------------
---------LAL------------------LELK---------VRVEA------------
---------DPH--------GVFQ--------------------DW--------------
--------------DPMDSS----------------------------------------
-------------------------------P------C----S--------------WN
------------------------------------------------------------
------------------------------------------------------------
------------------------------------------------------------
------------------------------------------------------------
------------------------------------------------------------
------------------------------------------------------------
------------------------------------------------------------
------------------------------------------------------------
------------------------------------------------------------
------------------------------------------------------------
------------------------------------------------------------
------------------------------------------------------------
------------------------------------------------------------
------------------------------------------------------------
------------------------------------------------------------
------------------------------------------------------------
-----------------------------------------LTG--------REL-----
-----A-G-TL---AP--------------------------------------------
--------------EIGSL--Q-GLKFL-L--------------LPKN------------
-------------------------------------NFRG--RI---------------
--------------------------------------P---------------------
----RE--FG--GLSA--------LEVLD----LSSN-----------------------
------------------------------------------------------------
------------------------------------------------------------
------------------------------------------------------------
------------------------------------------------------------
------------------------------------------------------------
------------------------------------------------------------
------------------------------------------------------------
------------------------------------------------------------
------------------------------------------------------------
-------KLDGT---------------------------IP-------------------
-----EE-LGAM-----------------------------PLLKQLSLHDN--------
------------------------------------------------------------
------------------------------------------------------------
------------------------------------------------------------
------------------------------------------------------------
------------------------------------------------------------
-------------------------------Q---------------------------F
----------------------QEGV-------QAIADDQAG------------------
------------------------------------------------------------
------------------------------------------------------------
----------CLSRKLGCWSLLYKS-----------------------------------
------------------------------------------------------------
------------------------------------------------------------
------------------------------------------------------------
------------------------------------------------------------
------------------------------------------------------------
------------------------------------------------------------
------------------------------------------------------------
------------------------------------------------------------
------------------------------------------------------------
------------------------------------------------------------
------------------------------------------------------------
------------------------------------------------------------
--------------------------------DFKDWI----------------------
----------------------------------------SLSGLREKYNTNVPNFS---
-----EAHVMKN------------------------------------------------
------------------------------------------------------------
------------------------------------------------------------
--------------LQSFASAMRRRLLS--------------------------------
------------------------------------------------------------
------------------ETDNLPALLG--------------------------------
------------------------------NDAKSSD-----------------------
-----PEN-------P------KEI---------------------------Q-RP--VD
VI---------PLG----------------------------S----G-S--FP------
---------------------------------AFP------------------------
GI-------YGNA-LT-----PL-----LPE----------------DIDATAVQQL-ST
------------------------------------------------------------
------------------------------------------------------------
-----EVA----------------------------------------------------
------QSTDVDTSG---------TKYSKWA-------------------YIITIPA---
--------------------------------VILLIG---LIVLII-----LV------
------------------------------------------------------------
------------------------------------------------------------
------------------------------------------------------------
------------------------------------------------------------
-------------------------L------R------KR-------------------
------------------------------------------------------------
------GRASVAP-------W---------------------KTGLSGPIQKA--LVTGA
Q---------------------------------K----LN-------------------
------------------------------------------------------------
----------------------------------------------------R-------
-LE---------------------L-----------EAACE-------------------
------------------------------------------------------------
------------------------------------------------------------
-----------DF---------SNI---------------INT----------------F
PTCTVFKGI-L-----------SS-----G-------------------VEIGVV-----
-----STVISSSKDWSRS----------------------------AE--------TCF-
-------KKK----------------------------------------ID--TLS--R
V---NHKNFI-NLLGYC---LE----------N-EPFTRMMVFEFAP-H---GS----L-
SQHLH---------------------------------------VKEFEH----------
------------------------------------------------------------
------------------------------------------------------------
------------------------------------------------------------
------------------------------------------------------------
-------------------LDWA-ARMRVIMGIAY-------------------------
CLQY----MHH----E------LS-----P--PVAIHDVRSDTT-FISD-DYA-AKIAD-
-VG-------------VWNEL------------------------------AAKAKAGKE
------DGSSR------------------------------------------------S
EAP---------------------------------------------------------
---------------------------------------------PDLPSNV------YC
----LGAL--------------------------------MIE--IISGR---VPDP---
--DDHKP-----------------------------------------------------
--------------------------------------------ICSW--AS--------
-------------------EYL----TDKN---------Y-NKLVDAS---------L--
------------------------------------------------------------
----------------KEHKDNELEA----V----------------CEV----I-----
Q-----------------------------------------------------------
---------E----------C---------------------------------------
------------------------------------------------------------
------------------------------------------------------------
---------------------------------------------------ID-------
-----TD-PT-----------Q----------R------P------------SM------
------------------------------------------------------------
---------------------------------RDV------------------------
-------------------VG---------------------------------------
------------------------------------------------------------
-------------------------KLQPPLGISPEAAAPRLSPLWWAELELLSVKST--
------------------------------------------------------------
------------------------------------------------------------
------------------------------------------------------------
------------------------------------------------------------
------------------------------------------------------------
------------------------------------------------------------
------------------------------------------------------------
------------------------------------------------------------
------------------------------------------------------------
------------------------------------------------------------
------------------------------------------------------------
------------------------------------------------------------
------------------------------------------------------------
------------------------------------------------------------
------------------------------------------------------------
------------------------------------------------------------
------------------------------------------------------------
------------------------------------------------------------
------------------------------------------------------------
------------------------------------------------------------
------------------------------------------------------------
------------------------------------------------------------
------------------------------------------------------------
------------------------------------------------------------
--------------------------------------------------------
>SsLRR-RLK166
------------------------------------------------------------
------------------------------------------------------------
------------------------------------------------------------
------------------------------------------------------------
------------------------------------------------------------
------------------------------------------------------------
------------------------------MGARRWLRHGSGLQLLFFF------LVVLL
Q------------------------A---QA-----------------------------
-----------NL-----GAASINGEG---------------------------------
---------LAL------------------LELK---------VRVEA------------
---------DPH--------GVFQ--------------------DW--------------
--------------DPMDSS----------------------------------------
-------------------------------P------C----S--------------WN
------------------------------------------------------------
------------------------------------------------------------
------------------------------------------------------------
------------------------------------------------------------
------------------------------------------------------------
------------------------------------------------------------
------------------------------------------------------------
------------------------------------------------------------
------------------------------------------------------------
------------------------------------------------------------
------------------------------------------------------------
------------------------------------------------------------
------------------------------------------------------------
------------------------------------------------------------
------------------------------------------------------------
------------------------------------------------------------
-----------------------------------------LTG--------REL-----
-----A-G-TL---AP--------------------------------------------
--------------EIGSL--Q-GLKFL-L--------------LPKN------------
-------------------------------------NFRG--RI---------------
--------------------------------------P---------------------
----RE--FG--GLSA--------LEVLD----LSSN-----------------------
------------------------------------------------------------
------------------------------------------------------------
------------------------------------------------------------
------------------------------------------------------------
------------------------------------------------------------
------------------------------------------------------------
------------------------------------------------------------
------------------------------------------------------------
------------------------------------------------------------
-------KLDGT---------------------------IP-------------------
-----EE-LGAM-----------------------------PLLKQLSLHDN--------
------------------------------------------------------------
------------------------------------------------------------
------------------------------------------------------------
------------------------------------------------------------
------------------------------------------------------------
-------------------------------Q---------------------------F
------------------------------------------QEGVQAIADDQAGCLSRK
LGC---------------------------------------------------------
---------------WSLLYKSDFKDWISLSGLREKYN----------------------
----------TNVPNFSEAHVMKNL-----------------------------------
------------------------------------------------------------
------------------------------------------------------------
------------------------------------------------------------
------------------------------------------------------------
------------------------------------------------------------
------------------------------------------------------------
------------------------------------------------------------
------------------------------------------------------------
------------------------------------------------------------
------------------------------------------------------------
------------------------------------------------------------
------------------------------------------------------------
------------------------------------------------------------
------------------------------------------------------------
------------------------------------------------------------
------------------------------------------------------------
------------------------------------------------------------
--------------QSFASAMRRRLLS---------------------------------
------------------------------------------------------------
------------------ETDNLPALLG--------------------------------
------------------------------NDAKSSD-----------------------
-----PEN-------P------KEI---------------------------Q-RP--VD
VI---------PLG----------------------------S----G-S--FP------
---------------------------------AFP------------------------
GI-------YGNA-LT-----PL-----LPE----------------DIDATAVQQL-ST
------------------------------------------------------------
------------------------------------------------------------
-----EVA----------------------------------------------------
------QSTDVDTSG---------TKYSKWA-------------------YIITIPA---
--------------------------------VILLIG--LIVLIIL-----VL------
------------------------------------------------------------
------------------------------------------------------------
------------------------------------------------------------
------------------------------------------------------------
-----------------------R---------------KR-------------------
------------------------------------------------------------
------GRASVAP----------------------------WKTGLSGPIQKA--LVTGA
Q---------------------------------K----LN-------------------
------------------------------------------------------------
------------------------------------------------------------
------------RLE---------L-----------EAACE-------------------
------------------------------------------------------------
------------------------------------------------------------
-----------DF---------SNI---------------INT----------------F
PTCTVFKGI-L-----------SS-----G-------------------VEIGVV-----
-----STVISSSKDWSRS----------------------------AE--------TCF-
-------KKK----------------------------------------ID--TLS--R
V---NHKNFI-NLLGYC---LE----NE--PFT-----RMMVFEFAP-H---GS----L-
SQHLH---------------------------------------VKEFEH----------
------------------------------------------------------------
------------------------------------------------------------
------------------------------------------------------------
------------------------------------------------------------
-------------------LDWA-ARMRVIMGIAY-------------------------
CLQY----MHH----E------LS-----P--PVAIHDVRSDTT-FISD-DYA-AKIAD-
-VG-------------VWNEL------------------------------------AAK
------AKAGK-------------------------------EDGSSR-----------S
EAP---------------------------------------------------------
---------------------------------------------PDLPSNV------YC
----LGAL--------------------------------MIE--IISGR-----VP---
DPDDHKP-----------------------------------------------------
--------------------------------------------ICSW--AS--------
-------------------EYL----TDKN---------Y-NKLVDAS---------L--
------------------------------------------------------------
----------------KEHKDNELEA----V----------------CEV----I-----
Q-----------------------------------------------------------
---------D----------C---------------------------------------
------------------------------------------------------------
------------------------------------------------------------
---------------------------------------------------ID-------
-----AD-PT-----------R----------R------P------------SM------
------------------------------------------------------------
---------------------------------RDV------------------------
-------------------VE---------------------------------------
------------------------------------------------------------
-------------------------KLQPPLGISPEAAAPRLSPLWWAELELLSVKST--
------------------------------------------------------------
------------------------------------------------------------
------------------------------------------------------------
------------------------------------------------------------
------------------------------------------------------------
------------------------------------------------------------
------------------------------------------------------------
------------------------------------------------------------
------------------------------------------------------------
------------------------------------------------------------
------------------------------------------------------------
------------------------------------------------------------
------------------------------------------------------------
------------------------------------------------------------
------------------------------------------------------------
------------------------------------------------------------
------------------------------------------------------------
------------------------------------------------------------
------------------------------------------------------------
------------------------------------------------------------
------------------------------------------------------------
------------------------------------------------------------
------------------------------------------------------------
------------------------------------------------------------
--------------------------------------------------------
>AtRLK-LRR-VI-1-4
------------------------------------------------------------
------------------------------------------------------------
------------------------------------------------------------
------------------------------------------------------------
------------------------------------------------------------
------------------------------------------------------------
------------------------------------MEQLKVLPLLFLS------WVMFL
Q---S--------------------T---HQ-----------------------------
-----------LP-----N-----SQT---------------------------------
---------QVL------------------YQLR-----------KHL---EFPKA--LE
--------------------------------------------SW--------------
------------GNY--YGD----------------------------------------
-------------------------------L------C----Q---------IPATAHM
------SI----------T-C--QGN----------------------------------
------------------------------------------------------------
------------------------------------------------------------
----------------------SITE--LKVMGDKLFKPFGMFDGSS-------------
------------------------------------------------------------
------------------------------------------------------------
------------------------------------------------------------
--------------------------LPNHTLSE-AFIIDSF------------------
------------------------------------------------------------
------------------------------------------------------------
------------------------------------------------------------
------------------------------------------------------------
VTTLTR------------------------------------------------------
------------------------------------------------------------
------------------------------------------------------------
-------------------------LT---------------------------------
------------------SLRV-L----------------SLVS--------LGI-----
-----Y-G-EF----PG-------------------------------------------
--------------KIHRL--N-SLEYL-D--------------LSSN------------
-------------------------------------FLFG--SV---------------
--------------------------------------P---------------------
----PD--IS--RLVM--------LQSLM----LDGN-YFN-------------------
-----GSVP---------------------------------------------------
------------------------------------------------------------
------------------------------------------------------------
------------------------------------------------------------
------------------------------------------------------------
------------------------------------------------------------
------------------------------------------------------------
------------------------------------------------------------
------------------------------------------------DTLDSLTNLTVL
SLKNN--RFKGP---------------------------FP-------------------
-----SS-ICRI-----------------------------GRLTNLALSHN--------
------------------------------------------------------------
------------------------------------------------------------
------------------------------------------------------------
------------------------------------------------------------
------------------------------------------------------------
-------------------------------E---------------------------I
----------------------SGKL-------PDLSK----------------------
------------------------------------------------------------
---------------LSHLHMLDLRENHLDSELP--------------------------
----------VMPIRLVTVLLSKNS-----------------------------------
------------------------------------------------------------
------------------------------------------------------------
------------------------------------------------------------
------------------------------------------------------------
------------------------------------------------------------
------------------------------------------------------------
------------------------------------------------------------
------------------------------------------------------------
------------------------------------------------------------
------------------------------------------------------------
------------------------------------------------------------
------------------------------------------------------------
------------------------------------------------------------
------------------------------------------------------------
------------------------------------------------------------
------------------------------------------------------------
------------------------------------------------------------
------------------------------------------------------------
------------------------------------------------------------
------------------FSGEIPRRFG--------------------------------
---------------------GLSQLQH--LDLSFNH---L-------------------
-----TGT-------P------SRF------------------------LFSL-PN--IS
YL---------DLA------------------------SNKLS----G-K--LP------
------------LNL------------------TCGGK----------LGFV--------
DL-------SNNR-LI-----GT-----PPR----------------CLAGASGERV-VK
---------------------------LG-----------------------------G-
----N---------------------C----LSIIGSHDQHQE-----------------
-----FLC----------------------------------------------------
------EEAETEGKQ---------FQGRKVG-------------------ILIAVIG---
-------------------------GAV----LVLVFF-----VLVI-----LL--L---
------------------------------------------------------------
------------------------------------------------------------
------------------------------------------------------------
------------------------------------------------------------
----------LCTNRCSSCCSREK------------------------------------
------------------------------------------------------------
------SVPQTRL-------K----------VVTDNSHTSLSSEVLASARLIS--QTAKL
G-----------------------AQ--------G----VP-------------------
------------------------------------------------------------
----------------------------------------------------S-----CR
SFS---------FED---------L-----------KEATD-------------------
------------------------------------------------------------
------------------------------------------------------------
-----------DF-------DSSRF---------------LGE-----------G--S-L
-G-KLYRGT-L-----------EN-----G------S---S--------IAIRCL-----
------------VLSRKF----------------------------SS--------QSI-
-------RGH----------------------------------------LD--WMA--K
L---NHPHLL-GFLGHC---TQ--TSGEHDPVA-TI--LYLVYEYMP-N---GS----Y-
RTHLS--------------------------------------ESFSEKI----------
------------------------------------------------------------
------------------------------------------------------------
------------------------------------------------------------
------------------------------------------------------------
-------------------LTWP-DRLAILIEIAK-------------------------
AVHF----LHT----G------VM-----P--GSFNNQLKTNNI-LLDE-HKI-AKLSD-
-YG-------------VSAII-----------------------------------EENE
------KLETK-------------------------------SET--------------H
KSK---------------------------------------------------------
----------------------------------------KK---AKREDDV------YN
----FGFI--------------------------------LLE--SLIGP-----VP-TT
KGEAFLL----NE-----------------------------------------------
--------------------------------------------MTSF--GS--------
--------------------------QDGR-----------QKIVSPT---------V--
--LTT-------------------------------------------------------
------------------SSQESLSI----A----------------ISI----A-----
N-----------------------------------------------------------
---------K----------C---------------------------------------
------------------------------------------------------------
------------------------------------------------------------
---------------------------------------------------VL-------
-----LE-PS-----------A----------R------P------------SF------
------------------------------------------------------------
---------------------------------EDV------------------------
-------------------LW---------------------------------------
------------------------------------------------------------
----------------------------------NLQYAAQMQSAADAERKSDTSS----
------------------------------------------------------------
------------------------------------------------------------
------------------------------------------------------------
------------------------------------------------------------
------------------------------------------------------------
------------------------------------------------------------
------------------------------------------------------------
------------------------------------------------------------
------------------------------------------------------------
------------------------------------------------------------
------------------------------------------------------------
------------------------------------------------------------
------------------------------------------------------------
------------------------------------------------------------
------------------------------------------------------------
------------------------------------------------------------
------------------------------------------------------------
------------------------------------------------------------
------------------------------------------------------------
------------------------------------------------------------
------------------------------------------------------------
------------------------------------------------------------
------------------------------------------------------------
------------------------------------------------------------
--------------------------------------------------------
>AtRLK-LRR-VI-1-5
------------------------------------------------------------
------------------------------------------------------------
------------------------------------------------------------
------------------------------------------------------------
------------------------------------------------------------
------------------------------------------------------------
---------------------------------------MGLFKFIFLL------SLLWS
F---Y--------------------S---LG-----------------------------
--------SSQLQ-----A-----SQA---------------------------------
---------QVL------------------LQLK-----------KHL---EYPQQ--LE
--------------------------------------------SW--------------
------------YDH--RTN----------------------------------------
-------------------------------F------C----Y---------LQATPSM
------NI----------T-C---------------------------------------
------------------------------------------------------------
------------------------------------------------------------
------------------------------------------------------------
------------------------------------------------------------
------------------------------------------------------------
------------------------------------------------------------
--------------------------FSNSVSEL-NIFGDKSS-EK--------------
------------------------------------------------------------
------------------------------------------------------------
------------------------------------------------------------
------------------------------------------------------------
------------------------------------------------------------
------------------------------------------------------------
------------------------------------------------------------
-------------------------AK---------------------------------
------------------SFDG-F----------------AISN--------VTL-----
----SD-GFSIESFVT--------------------------------------------
--------------TLSRL--K-SLRVL-T--------------LASL------------
-------------------------------------GIWG--RL---------------
--------------------------------------P---------------------
----EK--LH--RLSS--------LEYLD----LSNN-FLF-------------------
-----GSVP---------------------------------------------------
------------------------------------------------------------
------------------------------------------------------------
------------------------------------------------------------
------------------------------------------------------------
------------------------------------------------------------
------------------------------------------------------------
------------------------------------------------------------
------------------------------------------------PKLSTMVKLETF
RFDHN--FFNGT---------------------------LP-------------------
-----SW-FDSY-----------------------------WYLKVLSFKSN--------
------------------------------------------------------------
------------------------------------------------------------
------------------------------------------------------------
------------------------------------------------------------
------------------------------------------------------------
-------------------------------K---------------------------L
----------------------SGEL----------------------------------
------------------------------------------------------------
------------------------------------------------------------
------------------------------------------------------------
------------------------------------------------------------
------------------------------------------------------------
------------------------------------------------------------
------------------------------------------------------------
------------------------------------------------------------
------------------------------------------------------------
------------------------------------------------------------
------------------------------------------------------------
------------------------------------------------------------
------------------------------------------------------------
------------------------------------------------------------
------------------------------------------------------------
------------------------------------------------------------
------------------------------------------------------------
------------------------------------------------------------
------------------------------------------------------------
------------------------------------------------------------
------------------------------------------------------------
------------------------------------------------HSSLL-------
------------------------------------------------------------
---------------------SLSTIEY--IDLRANS---L-------------------
-----SGS---L---P------DDL-----------------------KCG---SK--LW
FI---------DIS------------------------DNKLT----G-K--LP---R--
------------CLS------------------SKQ------------DIAL--------
RF-------NGNC-LS--LEKQQ-----HPE-----------------------------
------------------------------------------------------------
---------------SF---------C-------------VKEVRAAAKAE---------
-----AKA----------------------------------------------------
------EAEAANESG---------KRKWKKG-------------------ALIGLIV---
-------------------------GIS----MSVLVL-----VCCV-----FI--L---
------------------------------------------------------------
------------------------------------------------------------
------------------------------------------------------------
------------------------------------------------------------
----------L------------R----RKGVT------KK-------------------
------------------------------------------------------------
------HVHHNTV-------Q----------DNHPTTGFSSEILSNARYISET--SKFGS
E---------------------------------D----LP-------------------
------------------------------------------------------------
----------------------------------------------------V-----CR
QFS---------LEE---------I-----------VKATK-------------------
------------------------------------------------------------
------------------------------------------------------------
-----------NF-------DKTMI---------------LGE-----------S--SLY
-G-TLYKGN-L-----------EN-----G------T---K--------VAIRCL-----
------------PSSKKY----------------------------SI--------RNL-
-------KLR----------------------------------------LD--LLA--K
L---RHPNLV-CLLGHCID-CG--GKDDYSVEK-----VFLIYEYIP-N---GN----F-
QSCLS--------------------------------------DNSSGKG----------
------------------------------------------------------------
------------------------------------------------------------
------------------------------------------------------------
------------------------------------------------------------
-------------------MNWS-ERLNVLTGVAK-------------------------
AVHF----LHT----G------VI-----P--GFFSNRLKTNNV-LLNQHRF--AKLSD-
-YG-------------LSIVS------------------------------------EAT
------RHNTE------------------------------------------------I
AKS---------------------------------------------------------
-------------------------WQM-----------------SRLEDDV------YS
----FGLI--------------------------------LLQ--SIVGP---SVSA---
--REEAF----LRDE---------------------------------------------
--------------------------------------------LASL--ES--------
--------------------------EEGR-----------RRMVNPT---------V--
--QAT-------------------------------------------------------
------------------CRNGSLIR----V----------------ITL----M-----
N-----------------------------------------------------------
---------K----------C---------------------------------------
------------------------------------------------------------
------------------------------------------------------------
---------------------------------------------------VS-------
-----PESLS----------------------R------P------------SF------
------------------------------------------------------------
---------------------------------EDI------------------------
-------------------LW---------------------------------------
------------------------------------------------------------
---------------------------------------NLQYASQLQAASDGDQC----
------------------------------------------------------------
------------------------------------------------------------
------------------------------------------------------------
------------------------------------------------------------
------------------------------------------------------------
------------------------------------------------------------
------------------------------------------------------------
------------------------------------------------------------
------------------------------------------------------------
------------------------------------------------------------
------------------------------------------------------------
------------------------------------------------------------
------------------------------------------------------------
------------------------------------------------------------
------------------------------------------------------------
------------------------------------------------------------
------------------------------------------------------------
------------------------------------------------------------
------------------------------------------------------------
------------------------------------------------------------
------------------------------------------------------------
------------------------------------------------------------
------------------------------------------------------------
------------------------------------------------------------
--------------------------------------------------------
>SsLRR-RLK293
------------------------------------------------------------
------------------------------------------------------------
------------------------------------------------------------
------------------------------------------------------------
------------------------------------------------------------
------------------------------------------------------------
--------------------------------------MAWHLSILVMV------TTCLI
L---F--------------------S---RS-----------------------------
-----------EQ-----S-----SQS---------------------------------
---------EVL------------------QRLR--------KQLEYP------------
--------------------RQLD--------------------AW--------------
--------------GSPSSD----------------------------------------
-------------------------------P------C-------------------YT
KPTAVLAV----------T-C---------------------------------------
-----------E-----------GNAIRELKIIGDRI-----------------------
------------------------------------------------------------
------------------------------------------------------------
------------------------------------------------------------
------------------------------------------------------------
------------------------------------------------------------
--------------------------TKPPKFSGFSVPNVTLSEAF--------------
-----------------------------------VLDSFVTTLT---------------
------------------------------------------------------------
------------------------------------------------------------
------------------------------------------------------------
------------------------------------------------------------
------------------------------------------------------------
------------------------------------------------------------
--------------------------R---------------------------------
----------------LTTLRV-V----------------ILVS--------LGL-----
-----W-G-PL----PD-------------------------------------------
--------------KIHRL--S-SLEVL-D--------------LSSN------------
-------------------------------------FLYG--SI---------------
--------------------------------------P---------------------
----PK--LS--VMSK--------LHTMT----LDGN-YFN-------------------
-----ESVP---------------------------------------------------
------------------------------------------------------------
------------------------------------------------------------
------------------------------------------------------------
------------------------------------------------------------
------------------------------------------------------------
------------------------------------------------------------
------------------------------------------------------------
------------------------------------------------DWLDSFSNLTVL
RLQSN--QLKGS---------------------------IP-------------------
-----AS-IGRA-----------------------------AMLTELALAGN--------
------------------------------------------------------------
------------------------------------------------------------
------------------------------------------------------------
------------------------------------------------------------
------------------------------------------------------------
-------------------------------S---------------------------I
----------------------SGDV-------PNLGS----------------------
------------------------------------------------------------
---------------LNKLEMLDLRDNELDGELP--------------------------
----------EMPTSVVTILLSKNS-----------------------------------
------------------------------------------------------------
------------------------------------------------------------
------------------------------------------------------------
------------------------------------------------------------
------------------------------------------------------------
------------------------------------------------------------
------------------------------------------------------------
------------------------------------------------------------
------------------------------------------------------------
------------------------------------------------------------
------------------------------------------------------------
------------------------------------------------------------
------------------------------------------------------------
------------------------------------------------------------
------------------------------------------------------------
------------------------------------------------------------
------------------------------------------------------------
------------------------------------------------------------
------------------------------------------------------------
------------------LKGEIPEQFG--------------------------------
---------------------QLNRLQH--LDVSFNF---L-------------------
-----VGS---P---P------AEL------------------------FA-L-PN--IS
YL---------NLA------------------------ANMLS----G-S----------
------------LLS------------------SLTCSST--------LGFV--------
DL-------STNR-LT-----GD-----LPS-----------------------------
------------------------------------------------------------
--------------------------C----LNGNLNNKVVKFD----------------
-----GNC----------------------------------------------------
-FSVDPAHQHEAKYC------QQSHKGRGSN-------------------KDVGLVV---
-------------------------TVV----GILFIM---LVLSLL-----LMASN---
------------------------------------------------------------
------------------------------------------------------------
------------------------------------------------------------
------------------------------------------------------------
-----------------------K--------R------SC-------------------
------------------------------------------------------------
------QKVLAEQ------------------QFQQKHTQDNSISGMSFEPLVN--ARCIS
Q---------------------------------A----VK-------------------
------------------------------------------------------------
------------------------------------------------------------
-LG---------------------------------TQMPA-------------------
------------------------------------------------------------
------------------------------------------------------------
--------------------ITSHI---------------FFR-----------RTQG-S
-N-KLYKGK-L-----------EN-----G------T---L--------IAIRCL-----
------------ALHQRY----------------------------SI--------RNL-
-------KLR----------------------------------------LD--LLA--K
L---RHPNLV-CLLGHC---ID-SAVDESTVKR-----VFLVYEYVP-G---GT----L-
SSYLS--------------------------------------ASSPEKT----------
------------------------------------------------------------
------------------------------------------------------------
------------------------------------------------------------
------------------------------------------------------------
-------------------LKWC-DRLQVLIAIAK-------------------------
AVHF----LHT----G------II-----P--GSLSNRLKSSSI-LVDE-----HHMAK-
------------------------------------------------------------
------------------------------------------------------------
------------------------------------------------------------
---------------------------------------------ENLEDDV------CS
----FGFI--------------------------------LLE--VLMGP---KLHQ---
--KGDPF-----------------------------------------------------
--------------------------------------------ILKDLVVS--------
-------------------MST----LEER-----------DQVVDPV---------I--
--IGT-------------------------------------------------------
------------------SSQDSLSI----V----------------VSI----M-----
I-----------------------------------------------------------
---------K----------C---------------------------------------
------------------------------------------------------------
------------------------------------------------------------
---------------------------------------------------LS-------
-----IECSA----------------------R------P------------SI------
------------------------------------------------------------
---------------------------------EEV------------------------
-------------------LW---------------------------------------
------------------------------------------------------------
-------------------------------NLQYAAQVQTMADGDQRSEVSSQTS----
------------------------------------------------------------
------------------------------------------------------------
------------------------------------------------------------
------------------------------------------------------------
------------------------------------------------------------
------------------------------------------------------------
------------------------------------------------------------
------------------------------------------------------------
------------------------------------------------------------
------------------------------------------------------------
------------------------------------------------------------
------------------------------------------------------------
------------------------------------------------------------
------------------------------------------------------------
------------------------------------------------------------
------------------------------------------------------------
------------------------------------------------------------
------------------------------------------------------------
------------------------------------------------------------
------------------------------------------------------------
------------------------------------------------------------
------------------------------------------------------------
------------------------------------------------------------
------------------------------------------------------------
--------------------------------------------------------
>SsLRR-RLK273
------------------------------------------------------------
------------------------------------------------------------
------------------------------------------------------------
------------------------------------------------------------
------------------------------------------------------------
------------------------------------------------------------
--------------------------------------MGWHLSIPVMV------TTCLI
L---F--------------------S---RS-----------------------------
-----------EQ-----S-----SQS---------------------------------
---------EQL------------------QQLR--------KQLEYP------------
--------------------RQLD--------------------AW--------------
--------------GSPSSD----------------------------------------
-------------------------------P------C-------------------YT
KPTAVLAV----------T-C---------------------------------------
-----------E-----------GNAIRELKIIGDRI-----------------------
------------------------------------------------------------
------------------------------------------------------------
------------------------------------------------------------
------------------------------------------------------------
------------------------------------------------------------
--------------------------TKPPKFSGFSVPNVTLSEAF--------------
-----------------------------------VLDSFVTTLT---------------
------------------------------------------------------------
------------------------------------------------------------
------------------------------------------------------------
------------------------------------------------------------
------------------------------------------------------------
------------------------------------------------------------
--------------------------R---------------------------------
----------------LTTLRV-V----------------ILVS--------LGL-----
-----W-G-PL----PD-------------------------------------------
--------------KIHRL--S-SLEVL-D--------------LSSN------------
-------------------------------------FLYG--SI---------------
--------------------------------------P---------------------
----PK--LS--VMSK--------LHTMT----LDGN-YFN-------------------
-----ESVP---------------------------------------------------
------------------------------------------------------------
------------------------------------------------------------
------------------------------------------------------------
------------------------------------------------------------
------------------------------------------------------------
------------------------------------------------------------
------------------------------------------------------------
------------------------------------------------DWLDSFSNLTVL
RLQSN--QLKGS---------------------------IP-------------------
-----AS-IGKA-----------------------------AMLTELALAGN--------
------------------------------------------------------------
------------------------------------------------------------
------------------------------------------------------------
------------------------------------------------------------
------------------------------------------------------------
-------------------------------S---------------------------I
----------------------WGDV-------PNLGS----------------------
------------------------------------------------------------
---------------LNKLEMLDLRDNELDGELP--------------------------
----------EMPTSVVTILLSKNS-----------------------------------
------------------------------------------------------------
------------------------------------------------------------
------------------------------------------------------------
------------------------------------------------------------
------------------------------------------------------------
------------------------------------------------------------
------------------------------------------------------------
------------------------------------------------------------
------------------------------------------------------------
------------------------------------------------------------
------------------------------------------------------------
------------------------------------------------------------
------------------------------------------------------------
------------------------------------------------------------
------------------------------------------------------------
------------------------------------------------------------
------------------------------------------------------------
------------------------------------------------------------
------------------------------------------------------------
------------------LKGEFPEQFG--------------------------------
---------------------QLNRLQH--LDVSFNF---L-------------------
-----VGS---P---P------AEL------------------------FA-L-PN--IS
YL---------NLA------------------------ANMLS----G-S----------
------------LLS------------------SLTCSST--------LGFV--------
DL-------STNR-LT-----GD-----LPS-----------------------------
------------------------------------------------------------
--------------------------C----LNGNLNNKVVKFD----------------
-----GNC----------------------------------------------------
-FSVDLAHQHEAKYC------QQSHKGRGSN-------------------KDVGLVV---
-------------------------TVV----GILFIM---LVLSLL-----LMASN---
------------------------------------------------------------
------------------------------------------------------------
------------------------------------------------------------
------------------------------------------------------------
-----------------------K--------R------SC-------------------
------------------------------------------------------------
------QKVLAEQ----------------QFQQKHTQDNSISGMSSEPLVNAR--CISQA
V---------------------------------K----LG-------------------
------------------------------------------------------------
----------------------------------------------------TQIQPSHR
IFS---------LEE---------L-----------KEATK-------------------
------------------------------------------------------------
------------------------------------------------------------
-----------CF-------ERSAF---------------LGE-----------G--A-I
-G-KLYKGK-L-----------EN-----G------T---L--------IAIRCL-----
------------ALHQRY----------------------------SI--------RNL-
-------KLR----------------------------------------LD--LLA--K
L---RHPNLV-CLLGHC---ID-SAVDESTVKR-----VFLVYEYVP-G---GT----L-
SSYLS--------------------------------------ASSPEKT----------
------------------------------------------------------------
------------------------------------------------------------
------------------------------------------------------------
------------------------------------------------------------
-------------------LKWC-DRLQVLIAIAK-------------------------
AVHF----LHT----G------II-----P--GSLSNQLKSSSI-LVDE-HHM-AKLSD-
-YG-------------LSIIT---------------------------------------
------------------------------------------------------------
-------------------------------------E----------------------
--------------------------------------------------EI------YK
----HEVV--------------------------------SMS--TLEER----------
------------------------------------------------------------
------------------------------------------------------------
-----------------------------------------DQVVDPV---------I--
--IGT-------------------------------------------------------
------------------SSQDSLSI----V----------------VSI----M-----
I-----------------------------------------------------------
---------K----------C---------------------------------------
------------------------------------------------------------
------------------------------------------------------------
---------------------------------------------------LS-------
-----IECSA----------------------R------P------------SI------
------------------------------------------------------------
---------------------------------EEV------------------------
-------------------LW---------------------------------------
------------------------------------------------------------
-------------------------------NLQYAAQVQTMADGDQRSEVSSQTS----
------------------------------------------------------------
------------------------------------------------------------
------------------------------------------------------------
------------------------------------------------------------
------------------------------------------------------------
------------------------------------------------------------
------------------------------------------------------------
------------------------------------------------------------
------------------------------------------------------------
------------------------------------------------------------
------------------------------------------------------------
------------------------------------------------------------
------------------------------------------------------------
------------------------------------------------------------
------------------------------------------------------------
------------------------------------------------------------
------------------------------------------------------------
------------------------------------------------------------
------------------------------------------------------------
------------------------------------------------------------
------------------------------------------------------------
------------------------------------------------------------
------------------------------------------------------------
------------------------------------------------------------
--------------------------------------------------------
>SsLRR-RLK285
------------------------------------------------------------
------------------------------------------------------------
------------------------------------------------------------
------------------------------------------------------------
------------------------------------------------------------
------------------------------------------------------------
--------------------------------------MAWHLSILVMV------TTCLI
L---F--------------------S---RS-----------------------------
-----------EQ-----S-----SQS---------------------------------
---------ELL------------------QQLR--------KQLEYP------------
--------------------RQLD--------------------AW--------------
--------------ASPSSD----------------------------------------
-------------------------------P------C-------------------YT
KPTAVLAV----------T-C---------------------------------------
-----------E-----------GNAIRELKIIGDRI-----------------------
------------------------------------------------------------
------------------------------------------------------------
------------------------------------------------------------
------------------------------------------------------------
------------------------------------------------------------
--------------------------TKPPKFSGFSVPNVTLS-EAFV------------
------------------------------------------------------------
--LDSFVTTL--------------------------------------------------
------------------------------------------------------------
------------------------------------------------------------
------------------------------------------------------------
------------------------------------------------------------
------------------------------------------------------------
-------------------------TR---------------------------------
----------------LTTLRV-V----------------ILVS--------LGL-----
-----W-G-PL----PD-------------------------------------------
--------------KIHRL--S-SLEVL-D--------------LSSN------------
-------------------------------------FLYG--SI---------------
--------------------------------------P---------------------
----PK--LS--VMSK--------LHTMT----LDGN-YFN-------------------
-----ESVP---------------------------------------------------
------------------------------------------------------------
------------------------------------------------------------
------------------------------------------------------------
------------------------------------------------------------
------------------------------------------------------------
------------------------------------------------------------
------------------------------------------------------------
------------------------------------------------DWLDSFSNLTVL
RLQSN--QLKGS---------------------------IP-------------------
-----AS-IGRA-----------------------------AMLTELALAGN--------
------------------------------------------------------------
------------------------------------------------------------
------------------------------------------------------------
------------------------------------------------------------
------------------------------------------------------------
-------------------------------S---------------------------I
----------------------SGDV-------PNLGS----------------------
------------------------------------------------------------
---------------LNKLEMLDLRDNELDGELP--------------------------
----------EMPTSVVTILLSKNS-----------------------------------
------------------------------------------------------------
------------------------------------------------------------
------------------------------------------------------------
------------------------------------------------------------
------------------------------------------------------------
------------------------------------------------------------
------------------------------------------------------------
------------------------------------------------------------
------------------------------------------------------------
------------------------------------------------------------
------------------------------------------------------------
------------------------------------------------------------
------------------------------------------------------------
------------------------------------------------------------
------------------------------------------------------------
------------------------------------------------------------
------------------------------------------------------------
------------------------------------------------------------
------------------------------------------------------------
------------------LKGEIPEQFG--------------------------------
---------------------QLNRLQH--LDVSFNF---L-------------------
-----VGS---P---P------AEL------------------------FA-L-PN--IS
YL---------NLA------------------------ANMLS----G-S----------
------------LLS------------------SLTCSST--------LGFV--------
DL-------STNR-LT-----GD-----LPS-----------------------------
------------------------------------------------------------
--------------------------C----LNGNLNNKVVKFD----------------
-----GNC----------------------------------------------------
-FSVDPAHQHEAKYC------QQSHKGRGSN-------------------KDVGLVV---
-------------------------TVV----GILFIM----LVLSL-----LL--M---
------------------------------------------------------------
------------------------------------------------------------
------------------------------------------------------------
------------------------------------------------------------
----------ASNKRSCQKVLAEQ--------Q------FQ-------------------
------------------------------------------------------------
------QKHTQDN-------S----------ISGMSFEPLVNARCISQAVKLG--TQMQP
S---------------------------------H----RI-------------------
------------------------------------------------------------
------------------------------------------------------------
-FS---------LEE---------L-----------KEATK-------------------
------------------------------------------------------------
------------------------------------------------------------
-----------CF-------ERSAF---------------LGE-----------G--A-I
-G-KLYKGK-L-----------EN-----G------T---L--------IAIRCL-----
------------ALHQRY----------------------------SI--------RNL-
-------KLR----------------------------------------LD--LLA--K
L---RHPNLV-CLLGHC---ID-SAVDESTVKR-----VFLLYEYVP-G---GT----L-
SSYLS-----------------------------------------ASSP------EKT-
------------------------------------------------------------
------------------------------------------------------------
------------------------------------------------------------
------------------------------------------------------------
-------------------LKWC-DRLQVLIAIAK-------------------------
AVHF----LHT-GIIP----------------GSLSNRLKSSSI-LVVS-----------
------------------------------------------------------------
------------------------------------------------------------
------------------------------------------------------------
----------------------------------------------------------MS
----------------------------------------TLE-----------------
------------------------------------------------------------
--------------------------------------------------ER--------
-----------------------------------------DQVVDPV---------I--
--IGT-------------------------------------------------------
------------------SSQDSLSI----V----------------VSI----M-----
I-----------------------------------------------------------
---------K----------C---------------------------------------
------------------------------------------------------------
------------------------------------------------------------
---------------------------------------------------LS-------
-----IECSA----------------------R------P------------SI------
------------------------------------------------------------
---------------------------------EEV------------------------
-------------------LW---------------------------------------
------------------------------------------------------------
-------------------------------NLQYAAQVQTMADGDQRSEVSSQTS----
------------------------------------------------------------
------------------------------------------------------------
------------------------------------------------------------
------------------------------------------------------------
------------------------------------------------------------
------------------------------------------------------------
------------------------------------------------------------
------------------------------------------------------------
------------------------------------------------------------
------------------------------------------------------------
------------------------------------------------------------
------------------------------------------------------------
------------------------------------------------------------
------------------------------------------------------------
------------------------------------------------------------
------------------------------------------------------------
------------------------------------------------------------
------------------------------------------------------------
------------------------------------------------------------
------------------------------------------------------------
------------------------------------------------------------
------------------------------------------------------------
------------------------------------------------------------
------------------------------------------------------------
--------------------------------------------------------
>SsLRR-RLK294
------------------------------------------------------------
------------------------------------------------------------
------------------------------------------------------------
------------------------------------------------------------
------------------------------------------------------------
------------------------------------------------------------
--------------------------------------MAWHLSIPVMV------TTCLI
L---F--------------------S---RS-----------------------------
-----------EQ-----S-----SQS---------------------------------
---------EQL------------------QQLR-----------KQL---EYPRQ--LD
--------------------------------------------AW--------------
-------------GS-PSSD----------------------------------------
-------------------------------P------C-------------------YT
KPTAVLAV----------T-C---------------------------------------
-----------E-----------GNAIRELKIIGDRI-----------------------
------------------------------------------------------------
------------------------------------------------------------
------------------------------------------------------------
------------------------------------------------------------
------------------------------------------------------------
--------------------------TKPPKFSGFSVPNVTLS-----------------
-----------------------------------EAFVLDSF-----------------
------------------------------------------------------------
------------------------------------------------------------
------------------------------------------------------------
VTTLTR------------------------------------------------------
------------------------------------------------------------
------------------------------------------------------------
-------------------------LT---------------------------------
------------------TLRV-V----------------ILVS--------LGL-----
-----W-G-PL----PD-------------------------------------------
--------------KIHRL--S-SLEVL-D--------------LSSN------------
-------------------------------------FLYG--SI---------------
--------------------------------------P---------------------
----PK--LS--VMSK--------LHTMT----LDGN-YFN-------------------
-----ESVP---------------------------------------------------
------------------------------------------------------------
------------------------------------------------------------
------------------------------------------------------------
------------------------------------------------------------
------------------------------------------------------------
------------------------------------------------------------
------------------------------------------------------------
------------------------------------------------DWLDSFSNLTVL
RLQSN--QLKGS---------------------------IP-------------------
-----AS-IGKA-----------------------------AMLTELALAGN--------
------------------------------------------------------------
------------------------------------------------------------
------------------------------------------------------------
------------------------------------------------------------
------------------------------------------------------------
-------------------------------S---------------------------I
----------------------WGDV-------PNLGS----------------------
------------------------------------------------------------
---------------LNKLEMLDLRDNELDGELP--------------------------
----------EMPTSVVTILLSKNS-----------------------------------
------------------------------------------------------------
------------------------------------------------------------
------------------------------------------------------------
------------------------------------------------------------
------------------------------------------------------------
------------------------------------------------------------
------------------------------------------------------------
------------------------------------------------------------
------------------------------------------------------------
------------------------------------------------------------
------------------------------------------------------------
------------------------------------------------------------
------------------------------------------------------------
------------------------------------------------------------
------------------------------------------------------------
------------------------------------------------------------
------------------------------------------------------------
------------------------------------------------------------
------------------------------------------------------------
------------------LKGEIPEQFG--------------------------------
---------------------QLNRLQH--LDVSFNF---L-------------------
-----VGS---P---P------AEL------------------------FA-L-PN--IS
YL---------NLA------------------------ANMLS----G-S----------
------------LLS------------------SLTCSST--------LGFV--------
DL-------STNR-LT-----GD-----LPS----------------CLNGNLNNKV-VK
---------------------------FDGN-----------------------------
--------------------------C---------------------------------
-----FSV----------------------------------------------------
------DPAHQHEAK------YCQQSHKGRGSN-----------------KDVGLVV---
-------------------------TVV----GILFIM-----LVLS-----LL--L---
------------------------------------------------------------
------------------------------------------------------------
------------------------------------------------------------
------------------------------------------------------------
----------MASNK--------R--------S------CQ-------------------
------------------------------------------------------------
------KVLAEQQ-------F----------QQKHTQDNSISGMSSEPLVNAR--CISQA
V---------------------------------K----LG-------------------
------------------------------------------------------------
----------------------------------------------------TQIQPSHR
IFS---------LEE---------L-----------KEATK-------------------
------------------------------------------------------------
------------------------------------------------------------
-----------CF-------ERSAF---------------LGE-----------G--A-I
-G-KLYKGK-L-----------EN-----G------T---L--------IAIRCL-----
------------ALHQRY----------------------------SI--------RNL-
-------KLR----------------------------------------LD--LLA--K
L---RHPNLV-CLLGHC---ID-SAVDESTVKR-----VFLVYEYVP-G---GT----L-
SSYLS-----------------------------------------ASSP------EKT-
------------------------------------------------------------
------------------------------------------------------------
------------------------------------------------------------
------------------------------------------------------------
-------------------LKWC-DRLQVLIAIAK-------------------------
AVHF----LHT---------------------GIIPGSLSN----RLKS-----SSCVNV
NFG-------------RARSS---------------------------------------
------------------------------------------------------------
VDP---------------------------------------------------------
-------------------------VII-----------------GTSSQDS--------
----LSIV----------------------------------------------------
------------------------------------------------------------
--------------------------------------------------VS--------
---------------------------------------------------------I--
------------------------------------------------------------
-----------------------MIK----C----------------LSI----------
------------------------------------------------------------
---------E----------C---------------------------------------
------------------------------------------------------------
------------------------------------------------------------
---------------------------------------------------SA-------
--------------------------------R------P------------SI------
------------------------------------------------------------
---------------------------------EEV------------------------
-------------------LW---------------------------------------
------------------------------------------------------------
--------------------------------NLQYAAQVQTMADGDQRSEVSSQT----
-----------------------------S------------------------------
------------------------------------------------------------
------------------------------------------------------------
------------------------------------------------------------
------------------------------------------------------------
------------------------------------------------------------
------------------------------------------------------------
------------------------------------------------------------
------------------------------------------------------------
------------------------------------------------------------
------------------------------------------------------------
------------------------------------------------------------
------------------------------------------------------------
------------------------------------------------------------
------------------------------------------------------------
------------------------------------------------------------
------------------------------------------------------------
------------------------------------------------------------
------------------------------------------------------------
------------------------------------------------------------
------------------------------------------------------------
------------------------------------------------------------
------------------------------------------------------------
------------------------------------------------------------
--------------------------------------------------------
>AtRLK-LRR-VI-1-1
------------------------------------------------------------
------------------------------------------------------------
------------------------------------------------------------
------------------------------------------------------------
------------------------------------------------------------
------------------------------------------------------------
----------------------------------MHSSSKSQAFSLTFL------LFLFL
L---P--------------------S---VS-----------------------------
------------------ESQLISSES---------------------------------
---------RTL------------------LEIQ------------KH----------LQ
---------YPP---------TLR--------------------SW--------------
---------------SNWTN----------------------------------------
-------------------------------F------C-------------------YL
PSSPSFKI----------L-C---------------------------------------
----------------------FNGHVTELTVTG--------------------------
------------------------------------------------------------
------------------------------------------------------------
------------------------------------------------------------
------------------------------------------------------------
------------------------------------------------------------
--------------------------NRTVKLPGRFSSDSLFTVLT--------------
------------------------------------------------------------
------------------------------------------------------------
------------------------------------------------------------
------------------------------------------------------------
------------------------------------------------------------
------------------------------------------------------------
------------------------------------------------------------
--------------------------K---------------------------------
----------------LSNLKT-L----------------SLVS--------LGI-----
-----S-G-PL----PS-------------------------------------------
--------------QIIRL--SSSLQSL-N--------------LSSN------------
-------------------------------------FISG--NI---------------
--------------------------------------P---------------------
----KE--IS--SLKN--------LRSLV----LANN-LFN-------------------
-----GSVP---------------------------------------------------
------------------------------------------------------------
------------------------------------------------------------
------------------------------------------------------------
------------------------------------------------------------
------------------------------------------------------------
------------------------------------------------------------
------------------------------------------------------------
-------------------------------------------------DLRGLSNLQEL
NLGGN--KLGPE---------------------------VV-------------------
-----PS-LA-------------------------------SNLITISLKNN--------
------------------------------------------------------------
------------------------------------------------------------
------------------------------------------------------------
------------------------------------------------------------
------------------------------------------------------------
-------------------------------S----------------------------
------------------------------------------------------------
------------------------------------------------------------
----------------------------FGSKIPEQI-----------------------
----------KKLNKLQSLDLSSNK-----------------------------------
------------------------------------------------------------
------------------------------------------------------------
------------------------------------------------------------
------------------------------------------------------------
------------------------------------------------------------
------------------------------------------------------------
------------------------------------------------------------
------------------------------------------------------------
------------------------------------------------------------
------------------------------------------------------------
------------------------------------------------------------
------------------------------------------------------------
------------------------------------------------------------
------------------------------------------------------------
------------------------------------------------------------
------------------------------------------------------------
------------------------------------------------------------
------------------------------------------------------------
------------------------------------------------------------
------------------FTGSIPRFLL--------------------------------
---------------------SLPSLQN--LSLAQNL---L-------------------
-----SGS---L---PN-----SSL------------------------CN---SK--LR
IL---------DVS------------------------RNLLT----G-K--LP---S--
------------CFS------------------SKKQT----------VLLF--------
---------TFNC-LS---INGS------PS-----------------------AKY-QR
------------------------------------------------------------
-----------P--------------V---------------------------------
-----TFC----------------------------------------------------
------ENEAKQAVA---AVKSDTKDKERKEED---TG------------IELGLVI---
-------------------------GII----IGVILV--SAVLAGL-----VLVRM---
------------------------------------------------------------
------------------------------------------------------------
------------------------------------------------------------
------------------------------------------------------------
---------------------------------------RK-------------------
------------------------------------------------------------
------SRSKEEP-------LEANNVDQVTVCSNTTRSTTSKTVPDLRRVPQT--MRSAV
I---------------------------------G----LS-------------------
------------------------------------------------------------
---------------------------------------------------------PYR
VFS---------LEE---------L-----------EEATN-------------------
------------------------------------------------------------
------------------------------------------------------------
-----------NF-------DAENL---------------CGE-----------------
---QLYKGC-L-----------RE-----G------I---A--------VTVRCI-----
------------KLKQKN----------------------------ST--------QNL-
-------AQQ----------------------------------------ME--VLS--K
L---RHMHLV-SVLGHC---IGTYQDHH----PYAGSTIFIVQEYIS-N---GS----L-
RDYLT-----------------------------------------DWRK---KEV----
------------------------------------------------------------
------------------------------------------------------------
------------------------------------------------------------
------------------------------------------------------------
-------------------LKWP-QRMSIAIGVAR-------------------------
GIQF----LHT----G------VA-----P--GIFGNNLEIENV-LLDE-TLT-VKLSG-
-YS----------IPLPSKLL---------------------------------IFSLTS
------HEIYN-------------LLGEF-------------QVG--------------A
ESP---------------------------------------------------------
---------------------------------S------NE---DGEKEDV------YQ
----FGVI--------------------------------LIQ--IITGK----------
-VIAAASSELGSLKLQ--------------------------------------------
--------------------------------------------LENS--LR--------
--------------------------DEPS---------VLRSLADPC---------V--
--RGT-------------------------------------------------------
------------------YAYESLRT----T----------------VEF----A-----
I-----------------------------------------------------------
---------N----------C---------------------------------------
------------------------------------------------------------
------------------------------------------------------------
---------------------------------------------------LC-------
-----EDQRK----------------------R------P------------SI------
------------------------------------------------------------
---------------------------------EDV------------------------
-------------------VW---------------------------------------
------------------------------------------------------------
-----------------------------------NLQYTIQVQQGWTSSENLGLGGSEL
------------------------------------------------------------
------------------------------------------------------------
------------------------------------------------------------
------------------------------------------------------------
------------------------------------------------------------
------------------------------------------------------------
------------------------------------------------------------
------------------------------------------------------------
------------------------------------------------------------
------------------------------------------------------------
------------------------------------------------------------
------------------------------------------------------------
------------------------------------------------------------
------------------------------------------------------------
------------------------------------------------------------
------------------------------------------------------------
------------------------------------------------------------
------------------------------------------------------------
------------------------------------------------------------
------------------------------------------------------------
------------------------------------------------------------
------------------------------------------------------------
------------------------------------------------------------
------------------------------------------------------------
--------------------------------------------------------
>AtRLK-LRR-VI-1-2
------------------------------------------------------------
------------------------------------------------------------
------------------------------------------------------------
------------------------------------------------------------
------------------------------------------------------------
------------------------------------------------------------
----------------------------------MQISLQIHLSSFTFL------LLIFL
L---P--------------------V---LS-----------------------------
------------------ESQVASSES---------------------------------
---------QTL------------------LEIQ-------KQLQYPQ------------
---------------------VLQ--------------------SW--------------
---------------TDTTN----------------------------------------
-------------------------------F------C-------------------HI
RPSPSLRI----------I-C---------------------------------------
------------------------------------------------------------
------------------------------------------------------------
------------------------------------------------------------
------------------------------------------------------------
------------------------------------------------------------
------------------------------------------------------------
-------------------------------LHG--------------------------
------------------------------------------------------------
------------------------------------------------------------
------------------------------------------------------------
------------------------------------------------------------
------------------------------------------------------------
------------------------------------------------------------
------------------------------------------------------------
------------------------------------------------------------
------------------HVTE-L----------------TVTG-----NRTSKL-----
-----S-G-SFHKLFT--------------------------------------------
--------------LLTQL--S-SLKTL-S--------------LTSL------------
-------------------------------------GISG--SL---------------
--------------------------------------S---------------------
----PK--IITKLSPS--------LESLN----LSSN-FIS-------------------
-----GKIP---------------------------------------------------
------------------------------------------------------------
------------------------------------------------------------
------------------------------------------------------------
------------------------------------------------------------
------------------------------------------------------------
------------------------------------------------------------
------------------------------------------------------------
------------------------------------------------EEIVSLKNLKSL
VLRDN--MFWGF---------------------------VS-------------------
-----DD-LRGL-----------------------------SNLQELDLGGN--------
------------------------------------------------------------
------------------------------------------------------------
------------------------------------------------------------
------------------------------------------------------------
------------------------------------------------------------
-------------------------------K---------------------------L
----------------------GPEV-------PSL------------------------
------------------------------------------------------------
---------------PSKLTTVSLKNNSFRSKIPEQI-----------------------
----------KKLNNLQSLDLSSNE-----------------------------------
------------------------------------------------------------
------------------------------------------------------------
------------------------------------------------------------
------------------------------------------------------------
------------------------------------------------------------
------------------------------------------------------------
------------------------------------------------------------
------------------------------------------------------------
------------------------------------------------------------
------------------------------------------------------------
------------------------------------------------------------
------------------------------------------------------------
------------------------------------------------------------
------------------------------------------------------------
------------------------------------------------------------
------------------------------------------------------------
------------------------------------------------------------
------------------------------------------------------------
------------------------------------------------------------
------------------FTGSIPEFLF--------------------------------
---------------------SIPSLQI--LSLDQNL---L-------------------
-----SGS---L---P---------------------------------NSSC-TSSKII
TL---------DVS------------------------HNLLT----G-K--LP---S--
------------CYS----------------SKSFSNQ----------TVLF--------
---------SFNC-LS---LIGT------PN-----------------------AKY-QR
------------------------------------------------------------
---------------PL-------------------------------------------
-----SFC----------------------------------------------------
------QNQASKAIA---VEPIPKAKDKDSAR------------------IKLGLVI---
-------------------------LII----IGVIIL--AAILVLL-----VLIAL---
------------------------------------------------------------
------------------------------------------------------------
------------------------------------------------------------
------------------------------------------------------------
---------------------------------------KR-------------------
------------------------------------------------------------
------RRSRSEDDPFEVNNSNNERHASDKVSVCSTTTASSKSLPDSRRVPQT--MRSAV
I---------------------------------G----LP-------------------
------------------------------------------------------------
---------------------------------------------------------PYR
VFS---------LEE---------L-----------EEATN-------------------
------------------------------------------------------------
------------------------------------------------------------
-----------DF-------DAASL----------------------------------F
CE-QLYRGC-L-----------RE-----G------I---P--------VTVRVI-----
------------KLKQKS----------------------------LP--------QSL-
-------AQQ----------------------------------------ME--VLS--K
L---RHMHLV-SVLGHS---IA----SNQDHNQHAGHTIFIVQEYIS-S---GS----L-
RDFLT-----------------------------------------NCRK---KEV----
------------------------------------------------------------
------------------------------------------------------------
------------------------------------------------------------
------------------------------------------------------------
-------------------LKWP-QRMAIAIGVAR-------------------------
GIQF----LHM----G------VA-----P--GIFGNNLKIENI-MLDE-TLT-VKISG-
-YT-------------IPLPS---------------------------------------
------------------------------------------KVG--------------E
ERP----------------------------------Q----------------------
-------------------------AKK------------PRSNEDREKEDV------YQ
----FGVI--------------------------------LLQ--IITGK----------
-VVAAGSSEMGSLKLQ--------------------------------------------
--------------------------------------------LENG--LR--------
--------------------------DEPS---------VLSSLADPS---------V--
--KGS-------------------------------------------------------
------------------YAYESLRT----T----------------VEF----A-----
I-----------------------------------------------------------
---------N----------C---------------------------------------
------------------------------------------------------------
------------------------------------------------------------
---------------------------------------------------LC-------
-----EDQSK----------------------R------P------------SI------
------------------------------------------------------------
---------------------------------EDV------------------------
-------------------VW---------------------------------------
------------------------------------------------------------
-----------------------------------NLQYTIQVQQGWRPSSGNHES----
-----------------------------SMKAIYE------------------------
------------------------------------------------------------
------------------------------------------------------------
------------------------------------------------------------
------------------------------------------------------------
------------------------------------------------------------
------------------------------------------------------------
------------------------------------------------------------
------------------------------------------------------------
------------------------------------------------------------
------------------------------------------------------------
------------------------------------------------------------
------------------------------------------------------------
------------------------------------------------------------
------------------------------------------------------------
------------------------------------------------------------
------------------------------------------------------------
------------------------------------------------------------
------------------------------------------------------------
------------------------------------------------------------
------------------------------------------------------------
------------------------------------------------------------
------------------------------------------------------------
------------------------------------------------------------
--------------------------------------------------------
>AtRLK-LRR-VI-1-3
------------------------------------------------------------
------------------------------------------------------------
------------------------------------------------------------
------------------------------------------------------------
------------------------------------------------------------
------------------------------------------------------------
-----------------------------------MEKLYCGMPLLLLV------LLLAS
I----------------------------DG-----------------------------
------------------STQLQSSQS---------------------------------
---------QTL------------------LRLQ--------QLLYYP------------
--------------------KVLN--------------------SW--------------
---------------NNYTD----------------------------------------
-------------------------------F------C-------------------NS
EPSPSLTV----------V-C---------------------------------------
------------------------------------------------------------
------------------------------------------------------------
---------------------------YEDSVTQLHIIGDNGTHMLP-------------
------------------------------------------------------------
------------------------------------------------------------
------------------------------------------------------------
-----------------------------KSFSINSFVTTLVK-----------------
------------------------------------------------------------
------------------------------------------------------------
------------------------------------------------------------
------------------------------------------------------------
------------------------------------------------------------
------------------------------------------------------------
------------------------------------------------------------
-------------------------LP---------------------------------
------------------DVKV-L----------------TFVS--------LGL-----
-----W-G-WL----PQ-------------------------------------------
--------------KINRL--S-SLEIL-N--------------VSSN------------
-------------------------------------FLFG--PI---------------
--------------------------------------P---------------------
----HE--LS--SLAT--------LQTLI----LDEN-MFS-------------------
-----GELP---------------------------------------------------
------------------------------------------------------------
------------------------------------------------------------
------------------------------------------------------------
------------------------------------------------------------
------------------------------------------------------------
------------------------------------------------------------
------------------------------------------------------------
------------------------DWIDSLPSLAVLSLRKNVLNGSLPSSLSSLSGLRVL
ALANN--RFNGA---------------------------LP-------------------
-----D--LSHL-----------------------------TNLQVLDLEGN--------
------------------------------------------------------------
------------------------------------------------------------
------------------------------------------------------------
------------------------------------------------------------
------------------------------------------------------------
-------------------------------S---------------------------F
------------------------------------------------------GPLFPR
LSN---------------------------------------------------------
-----------------KLVTLILSKNKFRSAVSAEEV----------------------
----------SSLYQLQHLDLSYNT-----------------------------------
------------------------------------------------------------
------------------------------------------------------------
------------------------------------------------------------
------------------------------------------------------------
------------------------------------------------------------
------------------------------------------------------------
------------------------------------------------------------
------------------------------------------------------------
------------------------------------------------------------
------------------------------------------------------------
------------------------------------------------------------
------------------------------------------------------------
------------------------------------------------------------
------------------------------------------------------------
------------------------------------------------------------
------------------------------------------------------------
------------------------------------------------------------
------------------------------------------------------------
------------------------------------------------------------
------------------FVGPFPTSLM--------------------------------
---------------------SLPAITY--LNISHNK---L-------------------
-----TGR---L---S------ANL-----------------------SCN---SQ--LM
FV---------DMS------------------------SNLLT----G-S--LP---T--
------------CLK------------------PSS------------GTSR--------
DV-------VYASNCL-----ATTNEDQRPV-----------------------------
------------------------------------------------------------
------------------------------------------------------------
-----SFC----------------------------------------------------
------SNEALAVGI--------LPQRRNKV-------------------SKVGIAL---
-------------------------GVTASI-LGVLLL-AGALFVVL-------------
------------------------------------------------------------
------------------------------------------------------------
------------------------------------------------------------
------------------------------------------------------------
---------------------------------------RR-------------------
------------------------------------------------------------
------LNAKKTV-----------TKSSPRLIRENASMGYTSKLLSDARYISQTMKLGGL
G--------------------------------------LP-------------------
------------------------------------------------------------
---------------------------------------------------------AYR
TFS---------LEE---------L-----------EYATN-------------------
------------------------------------------------------------
------------------------------------------------------------
-----------NF-------ESSAF---------------MGE-----------G--S-Q
-G-QIYRGR-L-----------KD-----G------S---F--------VAIRCL-----
------------KMKKSC----------------------------ST--------QNL-
-------MHH----------------------------------------IE--LIA--K
L---RHRHLV-SVLGHCFECYL----DDSTVSR-----MFFVFEYVP-N---GE----L-
RTWIS----------------------------------------DGHMG----------
------------------------------------------------------------
------------------------------------------------------------
------------------------------------------------------------
------------------------------------------------------------
-----------------RLLTWE-QRISVAIGVAK-------------------------
GIQF----LHT----G------IV-----P--GVYDNNLKMTDI-LLDN-NLA-AKLSS-
-YN-------------LPLLV---------------------------------EGLGKV
-----GQVGSR--------------SG---------------PKG---------------
-TP----------------------------------S----------------------
----------------------------------------IK---DEDKIDI------YD
----FGVI--------------------------------LLE--LIVGR---PLRAKSQ
VDVLKEQ-----------------------------------------------------
--------------------------------------------LQAS--IS--------
--------------------------ADDG---------ARRSMVDPT---------V--
--HRA-------------------------------------------------------
------------------CSDQSLKT----M----------------MEI----C-----
V-----------------------------------------------------------
---------R----------C---------------------------------------
------------------------------------------------------------
------------------------------------------------------------
---------------------------------------------------LL-------
-----KDPLE----------------------R------P------------SI------
------------------------------------------------------------
---------------------------------EDV------------------------
-------------------LW---------------------------------------
------------------------------------------------------------
-----------------------------------NLQFASQVQEGWLQNSNPSSN----
-----------------------------LGSPSPAASSLPPPSRLHVTTLESPRDSGCE
EHER--------------------------------------------------------
------------------------------------------------------------
------------------------------------------------------------
------------------------------------------------------------
------------------------------------------------------------
------------------------------------------------------------
------------------------------------------------------------
------------------------------------------------------------
------------------------------------------------------------
------------------------------------------------------------
------------------------------------------------------------
------------------------------------------------------------
------------------------------------------------------------
------------------------------------------------------------
------------------------------------------------------------
------------------------------------------------------------
------------------------------------------------------------
------------------------------------------------------------
------------------------------------------------------------
------------------------------------------------------------
------------------------------------------------------------
------------------------------------------------------------
------------------------------------------------------------
--------------------------------------------------------
>SsLRR-RLK398
------------------------------------------------------------
------------------------------------------------------------
------------------------------------------------------------
------------------------------------------------------------
------------------------------------------------------------
------------------------------------------------------------
------------------------------MAPSSPSPPNATALLLLLV------LTCAA
ASIAT--------------------L---AS-----------------------------
-----------AQ-----PQPLASSQA---------------------------------
---------KAL------------------LRVR------------RL----------LF
---------YPP--------------------------------AL--------------
-------------EPLRGAP----------------------------------------
------------------------------DP------C----A---------LPPTPSL
------AV----------A-C---------------------------------------
-----------E-----------GGQVTALSVLGDRDPDAAWRA----------------
------------------------------------------------------------
------------------------------------------------------------
------------------------------------------------------------
------------------------------------------------------------
------------------------------------------------------------
--------------------------ALPASFSSEALFTTLTR-FP--------------
------------------------------------------------------------
------------------------------------------------------------
------------------------------------------------------------
------------------------------------------------------------
------------------------------------------------------------
------------------------------------------------------------
------------------------------------------------------------
------------------------------------------------------------
------------------ALAR-L----------------SLVA--------LGA-----
-----W-G-PL----PGA------------------------------------------
--------------KLRRL--Q-ALQQL-N--------------LSSN------------
-------------------------------------YFYG--GV---------------
--------------------------------------P---------------------
----DD--VA--RLYS--------LQSLV----LSWN-----------------------
------------------------------------------------------------
------------------------------------------------------------
------------------------------------------------------------
------------------------------------------------------------
------------------------------------------------------------
------------------------------------------------------------
------------------------------------------------------------
------------------------------------------------------------
------------------------------------------------------------
-------WLNGS---------------------------VP-------------------
------S-LAGL-----------------------------QFLEELDVSHN--------
------------------------------------------------------------
------------------------------------------------------------
------------------------------------------------------------
------------------------------------------------------------
------------------------------------------------------------
-------------------------------R---------------------------L
-----------------------------GPGFPDVGK----------------------
------------------------------------------------------------
------------------------------------------------------------
--------------AVVRLVLDDNN-----------------------------------
------------------------------------------------------------
------------------------------------------------------------
------------------------------------------------------------
------------------------------------------------------------
------------------------------------------------------------
------------------------------------------------------------
------------------------------------------------------------
------------------------------------------------------------
------------------------------------------------------------
------------------------------------------------------------
------------------------------------------------------------
------------------------------------------------------------
------------------------------------------------------------
------------------------------------------------------------
------------------------------------------------------------
------------------------------------------------------------
------------------------------------------------------------
------------------------------------------------------------
------------------------------------------------------------
------------------FTGSIPARVV--------------------------------
--------------------SSLGQLQY--LDVSGNR---L-------------------
-----QGW---I---P------SSI------------------------FA-L-PA--LR
YI---------NLS------------------------RNRLA----G-Q--LP------
------------ATT------------------ACADA----------LAFV--------
DV-------SANL-LT-----GA-----RPP-------------CMRGNSSARTVLV-AG
------------------------------------------------------------
----N---------------------C----FADAKQQRASSYCNPGALAAV--------
-----LPP----------------------------------------------------
------PQGNGGGGG------QGRGEGHEIG-------------------MVLAIAG---
-------------------------SVV----GAALLI---ALATVV-----VL------
------------------------------------------------------------
------------------------------------------------------------
------------------------------------------------------------
------------------------------------------------------------
-----------------------R----RARRQ------QR-------------------
------------------------------------------------------------
------SEATILP-------KSPSATPTKKADGWKAPAKATQKIITPADKRHA--SQAAR
V---------------------------------N----TL-------------------
------------------------------------------------------------
----------------------------------------------------ELEVPVYR
VCT---------LEE---------L-----------QEATD-------------------
------------------------------------------------------------
------------------------------------------------------------
-----------NF-------SSSNL---------------IKA--------------SPL
-A-QHYNGQ-L-----------QD-----G------S---R--------VLVRCL-----
------------RLKPKY----------------------------SP--------QSL-
-------VQY----------------------------------------ME--IIS--K
L---RHRHLV-SIIGHC---IV----NDQENPN-IASSVYLISECVT-N---GS----L-
RSHLT-----------------------------------------EWRK------REM-
------------------------------------------------------------
------------------------------------------------------------
------------------------------------------------------------
------------------------------------------------------------
-------------------LKWP-QRVSAAIGVAR-------------------------
GVQF----LHN-VTAP----------------GIVQNNLNIENI-LLDK-TLT-SKIND-
-FS-------------LPMIS---------------------------------TSKNGK
-----IFSETP-------------FAV--------------------------------H
EDN----------------------------------D----------------------
-------------------------IGS------------AHNAEQGDKQDI------YQ
----TGLI--------------------------------LLE--VITGK------P---
--TESQS-----------------------------------------------------
--------------------------------------------QLES--LK--------
-------------------AQLSEALAEDP-------DRL-KDMADPA---------I--
--HGT-------------------------------------------------------
------------------FAVDSLST----V----------------AEI----A-----
L-----------------------------------------------------------
---------N----------C---------------------------------------
------------------------------------------------------------
------------------------------------------------------------
---------------------------------------------------TA-------
-----AN-PS-----------D----------R------P------------SI------
------------------------------------------------------------
---------------------------------DDV------------------------
-------------------LW---------------------------------------
------------------------------------------------------------
------------------------------NLQYSMQVQDGWASSESLGLSVKSQA----
------------------------------------------------------------
------------------------------------------------------------
------------------------------------------------------------
------------------------------------------------------------
------------------------------------------------------------
------------------------------------------------------------
------------------------------------------------------------
------------------------------------------------------------
------------------------------------------------------------
------------------------------------------------------------
------------------------------------------------------------
------------------------------------------------------------
------------------------------------------------------------
------------------------------------------------------------
------------------------------------------------------------
------------------------------------------------------------
------------------------------------------------------------
------------------------------------------------------------
------------------------------------------------------------
------------------------------------------------------------
------------------------------------------------------------
------------------------------------------------------------
------------------------------------------------------------
------------------------------------------------------------
--------------------------------------------------------
>SsLRR-RLK424
------------------------------------------------------------
------------------------------------------------------------
------------------------------------------------------------
------------------------------------------------------------
------------------------------------------------------------
------------------------------------------------------------
------------------------------MAPSSPSPPNATALLLLLV------LTCAA
ASIAT--------------------L---AS-----------------------------
-----------AQ-----PQPLASSQA---------------------------------
---------KAL------------------LRVR------------RL----------LF
---------YPP--------------------------------AL--------------
-------------EPLRGAP----------------------------------------
------------------------------DP------C----A---------LPPTPSL
------AV----------A-C---------------------------------------
-----------E-----------GGQVTALSVLGD-------------------------
------------------------------------------------------------
------------------------------------------------------------
------------------------------------------------------------
------------------------------------------------------------
------------------------------------------------------------
--------------------------RDPDAAWRAALPASFSS-EA--------------
------------------------------------------------------------
------------------------------------------------------------
------------------------------------------------------------
------------------------------------------------------------
------------------------------------------------------------
------------------------------------------------------------
------------------------------------------------------------
------------------------------------------------------------
------------------LFTTLT----------------RFPA--------LAR-----
----LS------------------------------------------------------
--------------LLRRL--Q-ALQQL-N--------------LSSN------------
-------------------------------------YFYG--GV---------------
--------------------------------------P---------------------
----DD--VA--RLYS--------LQSLV----LSWN-----------------------
------------------------------------------------------------
------------------------------------------------------------
------------------------------------------------------------
------------------------------------------------------------
------------------------------------------------------------
------------------------------------------------------------
------------------------------------------------------------
------------------------------------------------------------
------------------------------------------------------------
-------WLNGS---------------------------VP-------------------
------S-LAGL-----------------------------QFLEELDVSHN--------
------------------------------------------------------------
------------------------------------------------------------
------------------------------------------------------------
------------------------------------------------------------
------------------------------------------------------------
-------------------------------R---------------------------L
-----------------------------GPGFPDVGK----------------------
------------------------------------------------------------
------------------------------------------------------------
--------------AVVRLVLDDNN-----------------------------------
------------------------------------------------------------
------------------------------------------------------------
------------------------------------------------------------
------------------------------------------------------------
------------------------------------------------------------
------------------------------------------------------------
------------------------------------------------------------
------------------------------------------------------------
------------------------------------------------------------
------------------------------------------------------------
------------------------------------------------------------
------------------------------------------------------------
------------------------------------------------------------
------------------------------------------------------------
------------------------------------------------------------
------------------------------------------------------------
------------------------------------------------------------
------------------------------------------------------------
------------------------------------------------------------
------------------FTGSIPARVV--------------------------------
--------------------SSLGQLQY--LDVSGNR---L-------------------
-----QGW---I---P------SSI------------------------FA-L-PA--LR
YI---------NLS------------------------RNRLA----G-Q--LP------
------------ATT------------------ACADA----------LAFV--------
DV-------SANL-LT-----GA-----RPP-------------CMRGNSSARTVLV-AG
------------------------------------------------------------
----N---------------------C----FADAKQQRASSYCNPGALAAV--------
-----LPP----------------------------------------------------
------PQGNGGGGG------QGRGKGHEIG-------------------MVLAIAG---
-------------------------SVV----GAALLI---ALATVV-----VL------
------------------------------------------------------------
------------------------------------------------------------
------------------------------------------------------------
------------------------------------------------------------
-----------------------R--------R------AR-------------------
------------------------------------------------------------
------RQQRSEA-------TILPKSPSATPTKKADGWKAPAKATQKIITPAD--KRHAS
Q-----------------------AA--------R----VN-------------------
------------------------------------------------------------
----------------------------------------------------TLEVPVYR
MCT---------LEE---------L-----------QEATD-------------------
------------------------------------------------------------
------------------------------------------------------------
-----------NF-------SSSNL---------------IKA--------------SPL
-A-QHYNGQ-L-----------QD-----G------S---R--------VLVRCL-----
------------RLKPKY----------------------------SP--------QSL-
-------VQY----------------------------------------ME--IIS--K
L---RHRHLV-SIIGHC---IV----NDQENPN-IASSVYLISECVT-N---GS----L-
RSHLT-----------------------------------------EWRK------REM-
------------------------------------------------------------
------------------------------------------------------------
------------------------------------------------------------
------------------------------------------------------------
-------------------LKWP-QRVSAAIGVAR-------------------------
GVQF----LHN-VTAP----------------GIVQNNLNIENI-LLDK-TLT-SKIND-
-FS-------------LPMIS---------------------------------TSKNGK
-----IFSETP-------------FAV--------------------------------H
EDN----------------------------------D----------------------
-------------------------IGS------------AHNAEQGDKQDI------YQ
----TGLI--------------------------------LLE--VITGK------P---
--TESQS-----------------------------------------------------
--------------------------------------------QLES--LK--------
-------------------AQLSEALAEDP-------DRL-KDMADPA---------I--
--HGT-------------------------------------------------------
------------------FAVDSLST----V----------------AEI----A-----
L-----------------------------------------------------------
---------N----------C---------------------------------------
------------------------------------------------------------
------------------------------------------------------------
---------------------------------------------------TA-------
-----AN-PS-----------D----------R------P------------SI------
------------------------------------------------------------
---------------------------------DDL------------------------
-------------------LW---------------------------------------
------------------------------------------------------------
------------------------------NLQYSMQVQDGWASSESLGLSVKSQA----
------------------------------------------------------------
------------------------------------------------------------
------------------------------------------------------------
------------------------------------------------------------
------------------------------------------------------------
------------------------------------------------------------
------------------------------------------------------------
------------------------------------------------------------
------------------------------------------------------------
------------------------------------------------------------
------------------------------------------------------------
------------------------------------------------------------
------------------------------------------------------------
------------------------------------------------------------
------------------------------------------------------------
------------------------------------------------------------
------------------------------------------------------------
------------------------------------------------------------
------------------------------------------------------------
------------------------------------------------------------
------------------------------------------------------------
------------------------------------------------------------
------------------------------------------------------------
------------------------------------------------------------
--------------------------------------------------------
>SsLRR-RLK412
------------------------------------------------------------
------------------------------------------------------------
------------------------------------------------------------
------------------------------------------------------------
------------------------------------------------------------
------------------------------------------------------------
----------------------------------MAPSSPSPPNATALL------LLLVL
T---C--------------------A---AA-----------------------------
----SIATLASAQ-----PQPLASSQA---------------------------------
---------KAL------------------LRVR------------RL----------LF
---------YPP--------------------------------AL--------------
-------------EPLRGAP----------------------------------------
------------------------------DP------C----A---------LPPTPSL
------AV----------A-C---------------------------------------
-----------E-----------GGQVTALSVLGDRDPDAAWRA----------------
------------------------------------------------------------
------------------------------------------------------------
------------------------------------------------------------
------------------------------------------------------------
------------------------------------------------------------
--------------------------ALPASFSSEALFTTLTR-FP--------------
------------------------------------------------------------
------------------------------------------------------------
------------------------------------------------------------
------------------------------------------------------------
------------------------------------------------------------
------------------------------------------------------------
------------------------------------------------------------
------------------------------------------------------------
------------------ALAR-L----------------SLVA--------LGA-----
-----W-G-PL----PGA------------------------------------------
--------------KLRRL--Q-ALQQL-N--------------LSSN------------
-------------------------------------YFYG--GV---------------
--------------------------------------P---------------------
----DD--VA--RLYS--------LQSLV----LSWN-----------------------
------------------------------------------------------------
------------------------------------------------------------
------------------------------------------------------------
------------------------------------------------------------
------------------------------------------------------------
------------------------------------------------------------
------------------------------------------------------------
------------------------------------------------------------
------------------------------------------------------------
-------WLNGS---------------------------VP-------------------
------S-LAGL-----------------------------QFLEELDVSHN--------
------------------------------------------------------------
------------------------------------------------------------
------------------------------------------------------------
------------------------------------------------------------
------------------------------------------------------------
-------------------------------R---------------------------L
-----------------------------GPGFPDVGK----------------------
------------------------------------------------------------
------------------------------------------------------------
--------------AVVRLVLDDNN-----------------------------------
------------------------------------------------------------
------------------------------------------------------------
------------------------------------------------------------
------------------------------------------------------------
------------------------------------------------------------
------------------------------------------------------------
------------------------------------------------------------
------------------------------------------------------------
------------------------------------------------------------
------------------------------------------------------------
------------------------------------------------------------
------------------------------------------------------------
------------------------------------------------------------
------------------------------------------------------------
------------------------------------------------------------
------------------------------------------------------------
------------------------------------------------------------
------------------------------------------------------------
------------------------------------------------------------
------------------FTGSIPARVV--------------------------------
--------------------SSLGQLQY--LDVSGNR---L-------------------
-----QGW---I---P------SSI------------------------FA-L-PA--LR
YI---------NLS------------------------RNRLA----G-Q--LP------
------------ATT------------------ACADA----------LAFV--------
DV-------SANL-LT-----GA-----RPP-------------CMRGNSSARTVLV-AG
------------------------------------------------------------
----N---------------------C----FADAKQQRASSYCNPGALAAV--------
-----LPP----------------------------------------------------
------PQGNGGGGG------QGRGKGHEIG-------------------MVLAIAG---
-------------------------SVV----GAALLI----ALATV-----VV--L---
------------------------------------------------------------
------------------------------------------------------------
------------------------------------------------------------
------------------------------------------------------------
-----------------------R--------R------AR-------------------
------------------------------------------------------------
------RQQRSEA-------TILPKSPSATPTKKADGWKAPAKATQKIITAAD--KRHAS
Q-----------------------AA--------R----VN-------------------
------------------------------------------------------------
----------------------------------------------------TLEVPVYR
VCT---------LEE---------L-----------QEATD-------------------
------------------------------------------------------------
------------------------------------------------------------
-----------NF-------SSSNL---------------IKA--------------SPL
-A-QHYNGQ-L-----------QD-----G------S---R--------VLVRCL-----
------------RLKPKY----------------------------SP--------QSL-
-------VQY----------------------------------------ME--IIS--K
L---RHRHLV-SIIGHC---IV----SDQENPN-IASSVYLISECVT-N---GS----L-
RSHLT-----------------------------------------EWRK------REM-
------------------------------------------------------------
------------------------------------------------------------
------------------------------------------------------------
------------------------------------------------------------
-------------------LKWP-QRVSAAIGVAR-------------------------
GVQF----LHN-VTAP----------------GIVQNNLNIENI-LLDK-TLT-SKIND-
-FS-------------LPMIS---------------------------------TSKNGK
-----IFLETP-------------FAV--------------------------------H
EDN----------------------------------D----------------------
-------------------------IGS------------AHNAEQGDKQDI------YQ
----IGLI--------------------------------LLE--VITGK------P---
--TESQS-----------------------------------------------------
--------------------------------------------QLES--LK--------
-------------------AQLSEALTEDP-------DRL-KDMADPA---------I--
--HGT-------------------------------------------------------
------------------FAVDSLST----V----------------TDI----A-----
L-----------------------------------------------------------
---------N----------C---------------------------------------
------------------------------------------------------------
------------------------------------------------------------
---------------------------------------------------TA-------
-----AN-PS-----------D----------R------P------------SI------
------------------------------------------------------------
---------------------------------DDI------------------------
-------------------LW---------------------------------------
------------------------------------------------------------
------------------------------NLQYSMQVQDGWASSESLGLSVKSQA----
------------------------------------------------------------
------------------------------------------------------------
------------------------------------------------------------
------------------------------------------------------------
------------------------------------------------------------
------------------------------------------------------------
------------------------------------------------------------
------------------------------------------------------------
------------------------------------------------------------
------------------------------------------------------------
------------------------------------------------------------
------------------------------------------------------------
------------------------------------------------------------
------------------------------------------------------------
------------------------------------------------------------
------------------------------------------------------------
------------------------------------------------------------
------------------------------------------------------------
------------------------------------------------------------
------------------------------------------------------------
------------------------------------------------------------
------------------------------------------------------------
------------------------------------------------------------
------------------------------------------------------------
--------------------------------------------------------
>SsLRR-RLK433
------------------------------------------------------------
------------------------------------------------------------
------------------------------------------------------------
------------------------------------------------------------
------------------------------------------------------------
------------------------------------------------------------
----------------------------------MAPSSPSPPNATALL------LLLVL
T---C--------------------A---AA-----------------------------
----SIATLASAQ-----PQPLASSQA---------------------------------
---------KAL------------------LRVR------------RL----------LF
---------YPP--------------------------------AL--------------
-------------EP-LRGA----------------------------------------
-----------------------------PDP------C----A---------LPPTPSL
------AV----------A-C---------------------------------------
-----------E-----------GGQVTALSVLGDRD-----------------------
------------------------------------------------------------
-------------------------------------PDAAWRAALP-------------
------------------------------------------------------------
------------------------------------------------------------
------------------------------------------------------------
-----------------------------ASFSSEALFTTLTR-----------------
------------------------------------------------------------
------------------------------------------------------------
------------------------------------------------------------
------------------------------------------------------------
------------------------------------------------------------
------------------------------------------------------------
------------------------------------------------------------
-------------------------FP---------------------------------
------------------ALAR-L----------------SLVA--------LGA-----
-----W-G-PL----PGA------------------------------------------
--------------KLRRL--Q-ALQQL-N--------------LSSN------------
-------------------------------------YFYG--GV---------------
--------------------------------------P---------------------
----DD--VA--RLYS--------LQSLV----LSWN-----------------------
------------------------------------------------------------
------------------------------------------------------------
------------------------------------------------------------
------------------------------------------------------------
------------------------------------------------------------
------------------------------------------------------------
------------------------------------------------------------
------------------------------------------------------------
------------------------------------------------------------
-------WLNGS---------------------------VP-------------------
-----S--LAGL-----------------------------QFLEELDVSHN--------
------------------------------------------------------------
------------------------------------------------------------
------------------------------------------------------------
------------------------------------------------------------
------------------------------------------------------------
-------------------------------R---------------------------L
-----------------------------GPGFPDVGK----------------------
------------------------------------------------------------
------------------------------------------------------------
--------------AVVRLVLDDNN-----------------------------------
------------------------------------------------------------
------------------------------------------------------------
------------------------------------------------------------
------------------------------------------------------------
------------------------------------------------------------
------------------------------------------------------------
------------------------------------------------------------
------------------------------------------------------------
------------------------------------------------------------
------------------------------------------------------------
------------------------------------------------------------
------------------------------------------------------------
------------------------------------------------------------
------------------------------------------------------------
------------------------------------------------------------
------------------------------------------------------------
------------------------------------------------------------
------------------------------------------------------------
------------------------------------------------------------
------------------FTGSIPAPVV--------------------------------
--------------------SSLGQLQY--LDVSGNR---L-------------------
-----QGW---I---P------SSI------------------------FA-L-PA--LR
YI---------NLS------------------------RNRLA----G-Q--LP------
------------ATT------------------ACADA----------LAFV--------
DV-------SANL-LT-----GA-----RPP--------------CMRGNSSARTVL-VA
----------------------------------------------------------G-
----N---------------------C----FADAKQQRASSYCNPGALAAV--------
-----LPP----------------------------------------------------
------PQGNGGGGG------QGRGKGHEIG-------------------MVLAIAG---
-------------------------SVVGAA-LLIALA----TVVVL-------------
------------------------------------------------------------
------------------------------------------------------------
------------------------------------------------------------
------------------------------------------------------------
-----------------------R--------R------AR-------------------
------------------------------------------------------------
------RQQRSEA-------TILPKSPSATPTKKADGWKAPAKATQKIITPAD--KRHAS
Q-----------------------AA--------R----VN-------------------
------------------------------------------------------------
----------------------------------------------------TLEVPVYR
MCT---------LEE---------L-----------QEATD-------------------
------------------------------------------------------------
------------------------------------------------------------
-----------NF-------SSSNL---------------IKA--------------SPL
-A-QHYNGQ-L-----------QD-----G------S---R--------VLVRCL-----
------------RLKPKY----------------------------SP--------QSL-
-------VQY----------------------------------------ME--IVS--K
L---RHRHLV-SIIGHC---IV----SDQENPN-IASSVYLISECVT-N---GS----L-
RSHLT-----------------------------------------EWRK------REM-
------------------------------------------------------------
------------------------------------------------------------
------------------------------------------------------------
------------------------------------------------------------
-------------------LKWP-QRVSAAIGVAR-------------------------
GVQF----LHN-VTAP----------------GIVQNNLNIENI-LLDK-TLT-SKIND-
-FS-------------LPMIS---------------------------------TSKNGK
-----IFLETP-------------FAV--------------------------------H
EDN----------------------------------D----------------------
-------------------------IGS------------AHNAEQGDKQDI------YQ
----IGLI--------------------------------LLE--VITGK---PTESQSQ
LESLKAQ-----------------------------------------------------
--------------------------------------------LSEA--LT--------
--------------------------EDPD--------RL-KDMADPA---------I--
--HGT-------------------------------------------------------
------------------FAVDSLST----V----------------AEI----A-----
L-----------------------------------------------------------
---------N----------C---------------------------------------
------------------------------------------------------------
------------------------------------------------------------
---------------------------------------------------TA-------
-----AN-PS-----------D----------R------P------------SI------
------------------------------------------------------------
---------------------------------DDV------------------------
-------------------LW---------------------------------------
------------------------------------------------------------
--------------------------------------NLQYSMQVQDGWASSESL----
-----------------------------GLSVKSQA-----------------------
------------------------------------------------------------
------------------------------------------------------------
------------------------------------------------------------
------------------------------------------------------------
------------------------------------------------------------
------------------------------------------------------------
------------------------------------------------------------
------------------------------------------------------------
------------------------------------------------------------
------------------------------------------------------------
------------------------------------------------------------
------------------------------------------------------------
------------------------------------------------------------
------------------------------------------------------------
------------------------------------------------------------
------------------------------------------------------------
------------------------------------------------------------
------------------------------------------------------------
------------------------------------------------------------
------------------------------------------------------------
------------------------------------------------------------
------------------------------------------------------------
------------------------------------------------------------
--------------------------------------------------------
>SsLRR-RLK244
------------------------------------------------------------
------------------------------------------------------------
------------------------------------------------------------
------------------------------------------------------------
------------------------------------------------------------
------------------------------------------------------------
-----------------------------MAIRTGNKLARALAIWCLAV------LLLLL
P---CAARPISDTSTIDGSRSKHLPL---RGSLLRGPESVAFDGAGAGPYSGVSDGRVLK
WNGFARGWSTYAY-----S-----PGYDAEACTASRARPAELTESKCGRPLGLRFHHRSG
NLYIADAYKGLMRVGPRGGEATVLAAEADGVPLR----------FTNG----------VD
VDQVTGDVFFTD--------SSMNYPRSQHERVTTTGDSSGRLMKY------EPKTGQVT
VLQAGITYPNGLAIS--ADR----------------------------------------
----------------------THLVVALTGP------CKLLRY--------------WI
-EGPKAGT----------SEH--LADLPGYPDNVRADGRGGFWVALHREKMELPFGPDSH
LLAVRVGADGQV-----------VQARKMAIKAGRLTGLYKAHCTRSPVSHHLYSDETST
MAAALMPPFVVSLLLCLLAAAAPAAFAARAFFVFGDSLVDNGNNNYLLTT---------A
RADAPPYGIDFPTHRATGRFSNGLNI--PDIISEHLGAEPLLPHLSP-------------
---------------------------------ELRGEKLLVGANFASAGVGILNDTGIQ
FRLYELGARRVIVTGTGPLGCVPAELALHSQNGECAAELTRAVNLFNPQMVDMVRGLNRA
IGADVFVTANTYRMNFDYLANPQDFDWRFNLNKGTLKTIYIAPSKALVQEKLRDWNMKLG
P-------------------------LGINCLEM-TGDSEFYD-NK--------------
-----------------------------------AIHDADLILTTPEKFDSMSRHGIKG
GRLGFFGDIALVLIDEVHLLNDPRGAALEAVVSRIKMLSRHDNMKSFPLANVRFIAV---
------------------------------------------------------------
------------------------------------------------------------
SATIPN------------------------------------------------------
------------------------------------------------------------
------------------------------------------------------------
---------IEDIVGFHNGGLCLKDRG---------------------------------
------------------LVEG-L----------------FLKGDLQVLCTTNTL-----
----AH-GINL----PAHTVVIKSTQFFNKDKGLYVEYERSMVLQMCGRAGRPPFD----
--------------DTGTIIIMTRKETV-H--------------LYEN------------
-------------------------------------LLNGCEMVESQLLPCAVEHLNAE
IVQLTVSDIILAVEWIKCSYLYTRIRKNPENYGVKRGTP---------------------
----QD-LLE-KQIQDICVQKI--HELVDYGLIWTDEGAFVLQPLGIQLRRKDKKILNDI
NADKDGRLL---------------------------------------------------
------------------------------------------------------------
------------------------------------------------------------
------------------------------------------------------------
------------------------------------------------------------
------------------------------------------------------------
------------------------------------------------------------
------------------FHIVMENRKRKKRVQTREEKIFLLANDCLTGDPLIHDLSLNQ
ETNSICSNGCRIAKCMREYFIYKKNYRSAINSMILANSLHQKLWESSPFLLKQLPGIGIV
TAKAL--KTAGIYSFETLATADARKIESATGRNYPFGNHVK-------------------
-----DS-MSSL-----------------------------PPKIDIDIEET--------
------------------------------------------------------------
------------------------------------------------------------
------------------------------------------------------------
------------------------------------------------------------
------------------------------------------------------------
---------------------------GNRLG---------------------------K
-------------------TTITVTLTRLSQAVLSSKRSCADMVVASEEDNVILFHENIR
TQEFHSPYSVKVFVPCPQNARVTLKVDLIFEEYVGLDVHKKHVVSREDGLYVTKEHVIDK
LEPAYNLPSEICLVSSRTTRRSRSQSHTEQSLFPKREVPSFDLLPEEEYGAPGPEQEECK
SATDNTIFDHIRKKSKEFPTLMVSKSMDSSYEPL-IL-----------------------
------------------------------------------------------------
------------------------------------------------------------
------------------------------------------------------------
------------------------------------------------------------
------------------------------------------------------------
------------------------------------------------------------
-----KKMKISRDQFE-VEHGCLHADEATTMDFEPVEPRDSPSEKSKMLSTTPDKSSLQN
AGGKESPLEKSEVLSTSAENSLQFAARRVSSSEKSKMLTTPDKSSLVFAGGKESPLEKSE
VLSNSAENSLQFAARRVSSSEKSK------------------------------------
------------------------------------------------------------
------------------------------------------------------------
------------------------------------------------------------
------------------------------MLTTPDESSPGSVGGKDSSLEKSKILISTP
VEYPLKKGNPGENPFKTGTPVENSPQFAAQRDSPSKKRKSCISSPLPSFQAVQCTEV---
RVAGQPFDIQEY----------------VKEISRSRRNSQGGDPFAGYKKSIFSRKYGLL
GKQEAHENAKRIEELCFASADEHFKREPDGDGSSAVQLYAKETSKLMLEVLKKGPRTTAE
LEAPVADTPPVPADTPLVPADTVLDISGGKRAFIEADEAKELLSPLTKPGNSYKRICFSN
RSFGIGAANVAGPILEAVKNQLAEVDISDFVAGRPEDEALDVMRIFSKALEGSVLRYLNI
SDNALGEKGV--------------------------------------RAFSELLKSQES
LEELYVMNDGISEEAAKALSELIPATEK-LKVLHFHNNMTGDEGAMYIAEMVKRSPNVES
FRCSATRIGSDGGVALSEALGTCTRLKK--LDLRDNL---FGVDAGLAL-----------
-----SKT---L---PKL----PDLVELYLSDLNLENEGAIAIAKALKQSA---PQ--LE
VL---------EIA------------------------GNEIN----AKA--APVLAE--
------------CLA------------------AMQ-S----------LKKL--------
TL-------AENE-LK--DD-GA---VIIAK----------------SLEDGHTDLK-EL
DVSTNMLQRVGARCFARAVAYKPAFVQLNMN---------------------------GN
FISDEGIDEVKD--ILKAGKKSLD--V----LGLLDENEPDGEPDDEEEDE---------
-----DAE----------------------------------------------------
------DNEDELDSK---------LQSVKALKT---AGIYSFETLATADARKIDSATGRN
YPFGNHFEDSMSSLPPKIDIDIEETGNILGK-MTITVT-----LTRL-----SQ--A---
------------------------------------------------------------
------------------------------------------------------------
------------------------------------------------------------
------------------------------------------------------------
----------VRSSCGLLFHENIR----TREFH------SPYSVKVFVPCPKNARVTLKV
DLIFEEYEVYVIEDAAAAISALEKADNALRT-----------------------------
------RKFNNLA-------S----------LEVPSFDLLPEEEYGGKLLDQQ--RQNAK
VPQTTQFSITFGSSEKSCMLFGKMDSPSEESKMLS----TT-----------------PA
KSSLRLAGEKDSPLEKNKIMIRTPAENSLQFAARCVSSSEKSKMLTTPDESSPRFQGGKD
SPLEKSKILISLPVEYPFKKGNPGENPFKTGTPVENSPNLQLNVTAHLRRGNP-----AS
AFP---------FHA---------------------SRLFN-------------------
------------------------------------------------------------
------------------------------------------------------------
-----------AQSKSELQASAHANEEKRWVLSDFEVGKPLGR-----------G--K-F
-G-HVYQAR-------------EK------------RSSQI--------VALKVL-----
-------FKSQLKQSQVE--------------------------------------HQL-
-------RRE----------------------------------------VE--IQS--H
L---RHPNIL-RLYGYF---YD----QS----R-----VYLILEYAA-K---GE----LY
KELTR-------------------------------------------------------
------------------------------------------------------------
------------------------------------------------------------
------------------------------------------------------------
------------------------------------------------------------
------------------------------------------------------------
ALIY----LHG----K----------------HVIHRDIKPENL-LVGA-QGE-IKIAD-
-FG------------WSVHTF------------------------------------NRR
------RTMCG-------------------------------TLD--------------Y
LPP----------------------------------E----------------------
-------------------------MVE-----K------TE---HDYHVDI------WS
----LGIL--------------------------------CYE--FLYGV-----PP-FE
AKEHSET----YRRIV--------------------------------------------
------TVDLKFPLKPFVSPAAKDLISQMLVKNSAQRLPLHKVLEHPW--IAQNADPSGV
YRGTFSIKLWPPSESTRLMLVE----RMTK------NLST-ETIFSRK---------YGL
LGKQEAHENAKRIEELCFASADEHFKREPDGDGSSAVQLYAKETSKMMLEVLKKGPRTTA
ELEAPVADTPPVPADAPLVPADTVLD----ISGGKRAFIEADEAKELLSPLTKPGNSYKR
I-----------------------------------------------------------
--------------------CFSNRSFGIGAANVAGPILEA-------------------
------------------------------------------------------------
------------------------------------------------------------
---------------------------------------------------VKNQLTEVD
ISDFVAGRPE-----------DEALDGV----R-------------------AF------
------------------------------------------------------------
---------------------------------SEL------------------------
-------------------LKSQESLEELYVMNDGISEEAAKALSELIPATDKLKVLHFH
NNMTGDEGAMYIAEMVKRSPNVESFRCSATRIGSDGGVALSEALGTCTRLKKLDLRDNLF
GVDAGLALSETLPKLPDLVELYLSDLNLENEGTKAIANALKQSAPQLEVLEMAGNE----
-----------------------------INARAAPVLAECLTAMQSLKKLTLAENELKD
DGAVIIAKSLEDGHADLKELDVSTNMLQRVGARCFARAVANKPAFVQLNINGNFISDEGI
DEVKEILKAGKKSLDVLGSLDENEPDGEPDDEEEEEDAEDNEDELDSKLQSVK-------
------------------------------------------------------------
------------------------------------------------------------
------------------------------------------------------------
------------------------------------------------------------
------------------------------------------------------------
------------------------------------------------------------
------------------------------------------------------------
------------------------------------------------------------
------------------------------------------------------------
------------------------------------------------------------
------------------------------------------------------------
------------------------------------------------------------
------------------------------------------------------------
------------------------------------------------------------
------------------------------------------------------------
------------------------------------------------------------
------------------------------------------------------------
------------------------------------------------------------
------------------------------------------------------------
------------------------------------------------------------
------------------------------------------------------------
--------------------------------------------------------
>SsLRR-RLK18
------------------------------------------------------------
------------------------------------------------------------
------------------------------------------------------------
------------------------------------------------------------
------------------------------------------------------------
------------------------------------------------------------
--MTPRPAARAHTPTAPLRSALTHHHLPMLPRCCHRRCPGAFCLAVLLL------LHHLH
L---H--------------------A---GA-----------------------------
-----------QA-----ALALARQDV---------------------------------
---------AAL------------------HGLR------------AS----------LG
--------------------VRAS--------------------DW--------------
---------------PDRAD----------------------------------------
-------------------------------P------C----A---------F----WS
------GV----------A-C---------------------------------------
------------------------------------------------------------
------------------------------------------------------------
------------------------------------------------------------
------------------------------------------------------------
------------------------------------------------------------
------------------------------------------------------------
------------------------------------------------------------
------------------------------------------------------------
------------------------------------------------------------
------------------------------------------------------------
------------------------------------------------------------
------------------------------------------------------------
------------------------------------------------------------
------------------------------------------------------------
--------------------------R---------------------------------
----------------AGRVAE-L----------------RLSG--------LRR-----
----TRAGARRAAFAVD-------------------------------------------
--------------QLRRL--T-ALEAF-N--------------ASGF------------
-------------------------------------PLPG--RI---------------
--------------------------------------P---------------------
----SW--FGRGLPPS--------LAVVD----LRNA-RVN-------------------
-----GELP---------------------------------------------------
------------------------------------------------------------
------------------------------------------------------------
------------------------------------------------------------
------------------------------------------------------------
------------------------------------------------------------
------------------------------------------------------------
------------------------------------------------------------
------------------------------------------------TDLGVSGNLTTL
VLSGN--SLSGS---------------------------IP-------------------
-----PS-LFSI-----------------------------PGLRVLDLSAN--------
------------------------------------------------------------
------------------------------------------------------------
------------------------------------------------------------
------------------------------------------------------------
------------------------------------------------------------
-------------------------------D---------------------------L
----------------------TGPL-------PNMS-----------------------
------------------------------------------------------------
------------------------------------------------------------
------------------------------------------------------------
------------------------------------------------------------
------------------------------------------------------------
------------------------------------------------------------
------------------------------------------------------------
------------------------------------------------------------
------------------------------------------------------------
------------------------------------------------------------
------------------------------------------------------------
------------------------------------------------------------
------------------------------------------------------------
------------------------------------------------------------
------------------------------------------------------------
------------------------------------------------------------
------------------------------------------------------------
------------------------------------------------------------
------------------------------------------------------------
------------------------------------------------------------
------------------------------------------------------------
------------------------------------------------------------
------------------FSASGGAGVL--------------------------------
------------------------------FNASGNS---L-------------------
-----YGA---I----------GDA------------------------AGSLRKR--FW
VV---------DVS------------------------DNYFD-QVLG-A----------
------------GFQ------------------NGTDG----------VADF--------
---------RMNC-LS-----GA-----ASQ-----------------------RTR-GD
------------------------------------------------------------
--------------------------C----EAFYTRNGVRLALDPK-------------
-----PSS----------------------------------------------------
------PSPQPQPPQ---VLLMPSTSKRGGKWK---F-------------VLAGVLG---
-------------------------GAA----IVVILG---LSALVV-----CL--L---
------------------------------------------------------------
------------------------------------------------------------
------------------------------------------------------------
------------------------------------------------------------
-----------------------R---------------RR-------------------
------------------------------------------------------------
------GRRPRGR--------------GVEQTEEGIRSGRRSSSVNPVTMSPT--ASPGA
S---------------------------------G----SP-------------------
------------------------------------------------------------
----------------------------------------------------KGLPVIID
EFT---------DEQ---------L-----------HHAAG-------------------
------------------------------------------------------------
------------------------------------------------------------
-----------GF-------GDDNL---------------VKR-----------G----H
SG-DMYHGV-L-----------ES-----G------F---Q--------VVIKKI-----
-------------DLKSS--------------------------------------KKC-
-------QGE----------------------------------------LS--FLT--K
H---SHGRIV-PLLGHL---AK----DE----E-----ELLVYKYMA-K---GD----L-
TTALH---------------------------------KKSVEVEQGLRS----------
------------------------------------------------------------
------------------------------------------------------------
------------------------------------------------------------
------------------------------------------------------------
-------------------LDWI-TRLKIAIGVAE-------------------------
GLCF----LHD----E------CS-----P--PLVHRDIQASSV-LLDD-NFE-VRLGS-
-LG---------------------------------------------------------
------EICTQ-------------------------------------------------
------------------------------------------------------------
---------------------------------------------QSAGSQS------F-
----FSRI-------------------------------------LRSSS-----IT---
------------------------------------------------------------
--------------------------------------------LANYNIMS--------
-----------------------------------------LNHIDKT------------
------------------------------------------------------------
------------------------------S----------------AKI----------
------------------------------------------------------------
------------------------------------------------------------
------------------------------------------------------------
------------------------------------------------------------
---------------------------------------------------KR-------
-----VHGPL-----------------------------T------------RT------
------------------------------------------------------------
---------------------------------YQV------------------------
------------------------------------------------------------
------------------------------------------------------------
----------------------------------------HQLAAHTMFTVLGRCY----
------------------------------------------------------------
------------------------------------------------------------
------------------------------------------------------------
------------------------------------------------------------
------------------------------------------------------------
------------------------------------------------------------
------------------------------------------------------------
------------------------------------------------------------
------------------------------------------------------------
------------------------------------------------------------
------------------------------------------------------------
------------------------------------------------------------
------------------------------------------------------------
------------------------------------------------------------
------------------------------------------------------------
------------------------------------------------------------
------------------------------------------------------------
------------------------------------------------------------
------------------------------------------------------------
------------------------------------------------------------
------------------------------------------------------------
------------------------------------------------------------
------------------------------------------------------------
------------------------------------------------------------
--------------------------------------------------------
>SsLRR-RLK64
------------------------------------------------------------
------------------------------------------------------------
------------------------------------------------------------
------------------------------------------------------------
------------------------------------------------------------
------------------------------------------------------------
----------------------------MLPRCCHRRRSGAFCLAVLLL------LHHLH
L------------------------HAGAQA-----------------------------
------------------ALALARQDV---------------------------------
---------AAL------------------HGLR--------------------------
--------------------ASLGVRAS----------------DW--------------
---------------PDRAD----------------------------------------
-------------------------------P------C----A-------------FWS
------GV----------A-C---------------------------------------
------------------------------------------------------------
------------------------------------------------------------
------------------------------------------------------------
------------------------------------------------------------
------------------------------------------------------------
------------------------------------------------------------
-------------------------------RAG--------------------------
------------------------------------------------------------
------------------------------------------------------------
------------------------------------------------------------
------------------------------------------------------------
------------------------------------------------------------
------------------------------------------------------------
------------------------------------------------------------
------------------------------------------------------------
------------------RVAE-L----------------RLSG-------LRRT-----
-----RAGARRAAFAVD-------------------------------------------
--------------QLRRL--T-ALEAF-N--------------ASGF------------
-------------------------------------PLPG--RI---------------
--------------------------------------P---------------------
----SW--FGRGLPPS--------LAVVD----LRNA-RVN-------------------
-----GELP---------------------------------------------------
------------------------------------------------------------
------------------------------------------------------------
------------------------------------------------------------
------------------------------------------------------------
------------------------------------------------------------
------------------------------------------------------------
------------------------------------------------------------
------------------------------------------------TDLGVSGNLTTL
VLSGN--SLSGS---------------------------IP-------------------
-----PS-LFSI-----------------------------PGLRVLDLSAN--------
------------------------------------------------------------
------------------------------------------------------------
------------------------------------------------------------
------------------------------------------------------------
------------------------------------------------------------
-------------------------------D----------------------------
------------------------------------------------------------
------------------------------------------------------------
------------------------------------------------------------
------------------------------------------------------------
------------------------------------------------------------
------------------------------------------------------------
------------------------------------------------------------
------------------------------------------------------------
------------------------------------------------------------
------------------------------------------------------------
------------------------------------------------------------
------------------------------------------------------------
------------------------------------------------------------
------------------------------------------------------------
------------------------------------------------------------
------------------------------------------------------------
------------------------------------------------------------
------------------------------------------------------------
------------------------------------------------------------
------------------------------------------------------------
------------------------------------------------------------
------------------------------------------------------------
------------------------------------------------------------
------------------LTGPLPNVSF--------------------------------
---------------------SASGGPGVLFNASGNS---L-------------------
-----YGA---I----------GDA------------------------AGSLRKR--FW
VV---------DVS------------------------DNYFD-QVLG-A----------
------------GFQ------------------NGTDG----------VADF--------
---------RMNC-LS-----GA-----ASQ----------------RTRGDCEAFYTRN
------------------------------------------------------------
----GVRLALDPK-----------------------------------------------
-----PSS----------------------------------------------------
------PSPQPQPPQVLPMPSTSKRGGKWKF-------------------VLAGVLG---
-------------------------GAA----IVVILGLSALVVCLL-------------
------------------------------------------------------------
------------------------------------------------------------
------------------------------------------------------------
------------------------------------------------------------
---------------------------------------RR-------------------
------------------------------------------------------------
------RGRRPRG----------RGVEQTEEGIRSGRRSSSVNPVTMSPMASPGASGSPK
G--------------------------------------LP-------------------
------------------------------------------------------------
--------------------------------------------------------VIID
EFT---------YEQ---------L-----------HYAAG-------------------
------------------------------------------------------------
------------------------------------------------------------
-----------DF-------GDDNL---------------VKR-----------G----H
SG-DMYHGV-L-----------ES-----G------F---Q--------VVIKKI-----
-------------DPKSS--------------------------------------KKC-
-------QDE----------------------------------------LS--FLT--K
H---SHGRIV-PLLGHL---AK----DE----E-----ELLVYKYMA-K---GD----L-
TTALH-----------------------------------------KKSVEVEQDLRS--
------------------------------------------------------------
------------------------------------------------------------
------------------------------------------------------------
------------------------------------------------------------
-------------------LDWI-TRLKIAIGVAE-------------------------
ALCF----LHD----E------CS-----P--PLVHRDIQGSSV-LLDD-NFE-VRLGS-
-LGEICTQQSAGSQSFFSRIL----------------------------------RSSRS
LDKNISGATRA-------------------------------NHGNFGASGLTDADSEEW
LAR----------------------------------T----------------------
-------------------------LGY------------VN---ANDKEGV--------
----LGIVDPTLVVDDDHLEEVWAVAIVAKTCLNPKPSRRPLARYILKAL----ENPLRV
VREQEELQSNASHLRSTPSQGSWRFAFHGNK-----------------------------
--------------------------------------------YHSWEVMPTSGQALAR
KDTAKSQGSEASNEDEENSFSFKRASRENF-----PDPIEFEEMVDPAVDFLQSSLSLSR
KVITI-----------------------------------------IGLNEIILLQLKTF
EHSHRSVLSVMEHSSTAAVSSGELEHRRRNGWYLHDIKLIRTDTTLDLSQKAEKG-----
M-----------------------------------------------------------
---------S----------CYGALGLILSASSAP-------------------------
------------------------------------------------------------
------------------------------------------------------------
---------------------------------------------------AQ-------
-----SKPPSTIISGGHM--------------HHHDCPCP------------PV------
------------------------------------------------------------
---------------------------------HHC------------------------
------------------------------------------------------------
------------------------------------------------------------
------------------PTDYVTPQHCHTDDVAPPMFFGPTTMFSWPTATSSSSS----
-----------------------------RTYSDNARQNAVRVDVPPPSTTDDPSCEDTP
CGKCALGIVWLFWGISSSR-----------------------------------------
------------------------------------------------------------
------------------------------------------------------------
------------------------------------------------------------
------------------------------------------------------------
------------------------------------------------------------
------------------------------------------------------------
------------------------------------------------------------
------------------------------------------------------------
------------------------------------------------------------
------------------------------------------------------------
------------------------------------------------------------
------------------------------------------------------------
------------------------------------------------------------
------------------------------------------------------------
------------------------------------------------------------
------------------------------------------------------------
------------------------------------------------------------
------------------------------------------------------------
------------------------------------------------------------
------------------------------------------------------------
------------------------------------------------------------
------------------------------------------------------------
--------------------------------------------------------
>SsLRR-RLK19
------------------------------------------------------------
------------------------------------------------------------
------------------------------------------------------------
------------------------------------------------------------
------------------------------------------------------------
------------------------------------------------------------
----------------------------MLPRCCHRRCPGAFCLAVLLL------LHHLH
L---H--------------------A---GA-----------------------------
-----------QA-----ALALARQDV---------------------------------
---------AAL------------------HGLR------------AS----------LG
--------------------VRAS--------------------DW--------------
-------------PD--RAD----------------------------------------
-------------------------------P------C----A---------F----WS
------GV----------A-C---------------------------------------
------------------------------------------------------------
------------------------------------------------------------
------------------------------------------------------------
------------------------------------------------------------
------------------------------------------------------------
------------------------------------------------------------
------------------------------------------------------------
------------------------------------------------------------
------------------------------------------------------------
------------------------------------------------------------
------------------------------------------------------------
------------------------------------------------------------
------------------------------------------------------------
------------------------------------------------------------
------------------------RAG---------------------------------
------------------RVAE-L----------------RLSG--------LRR-----
----TRAGARRAAFAVD-------------------------------------------
--------------QLRRL--T-ALEAF-N--------------ASGF------------
-------------------------------------PLPG--RI---------------
--------------------------------------P---------------------
----SW--FGRGLPPS--------LAVVD----LRNA-RVN-------------------
-----GELP---------------------------------------------------
------------------------------------------------------------
------------------------------------------------------------
------------------------------------------------------------
------------------------------------------------------------
------------------------------------------------------------
------------------------------------------------------------
------------------------------------------------------------
------------------------------------------------TDLGVSGNLTTL
VLSGN--SLSGS---------------------------IP-------------------
-----PS-LFSI-----------------------------PGLRVLDLSAN--------
------------------------------------------------------------
------------------------------------------------------------
------------------------------------------------------------
------------------------------------------------------------
------------------------------------------------------------
-------------------------------D---------------------------L
----------------------TGPL-------PNVS-----------------------
------------------------------------------------------------
------------------------------------------------------------
------------------------------------------------------------
------------------------------------------------------------
------------------------------------------------------------
------------------------------------------------------------
------------------------------------------------------------
------------------------------------------------------------
------------------------------------------------------------
------------------------------------------------------------
------------------------------------------------------------
------------------------------------------------------------
------------------------------------------------------------
------------------------------------------------------------
------------------------------------------------------------
------------------------------------------------------------
------------------------------------------------------------
------------------------------------------------------------
------------------------------------------------------------
------------------------------------------------------------
------------------------------------------------------------
------------------------------------------------------------
------------------FSASGGPGVL--------------------------------
------------------------------FNASGNS---L-------------------
-----YGA---I----------GDA------------------------AGSLRKR--FW
VV---------DVS------------------------DNYFD-QVLG-A----------
------------GFQ------------------NGTDG----------VADF--------
---------RMNC-LS-----GA-----ASQ-----------------------RTR-GD
------------------------------------------------------------
--------------------------C----EAFYTRNGVRLALDPKPS-----------
-----SPS----------------------------------------------------
------PQPQPPQVL------LMPSTSKRGGKW---KF------------VLAGVLG---
-------------------------GAA----IVVILG---LSALVV-----CL--L---
------------------------------------------------------------
------------------------------------------------------------
------------------------------------------------------------
------------------------------------------------------------
-----------------------R----RRGRR------PR-------------------
------------------------------------------------------------
------GRGVEQT-------E----------EGIRSGRRSSSVNPVTMSPTAS--PGASG
S-----------------------PK--------G----LP-------------------
------------------------------------------------------------
------------------------------------------------------------
-VI---------IDE----FTDEQL-----------HHAAG-------------------
------------------------------------------------------------
------------------------------------------------------------
-----------GF-------GDDNL---------------VKR-----------G----H
SG-DMYHGV-L-----------ES-----G------F---Q--------VVIKKI-----
-------------DLKSS--------------------------------------KKC-
-------QGE----------------------------------------LS--FLT--K
H---SHGRIV-PLLGHL---AK----DE----E-----ELLVYKYMA-K---GD----L-
TTALH-----------------------------------------KKSV------EVEQ
GLRS--------------------------------------------------------
------------------------------------------------------------
------------------------------------------------------------
------------------------------------------------------------
-------------------LDWI-TRLKIAIGVAE-------------------------
GLCF----LHD----E------CS-----P--PLVHRDIQASSV-LLDD-NFE-VRLGS-
-LGEICTQQSAGSQSFFSRIL------------------------------------RSS
-----RSLDKN-------------------------------ISG---------------
-PP---------------------------------------------------------
---------------------------------------------ASCSYDV------YC
----FGKG--------------------------------SWRFAFHGNK----------
------------------------------------------------------------
--------------------------------------------YHSW------------
-------------------EVM----PTSG-----------QALARKD---------TAK
SQGSE-------------------------------------------------------
-----------------ASNEDEENS---------------------FSF----K-----
------------------------------------------------------------
---------R----------A---------------------------------------
------------------------------------------------------------
------------------------------------------------------------
---------------------------------------------------SR-------
-----ENFPD-----------------------------PIEFEESVVSSLSLS------
------------------------------------------------------------
---------------------------------RKV------------------------
-------------------IT---------------------------------------
------------------------------------------------------------
-----------------------------------IIGLNEIILLQLKTFEHSHRS----
-----------------------------VLSVMEHSSTAAVSS----------------
------------------------------------------------------------
------------------------------------------------------------
------------------------------------------------------------
------------------------------------------------------------
------------------------------------------------------------
------------------------------------------------------------
------------------------------------------------------------
------------------------------------------------------------
------------------------------------------------------------
------------------------------------------------------------
------------------------------------------------------------
------------------------------------------------------------
------------------------------------------------------------
------------------------------------------------------------
------------------------------------------------------------
------------------------------------------------------------
------------------------------------------------------------
------------------------------------------------------------
------------------------------------------------------------
------------------------------------------------------------
------------------------------------------------------------
------------------------------------------------------------
------------------------------------------------------------
--------------------------------------------------------
>SsLRR-RLK24
------------------------------------------------------------
------------------------------------------------------------
------------------------------------------------------------
------------------------------------------------------------
------------------------------------------------------------
------------------------------------------------------------
----------------------------MLPRCCHRRRSGAFCLAVLLL------LHHLH
L---H--------------------A---GA-----------------------------
-----------QA-----ALALARQDV---------------------------------
---------AAL------------------HGLR------------AS----------LG
--------------------VRAS--------------------DW--------------
--------------P-DRAD----------------------------------------
-------------------------------P------C----A---------F----WS
------GV----------A-C---------------------------------------
------------------------------------------------------------
------------------------------------------------------------
------------------------------------------------------------
------------------------------------------------------------
------------------------------------------------------------
------------------------------------------------------------
------------------------------------------------------------
------------------------------------------------------------
------------------------------------------------------------
------------------------------------------------------------
------------------------------------------------------------
------------------------------------------------------------
------------------------------------------------------------
------------------------------------------------------------
------------------------RAG---------------------------------
------------------RVAE-L----------------RLSG--------LRR-----
----TRAGARRAAFAVD-------------------------------------------
--------------QLRRL--T-ALEAF-N--------------ASGF------------
-------------------------------------PLPG--RI---------------
--------------------------------------P---------------------
----SWFGRG--LPPS--------LAVVD----LRNA-RVN-------------------
-----GELP---------------------------------------------------
------------------------------------------------------------
------------------------------------------------------------
------------------------------------------------------------
------------------------------------------------------------
------------------------------------------------------------
------------------------------------------------------------
------------------------------------------------------------
------------------------------------------------TDLGVSGNLTTL
VLSGN--SLSGS---------------------------IP-------------------
-----PS-LFSI-----------------------------PGLRVLDLSAN--------
------------------------------------------------------------
------------------------------------------------------------
------------------------------------------------------------
------------------------------------------------------------
------------------------------------------------------------
-------------------------------D---------------------------L
----------------------TGPL-------PNVS-----------------------
------------------------------------------------------------
------------------------------------------------------------
------------------------------------------------------------
------------------------------------------------------------
------------------------------------------------------------
------------------------------------------------------------
------------------------------------------------------------
------------------------------------------------------------
------------------------------------------------------------
------------------------------------------------------------
------------------------------------------------------------
------------------------------------------------------------
------------------------------------------------------------
------------------------------------------------------------
------------------------------------------------------------
------------------------------------------------------------
------------------------------------------------------------
------------------------------------------------------------
------------------------------------------------------------
------------------------------------------------------------
------------------------------------------------------------
------------------------------------------------------------
------------------FSASGGPGVL--------------------------------
------------------------------FNASGNS---L-------------------
-----YGA---I----------GDA------------------------AGSLMKR--FW
VV---------DVS------------------------DNYFD-QVLG-A----------
------------GFQ------------------NGTDG----------VADF--------
---------RMNC-LS-----GA-----ASQ-----------------------RTR-GD
------------------------------------------------------------
--------------------------C----EAFYTRNGVRLALDPKPSSP---------
-----SPQ----------------------------------------------------
------PQPQPPQVL------LMPSTSKRGGKW---KF------------VLAGVLG---
-------------------------GAA----IVVILG----LSALV-----VC--L---
------------------------------------------------------------
------------------------------------------------------------
------------------------------------------------------------
------------------------------------------------------------
----------L------------R----RRGRR------PR-------------------
------------------------------------------------------------
------GRGVEQT-------E----------EGIRSGRRSSSVNPVTMSPTAS--PGASG
S-----------------------PK--------G----LP-------------------
------------------------------------------------------------
------------------------------------------------------------
-VI---------IDE----FTDEQL-----------HHAAG-------------------
------------------------------------------------------------
------------------------------------------------------------
-----------GF-------GDDNL---------------VKR-----------G----H
SG-DMYHGV-L-----------ES-----G------F---Q--------VVIKKI-----
-------------DLKSS--------------------------------------KKC-
-------QGE----------------------------------------LS--FLT--K
H---SHGRIV-PLLGHL---AK----DE----E-----ELLVYKYMA-K---GD----L-
TTALH-----------------------------------------KKSV------EVEQ
GLRS--------------------------------------------------------
------------------------------------------------------------
------------------------------------------------------------
------------------------------------------------------------
-------------------LDWI-TRLKIAIGVAE-------------------------
GLCF----LHD----E------CS-----P--PLVHRDIQASSV-LLDD-NFE-VRLGS-
-LGEICTQQSAGSQSFFSRIL------------------------------------RSS
-----RSLDKN-------------------------------ISG---------------
-PP---------------------------------------------------------
---------------------------------------------ASCSYDV------YC
----FGKG--------------------------------SWRFAFHGNK----------
------------------------------------------------------------
--------------------------------------------YHSWEVMP--------
--------------------------TSGQ---------A-LARKDTA------------
KSQGS-------------------------------------------------------
----------------EASNEDEENS---------------------FSF----K-----
------------------------------------------------------------
---------R----------A---------------------------------------
------------------------------------------------------------
------------------------------------------------------------
---------------------------------------------------SR-------
-----ENFPD-----------------------------PIEFEESVVSSLSLS------
------------------------------------------------------------
---------------------------------RKV------------------------
-------------------IT---------------------------------------
------------------------------------------------------------
-----------------------------------IIGLNEIILLQLKTFEHSHRS----
-----------------------------VLSVMEHSSTAAVSS----------------
------------------------------------------------------------
------------------------------------------------------------
------------------------------------------------------------
------------------------------------------------------------
------------------------------------------------------------
------------------------------------------------------------
------------------------------------------------------------
------------------------------------------------------------
------------------------------------------------------------
------------------------------------------------------------
------------------------------------------------------------
------------------------------------------------------------
------------------------------------------------------------
------------------------------------------------------------
------------------------------------------------------------
------------------------------------------------------------
------------------------------------------------------------
------------------------------------------------------------
------------------------------------------------------------
------------------------------------------------------------
------------------------------------------------------------
------------------------------------------------------------
------------------------------------------------------------
--------------------------------------------------------
>SsLRR-RLK16
------------------------------------------------------------
------------------------------------------------------------
------------------------------------------------------------
------------------------------------------------------------
------------------------------------------------------------
------------------------------------------------------------
----------------------------------MMRARARELWALLLV------ALAAA
P---G--------------------A---VL-----------------------------
-----------AQ-----GNLTSRSDL---------------------------------
---------VGL------------------YALR--------------------------
--------------------GSLGLRAR----------------DW--------------
---------------PRHAD----------------------------------------
-------------------------------P------C----T---------A----WA
------GV----------G-C---------------------------------------
------------------------------------------------------------
------------------------------------------------------------
------------------------------------------------------------
------------------------------------------------------------
------------------------------------------------------------
------------------------------------------------------------
------------------------------------------------------------
------------------------------------------------------------
------------------------------------------------------------
------------------------------------------------------------
------------------------------------------------------------
------------------------------------------------------------
------------------------------------------------------------
------------------------------------------------------------
------------------------RAG---------------------------------
------------------RVVS-L----------------NLVG--------LRR-----
----TRLG-RL---SPRF------------------------------------------
--------------DVDGLRNLTRLEAF-N--------------AAGF------------
-------------------------------------GLPG--SI---------------
--------------------------------------P---------------------
----AW--LGAGLAPT--------FQSLD----ISDC-AVS-------------------
-----GEIP---------------------------------------------------
------------------------------------------------------------
------------------------------------------------------------
------------------------------------------------------------
------------------------------------------------------------
------------------------------------------------------------
------------------------------------------------------------
------------------------------------------------------------
-----------------------------------------------ASALVGLGNLTTL
NFAGN--QLSGQ---------------------------LP-------------------
-----ATAFSGL-----------------------------TRLRTLNLSDN--------
------------------------------------------------------------
------------------------------------------------------------
------------------------------------------------------------
------------------------------------------------------------
------------------------------------------------------------
-------------------------------A----------------------------
------------------------------------------------------------
------------------------------------------------------------
------------------------------------------------------------
------------------------------------------------------------
------------------------------------------------------------
------------------------------------------------------------
------------------------------------------------------------
------------------------------------------------------------
------------------------------------------------------------
------------------------------------------------------------
------------------------------------------------------------
------------------------------------------------------------
------------------------------------------------------------
------------------------------------------------------------
------------------------------------------------------------
------------------------------------------------------------
------------------------------------------------------------
------------------------------------------------------------
------------------------------------------------------------
------------------------------------------------------------
------------------------------------------------------------
------------------------------------------------------------
------------------------------------------------------------
------------------FSGALPDAVW--------------------------------
---------------------SLPGLTV--LDVSRNN---L-------------------
-----TGA---L----------PTA------------------------GLALPAN--AQ
VL---------DLS------------------------ANFFY----S-V--VP---E--
------------TFR------------------RLFAQ----------VLLA--------
NI-------SGNY-FD-----GK-----LGVS-----------DGGGGNVSFQLNCF-LD
------------------------------------------------------------
---------------VLGQRTQAD--C----QQFYARRGLPYNGPVM-------------
-----PPA----------------------------------------------------
------PQPAPSPAR---------EKHKNLKY------------------ILIGAIG---
-------------------------GGL----LLIAVV---AAIVFC-----FV--C---
------------------------------------------------------------
------------------------------------------------------------
------------------------------------------------------------
------------------------------------------------------------
----------S------------Q----RTGRR------ND-------------------
------------------------------------------------------------
------QRESGAS-------P----------SAPSGVSATGTAAATGGTQPSA--LSANT
A---------------------------------K----VG-----------------D-
------------------------------------------------------------
----------------------------------------------------S-------
-FA---------YDQ---------L-----------ANATS-------------------
------------------------------------------------------------
------------------------------------------------------------
-----------GF-------GEERL---------------IRH-----------G----H
SG-DLYHGV-L-----------QD-----G------T---A--------WITSRV-----
---------------ARK--------------------------------------DAY-
-------LAE----------------------------------------LD--LFT--K
G---LHERLV-PFLGHC---LD----KE---EE-----KVLVYRFVR-N---GD----L-
SSALH-----------------------------------------RKSR------EEDE
GMQS--------------------------------------------------------
------------------------------------------------------------
------------------------------------------------------------
------------------------------------------------------------
-------------------LDWI-KRLKIATGVAE-------------------------
ALCY----LHH----E------CS-----P--PMVHRDVQASSV-LLDD-KFD-VRLGS-
-LSEVCPQEGEGHQNVITKLL------------------------------------RFS
-----STADQG-------------------------------SSG---------------
-SP---------------------------------------------------------
---------------------------------S-----------ATCPYDV------YC
----FGKV--------------------------------LLE--LVTGR----------
--LGISA----SNDAA--------------------------------------------
--------------------------------------------TSDWLDAT--------
-------------------LRYVNIYEKEL---------M-SRIIDPT---------LII
DEDHL-------------------------------------------------------
---------------------EEVWA----M----------------AIV----A-----
K-----------------------------------------------------------
---------S----------C---------------------------------------
------------------------------------------------------------
------------------------------------------------------------
---------------------------------------------------LN-------
-----PRSSK----------------------R------P------------PM------
------------------------------------------------------------
---------------------------------KYI------------------------
-------------------LK-------------------------------------AL
EN----------------------------------------------------------
-----------------PLKVVREDNGNSSARLRATSSRGSWNAALFGSWRHSSSD----
-----------------------------IGPSRDDNILKRSETIKSSGGSNGDHSSSRR
RQSKEIFPEPSGSRDTED------------------------------------------
------------------------------------------------------------
------------------------------------------------------------
------------------------------------------------------------
------------------------------------------------------------
------------------------------------------------------------
------------------------------------------------------------
------------------------------------------------------------
------------------------------------------------------------
------------------------------------------------------------
------------------------------------------------------------
------------------------------------------------------------
------------------------------------------------------------
------------------------------------------------------------
------------------------------------------------------------
------------------------------------------------------------
------------------------------------------------------------
------------------------------------------------------------
------------------------------------------------------------
------------------------------------------------------------
------------------------------------------------------------
------------------------------------------------------------
------------------------------------------------------------
--------------------------------------------------------
>SsLRR-RLK32
------------------------------------------------------------
------------------------------------------------------------
------------------------------------------------------------
------------------------------------------------------------
------------------------------------------------------------
------------------------------------------------------------
----------------------------------MMRARARGLWALLLV------ALAAA
P---G--------------------A---VL-----------------------------
-----------AQ-----GNLTSRSDL---------------------------------
---------VGL------------------YALR--------------------------
--------------------GSLGLRAR----------------DW--------------
--------------P-RHAD----------------------------------------
-------------------------------P------C----T---------A----WA
------GV----------G-C---------------------------------------
------------------------------------------------------------
------------------------------------------------------------
------------------------------------------------------------
------------------------------------------------------------
------------------------------------------------------------
------------------------------------------------------------
------------------------------------------------------------
------------------------------------------------------------
------------------------------------------------------------
------------------------------------------------------------
------------------------------------------------------------
------------------------------------------------------------
------------------------------------------------------------
------------------------------------------------------------
------------------------RAG---------------------------------
------------------RVVS-L----------------NLVG--------LRR-----
----TRLG-RL---SPRF------------------------------------------
--------------DVDGLRNLTRLEAF-N--------------AAGF------------
-------------------------------------GLPG--SI---------------
--------------------------------------P---------------------
----AWLGAG--LAPT--------FQSLD----ISDC-AVS-------------------
-----GEIP---------------------------------------------------
------------------------------------------------------------
------------------------------------------------------------
------------------------------------------------------------
------------------------------------------------------------
------------------------------------------------------------
------------------------------------------------------------
------------------------------------------------------------
-----------------------------------------------ASALVGLGNLTTL
NFAGN--QLSGQ---------------------------LP-------------------
-----ATAFSGL-----------------------------TRLRTLNLSDN--------
------------------------------------------------------------
------------------------------------------------------------
------------------------------------------------------------
------------------------------------------------------------
------------------------------------------------------------
-------------------------------A----------------------------
------------------------------------------------------------
------------------------------------------------------------
------------------------------------------------------------
------------------------------------------------------------
------------------------------------------------------------
------------------------------------------------------------
------------------------------------------------------------
------------------------------------------------------------
------------------------------------------------------------
------------------------------------------------------------
------------------------------------------------------------
------------------------------------------------------------
------------------------------------------------------------
------------------------------------------------------------
------------------------------------------------------------
------------------------------------------------------------
------------------------------------------------------------
------------------------------------------------------------
------------------------------------------------------------
------------------------------------------------------------
------------------------------------------------------------
------------------------------------------------------------
------------------------------------------------------------
------------------FSGALPDAVW--------------------------------
---------------------SLPGLTV--LDVSRNN---L-------------------
-----TGA---L----------PTA------------------------GLALPAN--AQ
VL---------DLS------------------------ANFFY----S-V--VP---E--
------------TFR------------------RLFAQ----------VLLA--------
NI-------SGNY-FD-----GK-----LGVS-----------DGGGGNVSFQLNCF-LD
------------------------------------------------------------
---------------VLGQRTQAD--C----QQFYARRGLPYNGPVM-------------
-----PPA----------------------------------------------------
------PQPAPSPAR---------EKHKNLKY------------------ILIGAIG---
-------------------------GGL----LLIAVV-----AAIV-----FC--F---
------------------------------------------------------------
------------------------------------------------------------
------------------------------------------------------------
------------------------------------------------------------
----------VCSQRTG------R--------R------ND-------------------
------------------------------------------------------------
------QRESGAS-------P----------SAPSGVSATGTAAATGGTQPSA--LSANT
A---------------------------------K----VG-----------------D-
------------------------------------------------------------
----------------------------------------------------S-------
-FA---------YDQ---------L-----------ANATS-------------------
------------------------------------------------------------
------------------------------------------------------------
-----------GF-------GEERL---------------IRH-----------G----H
SG-DLYHGV-L-----------QD-----G------T---A--------VVVKRI-----
-------------TSRVA----------------------------RK--------DAY-
-------LAE----------------------------------------LD--LFT--K
G---LHERLV-PFLGHC---LD----KE---EE-----KVLVYRFVR-N---GD----L-
SSALH-----------------------------------------RKSR------EEDE
GMQS--------------------------------------------------------
------------------------------------------------------------
------------------------------------------------------------
------------------------------------------------------------
-------------------LDWI-KRLKIATGVAE-------------------------
ALCY----LHH----E------CS-----P--PMVHRDVQASSV-LLDD-KFD-VRLGS-
-LSEVCPQEGEGHQNVITKLL------------------------------------RFS
-----STADQG-------------------------------SSG---------------
-SP---------------------------------------------------------
---------------------------------S-----------ATCPYDV------YC
----FGKV--------------------------------LLE--LVTGR---LGIS---
-ASNDAA-----------------------------------------------------
--------------------------------------------TSDWLDAT--------
-------------------LRYVNIYEKEL---------M-SRIIDPT---------L--
------------------------------------------------------------
--------------IIDEDHLEEVWA----M----------------AIV----A-----
K-----------------------------------------------------------
---------S----------C---------------------------------------
------------------------------------------------------------
------------------------------------------------------------
---------------------------------------------------LN-------
-----PRSSK----------------------R------P------------PM------
------------------------------------------------------------
---------------------------------KYI------------------------
-------------------LK-------------------------------------AL
EN----------------------------------------------------------
-----------------PLKVVREDNGNSSARLRATSSRGSWNAALFGSWRHSSSD----
-----------------------------IGPSRDDNILKRSETIKSSGGSNGDHSSSRR
RQSKEIFPEPSGSRDTED------------------------------------------
------------------------------------------------------------
------------------------------------------------------------
------------------------------------------------------------
------------------------------------------------------------
------------------------------------------------------------
------------------------------------------------------------
------------------------------------------------------------
------------------------------------------------------------
------------------------------------------------------------
------------------------------------------------------------
------------------------------------------------------------
------------------------------------------------------------
------------------------------------------------------------
------------------------------------------------------------
------------------------------------------------------------
------------------------------------------------------------
------------------------------------------------------------
------------------------------------------------------------
------------------------------------------------------------
------------------------------------------------------------
------------------------------------------------------------
------------------------------------------------------------
--------------------------------------------------------
>AtRLK-LRR-XIV-2
------------------------------------------------------------
------------------------------------------------------------
------------------------------------------------------------
------------------------------------------------------------
------------------------------------------------------------
------------------------------------------------------------
------------------------------------MVVLRKTSLLVFF------LFLLL
L---L--------------------E---ST-----------------------------
-----------FE-----QQTSSLNEK---------------------------------
---------SAL------------------LLLR------------SS----------LG
--------------------LRSR--------------------DW--------------
--------------P-VKGN----------------------------------------
-------------------------------P------C-----------------LNWN
------GI----------K-C---------------------------------------
----------DQ-----------NGRVTKINISG--------------------------
------------------------------------------------------------
------------------------------------------------------------
------------------------------------------------------------
------------------------------------------------------------
------------------------------------------------------------
--------------------------FRRTRIGNQNPEFSVGS-LVN-------------
------------------------------------------------------------
------------------------------------------------------------
------------------------------------------------------------
------------------------------------------------------------
------------------------------------------------------------
------------------------------------------------------------
------------------------------------------------------------
-------------------------LT---------------------------------
------------------RLAS-F----------------NASR--------FYL-----
-----P-G-PI----PA-------------------------------------------
--------------LFGSS--LLTLEVL-D--------------LSSC------------
-------------------------------------SITG--TI---------------
--------------------------------------P---------------------
----ES--LT--RLSH--------LKVLD----LSKN-AIN-------------------
-----GDIP---------------------------------------------------
------------------------------------------------------------
------------------------------------------------------------
------------------------------------------------------------
------------------------------------------------------------
------------------------------------------------------------
------------------------------------------------------------
------------------------------------------------------------
------------------------------------------------LSLTSLQNLSIL
DLSSN--SVFGS---------------------------IP-------------------
-----AN-IGAL-----------------------------SKLQRLNLSRN--------
------------------------------------------------------------
------------------------------------------------------------
------------------------------------------------------------
------------------------------------------------------------
------------------------------------------------------------
-------------------------------T---------------------------L
----------------------TSSI----P--PSLGD----------------------
------------------------------------------------------------
---------------LSVLIDLDLSFNGMSGSVPSDL-----------------------
----------KGLRNLQTLVIAGNR-----LSGS-LP-----------------------
------------------------------------------------------------
------------------------------------------------------------
------------------------------------------------------------
------------------------------------------------------------
------------------------------------------------------------
------------------------------------------------------------
------------------------------------------------------------
------------------------------------------------------------
------------------------------------------------------------
------------------------------------------------------------
------------------------------------------------------------
------------------------------------------------------------
------------------------------------------------------------
----------------------------------------------PDLFSLLSKLQ---
-----IIDFRGS-------------------------GFIGALPSR--------------
------------------------------------------------------------
------------------------------------------------------------
--------------LWSLPELKFLDISGNHFSD---------------------------
------------------------------------------------------------
------------------MLPNTTVSFD--------------------------------
-----------------------STVSM--LNISGNM---F-------------------
-----YGN---L----------TLL---------------------------L-TR--FQ
VV---------DLS------------------------ENYFE----G-K--IP------
------------DFV---------------------------------PTRA--------
SL-------SNNC-LQ-----GP-----EKQ-----------------------RKL-SD
------------------------------------------------------------
--------------------------C----TLFYSKKGLTF------------------
-----NNF----------------------------------------------------
------GQHEEKKSS------KTSWLSHTKI-------------------VILAAVG---
-------------------------GSI----LLMLIL----IVLPI--TVSFC--V---
------------------------------------------------------------
------------------------------------------------------------
------------------------------------------------------------
------------------------------------------------------------
--------------------------------R------RR-------------------
------------------------------------------------------------
------NRSSTSN-------H----------PRGRHNGVGPLPPDETLPSRGG--VSINF
G---------------------------------S----LG-----------------S-
------------------------------------------------------------
----------------------------------------------------S-------
-FT---------YQQ---------L-----------LNATK-------------------
------------------------------------------------------------
------------------------------------------------------------
-----------EF-------SDSNL---------------IKK-----------G--Q-S
-G-DLFKGV-L-----------EN-----G------V---Q--------IVVKRI-----
------------SLESTK----------------------------NN--------EAY-
-------LTE----------------------------------------LD--FFS--R
F---AHPRII-PFVGKS---LE--SATH----------KFLVYKYML-N---RD----LP
SSLFY-----------------------------------------KSNS------LVDN
GLRS--------------------------------------------------------
------------------------------------------------------------
------------------------------------------------------------
------------------------------------------------------------
-------------------LDWI-TRLKIALGVAE-------------------------
GLAY----LHH----D------CS-----P--SVVHRDIQASSI-LLDD-KFE-VRLGS-
-FSKACHQENNGRPRKIARLL------------------------------------RLS
-----QSSQES-------------------------------VPG--------------S
AAT---------------------------------------------------------
---------------------------------------------ATCAYDV------YC
----FGKI--------------------------------LLE--LITGK---LGIS---
---SCKETQFKKILTE--------------------------------------------
--------------------------------------------IMPYISSQ--------
--------------------------EKEP---------V-MNILDQS---------L--
------------------------------------------------------------
------------------LVDEDLLEEVWAM----------------AIV----A-----
R-----------------------------------------------------------
---------S----------C---------------------------------------
------------------------------------------------------------
------------------------------------------------------------
---------------------------------------------------LN-------
-----PK-PT-----------R----------R------P------------LM------
------------------------------------------------------------
---------------------------------RHI------------------------
-------------------VQ-------------------------------------AL
EN----------------------------------------------------------
-----------------------------------PLRVVREDSSESERFRTTGSS----
-----------------------------RGSSSSGRIFGSWRQSVSDPVAAGTSSLLSQ
AEGLATGSSARGSSRGASSRRSMKDV----------------------------------
------------------------------------------------------------
------------------------------------------------------------
------------------------------------------------------------
------------------------------------------------------------
------------------------------------------------------------
------------------------------------------------------------
------------------------------------------------------------
------------------------------------------------------------
------------------------------------------------------------
------------------------------------------------------------
------------------------------------------------------------
------------------------------------------------------------
------------------------------------------------------------
------------------------------------------------------------
------------------------------------------------------------
------------------------------------------------------------
------------------------------------------------------------
------------------------------------------------------------
------------------------------------------------------------
------------------------------------------------------------
------------------------------------------------------------
------------------------------------------------------------
--------------------------------------------------------
>AtRLK-LRR-XIV-1
------------------------------------------------------------
------------------------------------------------------------
------------------------------------------------------------
------------------------------------------------------------
------------------------------------------------------------
------------------------------------------------------------
----------------------------------MVDQRRSALGFVLLL------LCLVL
FFDCV--------------------V---VG-----------------------------
------------------QTQSRFSEK---------------------------------
---------LIL------------------LNLR--------------------------
--------------------SSLGLRGT----------------DW--------------
---------------PIKGD----------------------------------------
-------------------------------P------C-----------------VDWR
------GI----------Q-C---------------------------------------
----------------------ENGSIIGINISG--------------------------
------------------------------------------------------------
----------------------------FRRTRIGKLNPQFSVDPLR-------------
------------------------------------------------------------
------------------------------------------------------------
----------------------------------------------------NLTRLSYF
N-------------------------ASGLALPG-TIPEWFGVSLL--------------
------------------------------------------------------------
------------------------------------------------------------
------------------------------------------------------------
------------------------------------------------------------
------------------------------------------------------------
------------------------------------------------------------
------------------------------------------------------------
------------------------------------------------------------
------------------ALEV-L----------------DLSS--------CSV-----
-----N-G-VV----PF-------------------------------------------
--------------TLGNL--T-SLRTL-N--------------LSQN------------
-------------------------------------SLTS--LV---------------
--------------------------------------P---------------------
----SS--LG--QLLN--------LSQLD----LSRN-SFT-------------------
-----GVLP---------------------------------------------------
------------------------------------------------------------
------------------------------------------------------------
------------------------------------------------------------
------------------------------------------------------------
------------------------------------------------------------
------------------------------------------------------------
------------------------------------------------------------
------------------------------------------------QSFSSLKNLLTL
DVSSN--YLTGP---------------------------IP-------------------
-----PG-LGAL-----------------------------SKLIHLNFSSN--------
------------------------------------------------------------
------------------------------------------------------------
------------------------------------------------------------
------------------------------------------------------------
------------------------------------------------------------
-------------------------------S---------------------------F
----------------------SSPI-------PSELGDLVNLVDFDLSINSLSGSVPQE
LRK---------------------------------------------------------
---------------LSKLQLMAIGDNLLSGTLPVDLF----------------------
----------SAESQLQTLVLRENG-----------------------------------
------------------------------------------------------------
------------------------------------------------------------
------------------------------------------------------------
------------------------------------------------------------
------------------------------------------------------------
------------------------------------------------------------
------------------------------------------------------------
------------------------------------------------------------
------------------------------------------------------------
------------------------------------------------------------
------------------------------------------------------------
------------------------------------------------------------
------------------------------------------------------------
------------------------------------------------------------
------------------------------------------------------------
------------------------------------------------------------
------------------------------------------------------------
------------------------------------------------------------
------------------------------------------------------------
------------------FSGSLPDVCW--------------------------------
---------------------SLPKLRI--LDIAKNN---F-------------------
-----TGL---L---PYSSYDSDQI---------------------------------AE
MV---------DIS------------------------SNTFY----GEL--TP------
------------ILR------------------RFR------------IMDL--------
---------SGNY-FE-----GK-----LPD----------------YVTGENVSVT-SN
------------------------------------------------------------
--------------------------CLRNERRQKPSAICAAFYKSRGLDF---------
-----DDF----------------------------------------------------
------GRPNLTQPT---SKNASSGISRRTV-------------------IILAAVG---
-------------------------GGVAFILLFVILP-----IILV-----LCMRH---
------------------------------------------------------------
------------------------------------------------------------
------------------------------------------------------------
------------------------------------------------------------
-----------------------R---------------RR-------------------
------------------------------------------------------------
------AAQRGNN------------------DRPKPAGEASQQPPKGAQTFDL--SRLGN
A-----------------------------------------------------------
------------------------------------------------------------
------------------------------------------------------------
-FS---------YEQ---------L-----------LQATE-------------------
------------------------------------------------------------
------------------------------------------------------------
-----------EF-------NDANL---------------IKR-----------G----H
SG-NLFRGF-L-----------EN-----G------I---P--------VVIKKI-----
-----------DVREGKS--------------------------------------EGY-
-------ISE----------------------------------------LE--LFS--K
A---GHQRLV-PFLGHC---LE----NE---SQ-----KFLVYKFMR-H---GD----LA
SSLFR-----------------------------------------KSEN---EGDGLKS
------------------------------------------------------------
------------------------------------------------------------
------------------------------------------------------------
------------------------------------------------------------
-------------------LDWI-TRLKIALGAAE-------------------------
GLSY----LHH----E------CS-----P--PLVHRDVQASSI-LLDD-KFE-VRLGS-
----------------LSEAY----------------------------------AQGDA
------YQSRI-------------------------------SRL--------------L
RLP----------------------------------Q----------------------
-------------------------SSEPSSSGV------TN---AICSYDV------YC
----FGKV--------------------------------LLE--LVTGK----------
--LGISS----PDNAL--------------------------------------------
--------------------------------------------AKEY--ME--------
-------------------EALPYISTNEK--------ELVTKILDPS---------L--
------------------------------------------------------------
------------------MVDEDLLEEVWAM----------------AII----A-----
K-----------------------------------------------------------
---------S----------C---------------------------------------
------------------------------------------------------------
------------------------------------------------------------
---------------------------------------------------LN-------
-----PK-PT-----------R----------R------P------------LM------
------------------------------------------------------------
---------------------------------RHI------------------------
-------------------VN---------------------------------------
------------------------------------------------------------
-----------ALENPLKVVREDTNSGSGSSRLRTNSSRGSWNAAIFGSWRQSASD----
-----------------------------VTAVQAGATTSGGGGGGGGNGLRNSGSQGSS
GRNNNNNGNSSSSRRRQSSEIVPEPAAYGVVEDNL-------------------------
------------------------------------------------------------
------------------------------------------------------------
------------------------------------------------------------
------------------------------------------------------------
------------------------------------------------------------
------------------------------------------------------------
------------------------------------------------------------
------------------------------------------------------------
------------------------------------------------------------
------------------------------------------------------------
------------------------------------------------------------
------------------------------------------------------------
------------------------------------------------------------
------------------------------------------------------------
------------------------------------------------------------
------------------------------------------------------------
------------------------------------------------------------
------------------------------------------------------------
------------------------------------------------------------
------------------------------------------------------------
------------------------------------------------------------
------------------------------------------------------------
--------------------------------------------------------
>AtRLK-LRR-XI-1-28
------------------------------------------------------------
------------------------------------------------------------
------------------------------------------------------------
------------------------------------------------------------
------------------------------------------------------------
------------------------------------------------------------
----------------------------------MASSKHNKLCSFFYL------CLFLT
L------------------------V---AA-----------------------------
-----------AE-----------PQT---------------------------------
---------ESL------------------LTLK------------SQ----------LT
---------DNF--------NSLK--------------------DW--------------
-----------FINTPEVSD----------------------------------------
---------------------------NLVAC------C----S--------------WS
------GV----------R-C---------------------------------------
--------------------NQNSTSVVSVDLSSKNLAGSLS------------------
------------------------------------------------------------
----------------------GKEFLVFTELLELNISDNSFSGEFP-------------
-----------------------------------------------------AEIFFNM
TNLRSLDISRNNFSGRFPDGNGGDSS----------------------------------
-----------------------------------------------------LKNLIFL
D-------------------------ALSNSFSG-PLPIHLSQ-----------------
---------------------------------LENLKVLNLA-----------------
--GSYFTGSI--------------------------------------------------
------------------------------------------------------------
------------------------------------------------------------
PSQYG-------------------------------------------------------
------------------------------------------------------------
------------------------------------------------------------
--------------------------S---------------------------------
----------------FKNLEF-L----------------HLGG--------NLL-----
-----S-G-HI----PQ-------------------------------------------
--------------ELGNL--T-TLTHM-E--------------IGYN------------
-------------------------------------SYEG--VI---------------
--------------------------------------P---------------------
----WE--IG--YMSE--------LKYLD----IAGA-NLS-------------------
-----GFLP---------------------------------------------------
------------------------------------------------------------
------------------------------------------------------------
------------------------------------------------------------
------------------------------------------------------------
------------------------------------------------------------
------------------------------------------------------------
------------------------------------------------------------
------------------------KHFSNLTKLESLFLFRNHLSREIPWELGEITSLVNL
DLSDN--HISGT---------------------------IP-------------------
-----ES-FSGL-----------------------------KNLRLLNLMFN--------
------------------------------------------------------------
------------------------------------------------------------
------------------------------------------------------------
------------------------------------------------------------
------------------------------------------------------------
-------------------------------E---------------------------M
----------------------SGTL-------PEVIAQLPSLDTLFIWNNYFSGSLPKS
LGM---------------------------------------------------------
---------------NSKLRWVDVSTNSFQGEIPQGI-----------------------
----------CSRGVLFKLILFSNN-----FTGTLSP-----------------------
------------------------------------------------------------
------------------------------------------------------------
------------------------------------------------------------
------------------------------------------------------------
------------------------------------------------------------
------------------------------------------------------------
-----------------SLSNCSTLVRI--------------------------------
------------------------------------------------------------
------------------------------------------------------------
------------------------------------------------------------
------------------------------------------------------------
------------------------------------------------------------
------------------------------------------------------------
-----------------------------------RLEDNSFSGVIPFSFSEIPDIS---
-----YIDLSRN-------------------------KLTGGIPLD--------------
------------------------------------------------------------
------------------------------------------------------------
--------------ISKATKLDYFNISNNPE-----------------------------
------------------------------------------------------------
------------------LGGKLPPHIW--------------------------------
---------------------SAPSLQN--FSASSCS---I-------------------
-----SGG---L----------PVF------------------------ES-C-KS--IT
VI---------ELS------------------------NNNIS----GML--TP------
------------TVS------------------TCG-S----------LKKM--------
DL-------SHNN-LR-----GA-----IPS----------------------DKVF-QS
------------------------------------------------------------
----MGKHAYES-NANL---------C----------GLPL-------------------
-----KSC----------------------------------------------------
------------------------SAYSSRK-------------------LVSVLVA---
-------------------------CLV----SILLMV--VAALALY-----YI------
------------------------------------------------------------
------------------------------------------------------------
------------------------------------------------------------
------------------------------------------------------------
-----------------------R---------------QR-------------------
------------------------------------------------------------
------SQGQWKM--------------------------------------------VSF
A---------------------------------G----LP-------------------
------------------------------------------------------------
----------------------------------------------------H-------
------------FTA---------------------DDVLR-------------------
------------------------------------------------------------
------------------------------------------------------------
-----------SF-------GSPEP-----------------------------S--EAV
PA-SVSKAV-L-----------PT-----G------I---T--------VIVRKI-----
------------ELHDKK--------------------------------------KSV-
-------VLN--------------------------------------------VLT--Q
MGNARHVNLV-RLLGFC---YN----NH----L-----VYVLYDNNLHT---GT----TL
AEKMK-----------------------------------------TKKK----------
------------------------------------------------------------
------------------------------------------------------------
------------------------------------------------------------
------------------------------------------------------------
--------------------DWQ-TKKRIITGVAK-------------------------
GLCF----LHH----E------CL-----P--AIPHGDVKSSNI-LFDDDKIE-PCLGE-
-FG-------------FKYML---------------------------------------
------HLNTD-------------------------------QMN---------------
-------------------------------------D----------------------
-------------------------VIR-----------------VEKQKDV------YN
----FGQL--------------------------------ILE--ILTNG-----KL---
--MNAGGLMIQNKPKD--------------------------------------------
------------------------------------------------------------
-------------------GLL----REVY---------TENEVSSSD------------
------------------------------------------------------------
------------------FKQGEVKR----V----------------VEV----A-----
L-----------------------------------------------------------
---------L----------C---------------------------------------
------------------------------------------------------------
------------------------------------------------------------
---------------------------------------------------IR-------
-----SDQSD----------------------R------P------------CM------
------------------------------------------------------------
---------------------------------EDA------------------------
-------------------LR---------------------------------------
------------------------------------------------------------
----------------------------------------------LLSEAENRFK----
------------------------------------------------------------
------------------------------------------------------------
------------------------------------------------------------
------------------------------------------------------------
------------------------------------------------------------
------------------------------------------------------------
------------------------------------------------------------
------------------------------------------------------------
------------------------------------------------------------
------------------------------------------------------------
------------------------------------------------------------
------------------------------------------------------------
------------------------------------------------------------
------------------------------------------------------------
------------------------------------------------------------
------------------------------------------------------------
------------------------------------------------------------
------------------------------------------------------------
------------------------------------------------------------
------------------------------------------------------------
------------------------------------------------------------
------------------------------------------------------------
------------------------------------------------------------
------------------------------------------------------------
--------------------------------------------------------
>SsLRR-RLK268
------------------------------------------------------------
------------------------------------------------------------
------------------------------------------------------------
------------------------------------------------------------
------------------------------------------------------------
------------------------------------------------------------
------MGKCGHKNHKSKAHHQNRNMVPGVLDSKSPSPHRHAHFFLCSL------FILLS
S----------------------------TT-----------------------------
-----------VPLSSAQTSNRSEDDR---------------------------------
---------QAL------------------LSFK---------SGISG------------
---------NSA--------GVLG--------------------SW--------------
--------------SNESLN----------------------------------------
-------------------------------F------C----N--------------WQ
------GV----------T-C---------------------------------------
-------------------GTALPIRVVSLELRSVQLRGKL-------------------
------------------------------------------------------------
----------------------SSCIANLTSIVKMDLSNNSISGEIP-------------
------------------------------------------------------DEKGSL
PGLQTLMLSAKRLEGNIPPSLGMAASN---------------------------------
-----------------------------------------------------NSMLTTL
I-------------------------LSKNNLSG-EIPASLLSNPS--------------
-----------------------------------KLIVVDLR-----------------
--SNSLSGAIPHFHKMA-------------------------------------------
------------------------------------------------------------
------------------------------------------------------------
------------------------------------------------------------
------------------------------------------------------------
------------------------------------------------------------
------------------------------------------------------------
------------------SLQF-L----------------GLTG--------NLL-----
-------SRSI----PA-------------------------------------------
--------------SLGNI--S-SLTSI-V--------------LAQN------------
-------------------------------------NLRG--SI---------------
--------------------------------------P---------------------
----ET--LG--QIPK--------LNILE----LSYN-RLSGNVPDLLYNVSSLISFNIS
NNRLAGKIV---------------------------------------------------
------------------------------------------------------------
------------------------------------------------------------
------------------------------------------------------------
------------------------------------------------------------
------------------------------------------------------------
------------------------------------------------------------
------------------------------------------------------------
-----------------------SDIGRPLPNLVSLIMSGNAFTGEVPASLANISKLQVI
DLSSN--SLRSS---------------------------LP-------------------
-----S--LGSL-----------------------------RYLNQLLLGSN--------
------------------------------------------------------------
------------------------------------------------------------
------------------------------------------------------------
------------------------------------------------------------
------------------------------------------------------------
-------------------------------N----------------------------
-------------------------LETEYLAFLTSLTNCRQLLKITLDRNALKGSLPKS
AGN---------------------------------------------------------
--------------LSTSIQWLNFSGNQISGTIPAEI-----------------------
----------GNLVNLTLLAMDQNM-----LSGIIPS-----------------------
------------------------------------------------------------
------------------------------------------------------------
------------------------------------------------------------
------------------------------------------------------------
------------------------------------------------------------
------------------------------------------------------------
-----------------TIGNLSNLFVLVLSMN---------------------------
------------------------------------------------------------
--------------------RLSG------------------------------------
------------------------------------------------------------
------------------------------------------------------------
------------------------------------------------------------
--------------------------------EIPSII----------------------
--------------------------GNLPQLNKLYLDDNMLSGHIPASLAQCTRLA---
-----MLNLSVN-------------------------NLDASIPSEI-------------
------------------------------------------------------------
------------------------------------------------------------
--------------LSISSLSLGLDLSNNNLTG-----------TIPPQIGKL-------
-------------------------------------------------INLGLLNVSSN
K-----------------LSGEIPSELG--------------------------------
---------------------QCVLLLS--LQMEGNM---L-------------------
-----SGV---I---P------QSL------------------------NT-L-KS--IQ
QM---------DLS------------------------ENNLS----G-Y--IP---D--
------------FFE------------------NFE-T----------SYHL--------
NL-------SYNK-LE-----GP-----IPT----------------------SGIFTNS
------------------------------------------------------------
------NAVMLEGNKAL---------C---------------------------------
-----QQI----------------------------------------------------
------DIFALPICP----ITPATKRKINGR-------------------MLLITAP---
-------------------------PVT----IAFLSL-LCVVVTVM-------------
------------------------------------------------------------
------------------------------------------------------------
------------------------------------------------------------
------------------------------------------------------------
-----------------------K---------------GR-------------------
------------------------------------------------------------
------ITQPSES------------------------------------------YRETM
K---------------------------------K----VS-------------------
------------------------------------------------------------
------------------------------------------------------------
------------YGE---------I-----------LKATN-------------------
------------------------------------------------------------
------------------------------------------------------------
-----------WF-------SPVNR---------------ISS--------------S-H
TA-TVYIGR-F------------------Q------FDTDL--------VAIKVF-----
------------HLDEQG----------------------------SL--------NSF-
-------FTE----------------------------------------CE--VLK--H
T---RHRNLV-QAITLC---STIDFENN----EF----KALVYEFMA-N---GS----L-
DMWIH-----------------------------------------PRLHQRSPRRV---
------------------------------------------------------------
------------------------------------------------------------
------------------------------------------------------------
------------------------------------------------------------
-------------------LTLG-QRISIAADVAS-------------------------
ALDY----MHN----Q------LT-----P--PFIHCDLKPSNV----------------
------------------------------------------------------------
------------------------------------------------------------
------------------------------------------------------------
------------------------------------------------------------
----------------------------------------LLE-----------------
------------------------------------------------------------
------------------------------------------------------------
------------------------------------------------------------
------------------------------------------------------------
------------------------------------------------------------
------------------------------------------------------------
------------------------------------------------------------
------------------------------------------------------------
------------------------------------------------------------
------------------------------------------------------------
------------------------------------------------------------
------------------------------------------------------------
------------------------------------------------------------
------------------------------------------------------------
------------------------------------------------------------
------------------------------------------------------------
------------------------------------------------------------
------------------------------------------------------------
------------------------------------------------------------
------------------------------------------------------------
------------------------------------------------------------
------------------------------------------------------------
------------------------------------------------------------
------------------------------------------------------------
------------------------------------------------------------
------------------------------------------------------------
------------------------------------------------------------
------------------------------------------------------------
------------------------------------------------------------
------------------------------------------------------------
------------------------------------------------------------
------------------------------------------------------------
------------------------------------------------------------
------------------------------------------------------------
------------------------------------------------------------
------------------------------------------------------------
------------------------------------------------------------
------------------------------------------------------------
------------------------------------------------------------
------------------------------------------------------------
--------------------------------------------------------
>SsLRR-RLK282
------------------------------------------------------------
------------------------------------------------------------
------------------------------------------------------------
------------------------------------------------------------
------------------------------------------------------------
------------------------------------------------------------
-----------------------------------MRRRHLLLLPLPLL------LLHLL
F---A--------------------A---SS-----------------------------
-----------SA-----AGSGPSSEV---------------------------------
---------AFL------------------TAWL---------NTTAA------------
---------RPP--------------------------------DW--------------
--------------SPAASS----------------------------------------
-------------------------------P------C----N--------------WS
HRDRHRHV----------------------------------------------------
-------------------------RVVPVRAPRGRHAPGLG------------------
------------------------------------------------------------
----------------------PLRR--ASGARVFVVSDANLTGGVP-------------
------------------------------------------------------DDLWRC
RRLAVLDLSGNALTGPIPPSLGN-------------------------------------
-----------------------------------------------------ATALETL
A-------------------------LNSNQLSG-PIPPELAA-LAPRCGTC--------
-----------------------------------SSSTTASPASSRRRSGPAPARVAAR
GGNHDLAGLI--------------------------------------------------
------------------------------------------------------------
------------------------------------------------------------
PDSFSR------------------------------------------------------
------------------------------------------------------------
------------------------------------------------------------
-------------------------LS---------------------------------
------------------SLVV-L----------------GLAD--------TKI-----
-----S-G-PL----PA-------------------------------------------
--------------SLGQL--Q-SLQTL-S--------------IYTT------------
-------------------------------------ALSG--AI---------------
--------------------------------------P---------------------
----PE--LG--NCSN--------LTNIY----LYEN-SLS-------------------
-----GPLP---------------------------------------------------
------------------------------------------------------------
------------------------------------------------------------
------------------------------------------------------------
------------------------------------------------------------
------------------------------------------------------------
------------------------------------------------------------
------------------------------------------------------------
------------------------------------------------PSLGALPQLQKL
LLWQN--ALTGP---------------------------IP-------------------
-----------------------------------------TPSAPSPRSDN--------
------------------------------------------------------------
------------------------------------------------------------
------------------------------------------------------------
------------------------------------------------------------
------------------------------------------------------------
-------------------------------N---------------------------I
----------------------TGTI-------PPELANATSLVQLQVDTNEISGLIPPE
LGR---------------------------------------------------------
---------------LTALQVLFAWQNQLEGAIPPTL-----------------------
----------ASLSNLQALDLSHNH-----LTGV--------------------------
------------------------------------------------------------
------------------------------------------------------------
------------------------------------------------------------
------------------------------------------------------------
------------------------------------------------------------
------------------------------------------------------------
------------------------------------------------------------
------------------------------------------------------------
------------------------------------------------------------
------------------------------------------------------------
------------------------------------------------------------
------------------------------------------------------------
---------------------------------IPPGL----------------------
--------------------------FLLRNLTKLLLLSNDLSGPLPPEIGKAASLV---
-----RLRLGGN-------------------------RIAGSIPAS--------------
------------------------------------------------------------
------------------------------------------------------------
--------------VAGMKSINFLDLGSNRLAG-----------PVPAELGNC-------
-------------------------------------------------SQLQMLDLSNN
S-----------------LTGPLPESLA--------------------------------
---------------------AVHGLQE--LDVSHNR---L-------------------
-----SGA---V---P------DAL------------------------GR-L-ET--LS
RL---------VLS------------------------GNSLS----G-P--IP---P--
------------ALG------------------QCR-N----------LELL--------
DL-------SDNE-LT-----GN-----IPD-----------------------------
------------------------------------------------------------
------------------------------------------------------------
-----ELC----------------------------------------------------
------GIDGLDIAL------NLSRNGLTGP-------------------IPAKISA---
--------------------------------LSKLSV-----LDLS---------Y---
------------------------------------------------------------
------------------------------------------------------------
------------------------------------------------------------
------------------------------------------------------------
------------------------------------------------------------
------------------------------------------------------------
------NTLDGNL-------A----------PLAGLDNLVTLNVS---------------
----------------------------------N----NN-------------------
------------------------------------------------------------
------------------------------------------------------------
-FS-------GYLPD---------------------TKLFR-------------------
------------------------------------------------------------
------------------------------------------------------------
-----------QL-------STSCL---------------AGN-----------A-----
-G-LCTKGGDV-------------------------C---F--------VSIDAN-----
--------GHPVTSTAEE----------------------------AQ--------RVH-
-------RLK----------------------------------------LAIALLV--T
A---TVAMVL-GMIGIQ---------RA----------RRMGFGGKS-----GS------
----------------------------------------------GGGG------SDSD
SGGE--------------------------------------------------------
------------------------------------------------------------
------------------------------------------------------------
------------------------------------------------------------
-------------------LSWP-WQFTPFQKLSF-------------------------
SVDQ----------------------------VVRS---------LVDG-----NIIGK-
--G-------------CSGVV---------------------------------------
[truncated: 5,947,384 more chars]
