# Supplementary material for: Genome-Wide Identification of LRR-RLK Family in Saccharum and Expression Analysis in Response to Biotic and Abiotic Stress
Source: Curr Issues Mol Biol. 2021 Oct 18;43(3):1632–51. doi: 10.3390/cimb43030116 (PMC8929030; doi:10.3390/cimb43030116)
Supplement: Supplementary file 1 [file cimb-43-00116-s001.zip › Additional data 2 Phylogenetic tree constructed.nwk]

(((((AtLRR-RLK-XI-1-8:0.38892,AtLRR-RLK-XI-1-17:0.45050)1.000:0.29624,((SsLRR-RLK92:0.73522,(SsLRR-RLK11:0.31601,(SsLRR-RLK43:0.03622,SsLRR-RLK27:0.06242)1.000:0.18930)1.000:0.22550)0.865:0.05480,(SsLRR-RLK169:0.82817,(SsLRR-RLK357:0.01143,SsLRR-RLK368:0.14555)0.996:0.23696)1.000:0.61201)1.000:0.14321)0.806:0.06221,((SsLRR-RLK13:0.24598,(SsLRR-RLK30:0.04559,SsLRR-RLK60:0.02406)1.000:0.18665)1.000:0.56493,(SsLRR-RLK47:0.21223,(SsLRR-RLK61:0.11759,(SsLRR-RLK31:0.02818,SsLRR-RLK46:0.08518)0.945:0.03290)1.000:0.21743)1.000:0.20818)0.998:0.15367)1.000:0.19908,(((((SsLRR-RLK28:0.00316,SsLRR-RLK44:0.00324)1.000:1.04190,(SsLRR-RLK306:0.00054,SsLRR-RLK339:0.00231)1.000:0.48143)0.999:0.34292,((SsLRR-RLK340:0.19815,(SsLRR-RLK311:0.01160,SsLRR-RLK322:0.01993)1.000:0.26188)1.000:0.35023,(AtLRR-RLK-XI-1-10:0.23666,AtLRR-RLK-XI-1-4:0.29524)1.000:0.31972)1.000:0.24628)0.391:0.06432,(SsLRR-RLK435:0.60935,(AtLRR-RLK-XIIIb-1:0.24214,((SsLRR-RLK406:0.27913,SsLRR-RLK437:0.09396)1.000:0.23200,(AtLRR-RLK-XIIIb-2:0.11471,AtLRR-RLK-XIIIb-3:0.12080)1.000:0.12949)0.986:0.12532)0.986:0.13238)1.000:0.41151)0.755:0.06662,((SsLRR-RLK106:0.15501,(SsLRR-RLK86:0.05190,SsLRR-RLK105:0.03683)1.000:0.12680)1.000:0.33406,(AtLRR-RLK-XI-1-18:0.32836,AtLRR-RLK-XI-1-25:0.28202)1.000:0.25676)1.000:0.33781)0.685:0.04488)0.591:0.03772,(((AtLRR-RLK-XI-1-13:0.37315,(SsLRR-RLK136:0.01525,(SsLRR-RLK93:0.00798,SsLRR-RLK116:0.00798)0.877:0.00967)1.000:0.34276)1.000:0.49920,(AtLRR-RLK-XI-1-7:0.58231,(SsLRR-RLK373:0.15815,(SsLRR-RLK359:0.02523,SsLRR-RLK391:0.02845)1.000:0.15379)1.000:0.24288)1.000:0.44021)1.000:0.20435,((((((((SsLRR-RLK72:0.29539,(SsLRR-RLK138:0.15726,SsLRR-RLK139:0.04430)0.999:0.12700)0.997:0.15313,(SsLRR-RLK117:0.29613,SsLRR-RLK95:0.25119)1.000:0.13739)1.000:0.31612,((AtLRR-RLK-III-35:0.40283,(SsLRR-RLK81:0.03757,(SsLRR-RLK100:0.0,SsLRR-RLK101:0.0):0.03698)1.000:0.39547)1.000:0.22638,(((SsLRR-RLK52:0.03255,SsLRR-RLK3:0.02619)1.000:0.23212,(SsLRR-RLK40:0.05394,SsLRR-RLK22:0.22870)0.618:0.05167)1.000:0.35165,AtLRR-RLK-III-16:0.63598)0.967:0.11525)0.997:0.16627)1.000:0.38086,(((((AtLRR-RLK-III-8:0.39490,(SsLRR-RLK379:0.08499,SsLRR-RLK389:0.16700)1.000:0.41152)0.992:0.15115,(SsLRR-RLK332:0.54484,(AtLRR-RLK-III-18:0.26113,AtLRR-RLK-III-28:0.28359)1.000:0.38675)0.990:0.20018)0.984:0.12252,((AtLRR-RLK-III-7:0.65456,(SsLRR-RLK150:0.37365,(AtLRR-RLK-III-2:0.32686,AtLRR-RLK-III-11:0.30928)1.000:0.26308)0.740:0.06672)0.994:0.18663,((((SsLRR-RLK133:0.15444,SsLRR-RLK71:0.04269)0.925:0.02800,(SsLRR-RLK112:0.12147,SsLRR-RLK91:0.10979)0.995:0.05659)1.000:0.40200,(SsLRR-RLK431:0.13358,(SsLRR-RLK430:0.07167,(SsLRR-RLK410:0.12219,SsLRR-RLK421:0.08243)0.911:0.01669)0.998:0.11531)1.000:0.37963)0.991:0.12384,((AtLRR-RLK-III-13:0.40919,AtLRR-RLK-III-31:0.30716)1.000:0.23509,(AtLRR-RLK-III-46:0.38670,(AtLRR-RLK-III-14:0.24403,AtLRR-RLK-III-32:0.27628)0.999:0.16511)0.999:0.17244)0.858:0.10404)1.000:0.32880)0.867:0.08025)1.000:0.20663,(((((SsLRR-RLK408:0.00746,(SsLRR-RLK420:0.00655,SsLRR-RLK396:0.00512)0.741:0.00314)1.000:0.41717,(SsLRR-RLK206:0.05939,SsLRR-RLK230:0.04343)1.000:0.32864)1.000:0.26920,((SsLRR-RLK321:0.38509,(SsLRR-RLK308:0.10904,SsLRR-RLK333:0.09952)0.934:0.08655)1.000:0.46207,((AtLRR-RLK-III-4:0.29684,AtLRR-RLK-III-22:0.28884)1.000:0.30445,(AtLRR-RLK-III-30:0.56165,(AtLRR-RLK-III-12:0.29494,AtLRR-RLK-III-39:0.29746)1.000:0.29594)0.076:0.08056)0.886:0.08680)0.169:0.06980)0.988:0.18945,(AtLRR-RLK-III-10:0.78238,(AtLRR-RLK-III-24:0.26882,AtLRR-RLK-III-37:0.25039)0.999:0.43032)0.997:0.27657)1.000:0.28714,((((((((SsLRR-RLK125:0.00352,SsLRR-RLK126:0.04649)1.000:0.18974,(SsLRR-RLK53:0.12098,(SsLRR-RLK54:0.01238,SsLRR-RLK21:0.00486)0.996:0.07817)1.000:0.17183)1.000:0.20423,AtLRR-RLK-III-33:0.45879)0.614:0.03867,((SsLRR-RLK145:0.13163,(SsLRR-RLK353:0.05282,(SsLRR-RLK376:0.02133,SsLRR-RLK354:0.03771)0.989:0.06807)1.000:0.12803)1.000:0.25609,(AtLRR-RLK-III-20:0.35558,AtLRR-RLK-III-43:0.31667)0.916:0.06227)0.268:0.03335)0.965:0.10089,((AtLRR-RLK-III-29:0.44858,((AtLRR-RLK-III-38:0.57597,AtLRR-RLK-III-42:0.56140)0.711:0.08102,(AtLRR-RLK-III-6:0.15023,AtLRR-RLK-III-40:0.54775)0.999:0.38811)0.548:0.07679)0.950:0.10888,((SsLRR-RLK182:0.05063,SsLRR-RLK195:0.04166)0.954:0.03898,(SsLRR-RLK167:0.03264,SsLRR-RLK154:0.15870)0.979:0.04773)1.000:0.36835)1.000:0.15970)0.987:0.09088,(AtLRR-RLK-III-15:0.32277,((SsLRR-RLK382:0.08699,(SsLRR-RLK361:0.02759,SsLRR-RLK375:0.00850)0.960:0.06718)1.000:0.36838,(SsLRR-RLK175:0.23902,(SsLRR-RLK161:0.01752,SsLRR-RLK191:0.00185)0.848:0.02535)1.000:0.20741)1.000:0.21016)0.994:0.11924)0.955:0.05618,(((AtLRR-RLK-III-19:0.10751,AtLRR-RLK-III-36:0.18215)1.000:0.37233,(AtLRR-RLK-III-3:0.18584,AtLRR-RLK-III-21:0.18378)1.000:0.24398)0.263:0.09199,((SsLRR-RLK15:0.10119,(SsLRR-RLK49:0.01651,SsLRR-RLK63:0.01696)0.989:0.10609)1.000:0.35604,((SsLRR-RLK88:0.04593,SsLRR-RLK131:0.07731)1.000:0.24705,(SsLRR-RLK341:0.00417,(SsLRR-RLK310:0.07349,SsLRR-RLK324:0.03882)0.998:0.04197)1.000:0.44692)1.000:0.30439)0.673:0.06982)1.000:0.20576)0.997:0.11782,((((SsLRR-RLK242:0.12465,(SsLRR-RLK241:0.18796,SsLRR-RLK216:0.00602)0.959:0.10389)1.000:0.42936,(AtLRR-RLK-III-1:0.17231,AtLRR-RLK-III-5:0.17334)1.000:0.25855)1.000:0.23670,((SsLRR-RLK276:0.06176,SsLRR-RLK300:0.06643)1.000:0.51655,(AtLRR-RLK-III-41:0.51314,(AtLRR-RLK-III-25:0.27570,AtLRR-RLK-III-45:0.37708)1.000:0.27541)0.941:0.15023)0.980:0.13637)1.000:0.28647,((AtLRR-RLK-III-17:0.68542,(SsLRR-RLK160:0.05947,SsLRR-RLK190:0.09204)1.000:0.79174)0.775:0.03772,AtLRR-RLK-III-9:0.48884)0.923:0.06636)0.623:0.06413)0.610:0.08446)0.998:0.14048)0.881:0.06353,(((((SsLRR-RLK381:0.03070,SsLRR-RLK290:0.02987)0.326:0.00699,(SsLRR-RLK393:0.02115,SsLRR-RLK275:0.07484)0.991:0.03064)0.734:0.01020,(SsLRR-RLK358:0.04199,SsLRR-RLK298:0.05476)0.998:0.04563)1.000:0.32746,(AtLRR-RLK-III-26:0.37072,(AtLRR-RLK-III-27:0.34669,(SsLRR-RLK39:0.05553,(SsLRR-RLK23:0.01923,SsLRR-RLK9:0.04177)0.985:0.04570)1.000:0.30806)0.670:0.07306)0.801:0.06490)1.000:0.35021,(AtLRR-RLK-III-23:0.88003,(AtLRR-RLK-III-34:0.35696,AtLRR-RLK-III-44:0.32978)1.000:1.25507)0.969:0.27493)0.869:0.13477)0.831:0.08179)0.739:0.07332,(((SsLRR-RLK1:0.33062,SsLRR-RLK34:0.08722)1.000:0.32292,(AtLRR-RLK-VII-1-1:0.22661,AtLRR-RLK-VII-1-2:0.20478)0.999:0.29497)1.000:0.43930,((AtLRR-RLK-VII-1-3:0.47109,(SsLRR-RLK156:0.09337,SsLRR-RLK168:0.21073)1.000:0.25383)1.000:0.22505,((AtLRR-RLK-VII-1-4:0.33173,((((SsLRR-RLK4:0.0,SsLRR-RLK45:0.0):0.00232,SsLRR-RLK55:0.00559)0.216:0.00083,(SsLRR-RLK41:0.02443,SsLRR-RLK366:0.00785)0.979:0.01339)1.000:0.23076,((SsLRR-RLK144:0.00625,SsLRR-RLK185:0.08014)1.000:0.17083,((SsLRR-RLK362:0.00834,SsLRR-RLK377:0.02195)0.649:0.01383,SsLRR-RLK355:0.49629)1.000:0.19927)1.000:0.32777)0.948:0.16264)0.990:0.13269,AtLRR-RLK-VII-1-5:0.39290)1.000:0.25617)0.999:0.24283)1.000:0.22690)0.977:0.07202,(((SsLRR-RLK163:0.04024,SsLRR-RLK178:0.04283)1.000:0.70702,((((SsLRR-RLK172:0.17134,(SsLRR-RLK97:0.08229,(SsLRR-RLK119:0.00828,SsLRR-RLK76:0.00105)1.000:0.11055)1.000:0.15541)1.000:0.30802,((SsLRR-RLK17:0.03558,SsLRR-RLK33:0.00582)1.000:0.25926,((SsLRR-RLK83:0.00605,(SsLRR-RLK65:0.04466,SsLRR-RLK103:0.14460)1.000:0.06893)0.982:0.02978,(SsLRR-RLK102:0.06476,SsLRR-RLK82:0.05086)0.895:0.02305)1.000:0.34720)1.000:0.25863)0.913:0.07129,AtLRR-RLK-XV-2:0.56644)0.036:0.04297,AtLRR-RLK-XV-1:0.56136)0.978:0.16118)1.000:0.41074,(((SsLRR-RLK385:0.57194,(AtLRR-RLK-Xa-4:0.46097,(SsLRR-RLK296:0.02189,SsLRR-RLK304:0.09053)1.000:0.31215)0.318:0.06021)0.997:0.22943,((SsLRR-RLK266:0.15170,SsLRR-RLK292:0.34038)1.000:0.47578,(AtLRR-RLK-Xa-3:0.53606,(AtLRR-RLK-Xa-1:0.15516,AtLRR-RLK-Xa-2:0.40755)0.980:0.16519)0.944:0.11853)0.992:0.18870)1.000:0.40064,(((SsLRR-RLK263:0.76887,((AtLRR-RLK-Xb-1-2:0.54287,((SsLRR-RLK419:0.62485,((((SsLRR-RLK211:0.01110,((SsLRR-RLK258:0.00981,SsLRR-RLK235:0.00807)1.000:0.03358,SsLRR-RLK222:0.00212)0.454:0.00970)1.000:0.24336,((SsLRR-RLK253:0.16322,((SsLRR-RLK208:0.01077,SsLRR-RLK209:0.00808)0.855:0.00886,(SsLRR-RLK233:0.12267,SsLRR-RLK256:0.00628)0.903:0.01199)1.000:0.07085)0.994:0.04705,((SsLRR-RLK234:0.03649,(SsLRR-RLK257:0.27766,(SsLRR-RLK210:0.01024,SsLRR-RLK221:0.04180)0.950:0.03616)0.994:0.06714)1.000:0.15484,(SsLRR-RLK255:0.18957,SsLRR-RLK254:0.11710)1.000:0.21111)0.961:0.03824)0.968:0.02931)0.111:0.05451,(SsLRR-RLK220:0.33278,((SsLRR-RLK231:0.38978,SsLRR-RLK232:0.37721)0.715:0.06812,SsLRR-RLK207:0.26663)0.783:0.05411)0.936:0.07643)0.930:0.09804,(((SsLRR-RLK237:0.15731,SsLRR-RLK213:0.33406)1.000:0.29524,(SsLRR-RLK224:0.08177,(SsLRR-RLK260:0.31215,SsLRR-RLK225:0.01019)0.933:0.06559)1.000:0.11829)0.999:0.11817,((SsLRR-RLK223:0.66552,(SsLRR-RLK212:0.00110,SsLRR-RLK236:0.00698)0.812:0.02238)0.978:0.09314,SsLRR-RLK259:0.20333)1.000:0.16072)0.995:0.11398)0.998:0.15465)0.998:0.16723,(SsLRR-RLK418:0.22832,(SsLRR-RLK407:0.33895,SsLRR-RLK395:0.39870)1.000:0.22415)1.000:0.36221)0.981:0.11955)0.988:0.14526,(((AtLRR-RLK-Xb-1-4:0.39913,(SsLRR-RLK226:0.19817,SsLRR-RLK261:0.06338)1.000:0.58805)0.352:0.09633,(SsLRR-RLK140:0.13884,(SsLRR-RLK77:0.00569,SsLRR-RLK98:0.04542)0.998:0.08926)1.000:0.32659)0.139:0.10900,AtLRR-RLK-Xb-1-9:0.56322)0.976:0.11302)0.227:0.09879)0.998:0.22309,(AtLRR-RLK-Xb-1-7:0.78666,((SsLRR-RLK157:0.00054,(SsLRR-RLK170:0.0,SsLRR-RLK184:0.0):0.00055)1.000:0.65811,(SsLRR-RLK250:0.84818,(SsLRR-RLK204:0.17120,SsLRR-RLK238:0.90021)0.962:0.22024)0.999:0.38205)0.976:0.15401)0.973:0.11563)0.716:0.06582,((AtLRR-RLK-Xb-1-8:1.09882,((AtLRR-RLK-VII-2-1:0.42906,AtLRR-RLK-VII-2-3:0.58366)1.000:0.33990,(AtLRR-RLK-VII-2-2:0.67510,((SsLRR-RLK201:0.00813,SsLRR-RLK247:0.02504)1.000:0.41721,(SsLRR-RLK402:0.08325,(SsLRR-RLK425:0.15325,SsLRR-RLK413:0.05313)0.049:0.03615)0.997:0.28735)1.000:0.51952)0.999:0.34045)0.996:0.25398)0.730:0.05075,((SsLRR-RLK69:1.15807,((AtLRR-RLK-Xb-1-3:0.31878,(SsLRR-RLK56:0.00208,(SsLRR-RLK57:0.07938,(SsLRR-RLK10:0.00241,(SsLRR-RLK42:0.06551,SsLRR-RLK26:0.00711)0.981:0.00931)0.962:0.01258)1.000:0.06423)1.000:0.34198)1.000:0.28763,(((AtLRR-RLK-Xb-1-1:0.10657,AtLRR-RLK-Xb-1-5:0.08799)1.000:0.28002,((SsLRR-RLK68:0.07938,SsLRR-RLK111:0.03807)1.000:0.19004,(SsLRR-RLK343:0.02041,(SsLRR-RLK313:0.11772,SsLRR-RLK335:0.01278)0.972:0.02002)1.000:0.33641)0.996:0.13259)1.000:0.13999,(AtLRR-RLK-Xb-1-6:0.37774,(SsLRR-RLK188:0.12741,(SsLRR-RLK189:0.01895,(SsLRR-RLK147:0.00429,SsLRR-RLK159:0.00356)0.959:0.00903)0.916:0.02341)1.000:0.36917)1.000:0.21329)0.801:0.05502)0.992:0.15273)0.991:0.15119,(AtLRR-RLK-Xb-2-1:0.66799,(SsLRR-RLK66:0.18828,(SsLRR-RLK84:0.18346,SsLRR-RLK104:0.04637)0.997:0.18709)1.000:0.53259)1.000:0.42263)0.127:0.04590)0.125:0.05031)0.889:0.04386)0.939:0.04785)0.497:0.03712)0.625:0.04342,(((((((AtLRR-RLK-I-2-1:0.73395,AtLRR-RLK-I-2-2:0.67175)0.999:0.68380,((((AtLRR-RLK-I-1-40:0.21499,AtLRR-RLK-I-1-41:0.27265)1.000:0.61347,((AtLRR-RLK-I-1-1:0.69146,((AtLRR-RLK-I-1-22:0.33285,AtLRR-RLK-I-1-42:0.37936)0.989:0.16315,(AtLRR-RLK-I-1-23:0.48162,AtLRR-RLK-I-1-24:0.41579)1.000:0.25882)0.996:0.18228)0.982:0.14167,(AtLRR-RLK-I-1-6:0.75134,((((AtLRR-RLK-I-1-4:0.40124,((((((AtLRR-RLK-I-1-32:0.00095,AtLRR-RLK-I-1-31:0.01889)1.000:0.44545,((AtLRR-RLK-I-1-37:0.17550,((AtLRR-RLK-I-1-35:0.28314,AtLRR-RLK-I-1-36:0.25141)1.000:0.15824,AtLRR-RLK-I-1-34:0.35263)0.762:0.04038)0.666:0.03606,(AtLRR-RLK-I-1-33:0.30083,AtLRR-RLK-I-1-38:0.27578)0.986:0.09302)0.931:0.06280)0.880:0.05111,((AtLRR-RLK-I-1-47:0.39853,AtLRR-RLK-I-1-46:0.53180)0.117:0.10000,(AtLRR-RLK-I-1-48:0.20643,AtLRR-RLK-I-1-45:0.42797)1.000:0.15231)0.996:0.10473)0.998:0.07280,(AtLRR-RLK-I-1-2:0.53345,(AtLRR-RLK-I-1-20:0.22996,AtLRR-RLK-I-1-21:0.14055)0.952:0.15311)1.000:0.21227)0.818:0.03112,((((AtLRR-RLK-I-1-43:0.41418,AtLRR-RLK-I-1-3:0.41166)0.663:0.08826,AtLRR-RLK-I-1-28:0.43998)0.728:0.06215,AtLRR-RLK-I-1-39:0.41066)1.000:0.20887,AtLRR-RLK-I-1-25:0.38935)0.944:0.06262)0.776:0.04056,(AtLRR-RLK-I-1-26:0.37024,AtLRR-RLK-I-1-27:0.48886)0.993:0.10451)0.984:0.05192)0.265:0.02909,((AtLRR-RLK-I-1-19:0.32428,AtLRR-RLK-I-1-30:0.23476)0.974:0.06105,((AtLRR-RLK-I-1-12:0.19814,(AtLRR-RLK-I-1-8:0.21464,AtLRR-RLK-I-1-10:0.10368)0.992:0.07402)0.587:0.04951,(AtLRR-RLK-I-1-11:0.30384,AtLRR-RLK-I-1-9:0.54326)0.631:0.07111)0.999:0.12771)0.988:0.07524)0.997:0.12827,((AtLRR-RLK-I-1-16:0.21384,AtLRR-RLK-I-1-13:0.19772)0.826:0.03918,(AtLRR-RLK-I-1-17:0.27063,(AtLRR-RLK-I-1-15:0.18149,AtLRR-RLK-I-1-14:0.36157)0.964:0.06816)0.526:0.02804)1.000:0.24974)0.903:0.08827,(AtLRR-RLK-I-1-5:1.18944,AtLRR-RLK-I-1-7:0.59743)0.459:0.12814)0.983:0.12126)0.826:0.08542)0.937:0.11487)0.996:0.15695,(((SsLRR-RLK78:0.98077,(SsLRR-RLK79:0.70668,(SsLRR-RLK143:0.45644,(SsLRR-RLK124:0.25889,(SsLRR-RLK80:0.02794,SsLRR-RLK123:0.02735)1.000:0.34771)0.882:0.10857)0.979:0.21298)0.386:0.08939)1.000:0.44699,(SsLRR-RLK383:0.08010,(SsLRR-RLK351:0.00944,SsLRR-RLK363:0.00055)0.996:0.05604)1.000:0.61562)0.907:0.11771,SsLRR-RLK89:0.88932)0.413:0.11050)1.000:0.28348,(AtLRR-RLK-I-1-44:1.11266,(AtLRR-RLK-I-1-18:0.99720,(AtLRR-RLK-I-1-29:0.51475,(SsLRR-RLK70:0.00874,SsLRR-RLK369:0.00812)1.000:0.68715)1.000:0.39977)0.975:0.21948)0.896:0.17855)0.983:0.24740)0.951:0.18897,(((AtLRR-RLK-VIII-1-2:0.45537,((AtLRR-RLK-VIII-1-7:0.27803,AtLRR-RLK-VIII-1-6:0.16989)0.012:0.07595,AtLRR-RLK-VIII-1-8:0.72817)0.998:0.23567)0.921:0.10800,SsLRR-RLK174:0.65960)1.000:0.42557,(((AtLRR-RLK-VIII-1-1:0.34504,((SsLRR-RLK272:0.13068,(SsLRR-RLK283:0.07710,SsLRR-RLK284:0.42166)0.998:0.18179)0.998:0.19539,SsLRR-RLK271:0.17385)1.000:0.38296)1.000:0.28201,(AtLRR-RLK-VIII-1-4:0.43836,AtLRR-RLK-VIII-1-3:0.56368)0.869:0.09135)0.304:0.06179,(AtLRR-RLK-VIII-1-5:0.81338,SsLRR-RLK173:0.42741)0.921:0.14787)0.999:0.34329)0.997:0.16905)0.932:0.05908,(((AtLRR-RLK-VI-2-1:0.22012,AtLRR-RLK-VI-2-6:0.30292)1.000:0.41295,(SsLRR-RLK265:0.64085,SsLRR-RLK299:0.47447)0.695:0.13194)1.000:0.48910,((SsLRR-RLK148:0.73538,(SsLRR-RLK153:0.49068,(SsLRR-RLK181:0.02253,(SsLRR-RLK194:0.00353,SsLRR-RLK166:0.00241)1.000:0.07946)0.995:0.17838)1.000:0.54225)0.953:0.14488,(((AtLRR-RLK-VI-2-2:0.36871,AtLRR-RLK-VI-2-3:0.30007)1.000:0.44999,SsLRR-RLK365:0.69028)0.905:0.10488,((AtLRR-RLK-VI-2-4:0.19617,AtLRR-RLK-VI-2-7:0.27071)1.000:0.38795,(AtLRR-RLK-VI-2-5:0.39464,AtLRR-RLK-VI-2-8:0.57837)0.983:0.14349)0.902:0.10783)0.402:0.05062)0.997:0.26042)1.000:0.50498)0.855:0.03381,(AtLRR-RLK-IX-4:0.53268,(AtLRR-RLK-IX-3:0.30025,(AtLRR-RLK-IX-2:0.32743,AtLRR-RLK-IX-1:0.46554)0.972:0.09474)1.000:0.30096)1.000:0.55961)0.909:0.03913,((SsLRR-RLK202:2.09303,((SsLRR-RLK176:0.45862,(SsLRR-RLK177:0.00495,(SsLRR-RLK149:0.01887,SsLRR-RLK162:0.00599)0.905:0.00721)0.710:0.01771)1.000:0.33494,(((AtLRR-RLK-IV-3:0.44010,(AtLRR-RLK-IV-1:0.34274,AtLRR-RLK-IV-2:0.57781)0.720:0.10494)0.993:0.14397,(SsLRR-RLK327:0.12593,SsLRR-RLK336:0.04410)1.000:0.26727)0.494:0.06264,(SsLRR-RLK405:0.09112,(SsLRR-RLK415:0.00446,SsLRR-RLK436:0.01078)0.884:0.02015)1.000:0.30523)0.937:0.08202)1.000:0.68625)0.828:0.13001,(((SsLRR-RLK214:0.06922,SsLRR-RLK239:0.23078)1.000:0.85397,(((SsLRR-RLK409:0.85139,SsLRR-RLK85:0.54051)1.000:0.35436,(AtLRR-RLK-V-1:0.72454,(AtLRR-RLK-V-4:0.42089,AtLRR-RLK-V-7:0.52992)0.855:0.15539)0.927:0.09917)0.964:0.12456,(AtLRR-RLK-V-9:0.85362,((AtLRR-RLK-V-8:0.36775,(SsLRR-RLK422:0.22645,(SsLRR-RLK205:0.10675,SsLRR-RLK229:0.08767)1.000:0.14479)0.993:0.12437)0.988:0.11351,((SsLRR-RLK107:0.56366,(AtLRR-RLK-V-3:0.30510,AtLRR-RLK-V-5:0.37534)0.995:0.15061)0.990:0.14765,((AtLRR-RLK-V-2:0.18335,AtLRR-RLK-V-6:0.16085)1.000:0.26709,((SsLRR-RLK25:0.0,SsLRR-RLK48:0.0):0.65541,(SsLRR-RLK36:0.50236,(SsLRR-RLK29:0.27228,(SsLRR-RLK59:0.00559,(SsLRR-RLK58:0.01915,SsLRR-RLK12:0.02284)0.908:0.01989)0.754:0.01392)0.913:0.09086)0.945:0.10460)0.681:0.05273)0.929:0.09808)1.000:0.17795)0.333:0.10517)0.353:0.06673)0.974:0.15181)1.000:0.40756,(((AtLRR-RLK-VI-1-5:0.83021,(AtLRR-RLK-VI-1-4:0.50490,(((SsLRR-RLK273:0.00540,SsLRR-RLK294:0.16938)0.884:0.03515,SsLRR-RLK285:0.06742)0.756:0.00478,SsLRR-RLK293:0.05484)1.000:0.48161)0.953:0.22275)1.000:0.30623,((SsLRR-RLK433:0.03411,(SsLRR-RLK412:0.00575,(SsLRR-RLK424:0.02997,SsLRR-RLK398:0.05437)1.000:0.03061)0.930:0.03575)1.000:0.75945,(AtLRR-RLK-VI-1-3:0.63236,(AtLRR-RLK-VI-1-1:0.16948,AtLRR-RLK-VI-1-2:0.27982)1.000:0.39736)0.472:0.10547)0.948:0.13215)1.000:0.51327,((AtLRR-RLK-XIV-1:0.54745,AtLRR-RLK-XIV-2:0.60296)0.950:0.13253,((SsLRR-RLK16:0.01469,SsLRR-RLK32:0.00559)1.000:0.48555,(SsLRR-RLK64:0.18819,(SsLRR-RLK18:0.12611,(SsLRR-RLK19:0.00804,SsLRR-RLK24:0.02102)1.000:0.12101)0.968:0.08837)1.000:0.85566)0.942:0.21222)1.000:0.52166)0.484:0.06450)0.866:0.06545)0.790:0.06424)0.993:0.08554,(((AtLRR-RLK-XIIIa-2:0.89234,(AtLRR-RLK-XIIIa-4:0.49209,(SsLRR-RLK38:0.24104,(AtLRR-RLK-XIIIa-1:0.14889,AtLRR-RLK-XIIIa-3:0.16267)0.991:0.13320)1.000:0.31498)0.992:0.26976)0.977:0.17691,(((((AtLRR-RLK-II-1:0.06410,AtLRR-RLK-II-3:0.09954)0.951:0.03451,(SsLRR-RLK246:0.15500,SsLRR-RLK326:0.18643)0.932:0.03560)0.298:0.05686,(AtLRR-RLK-II-9:0.10179,(AtLRR-RLK-II-4:0.08437,AtLRR-RLK-II-5:0.14653)1.000:0.12288)0.967:0.07174)1.000:0.25238,(((AtLRR-RLK-II-2:0.28763,(AtLRR-RLK-II-12:0.35679,SsLRR-RLK248:0.43278)1.000:0.26696)0.912:0.08964,((((AtLRR-RLK-II-6:0.13810,AtLRR-RLK-II-8:0.18338)1.000:0.17164,(SsLRR-RLK309:0.19277,SsLRR-RLK323:0.20630)1.000:0.33896)0.951:0.07695,(AtLRR-RLK-II-11:0.24726,(SsLRR-RLK197:0.06869,SsLRR-RLK243:0.01864)1.000:0.24235)0.886:0.06632)0.622:0.04350,AtLRR-RLK-II-7:0.28822)0.909:0.04539)0.905:0.09697,SsLRR-RLK386:1.11955)0.974:0.13237)0.702:0.05358,((SsLRR-RLK346:0.06612,((SsLRR-RLK316:0.00147,SsLRR-RLK317:0.10781)0.903:0.00776,(SsLRR-RLK329:0.01332,SsLRR-RLK330:0.00365)0.976:0.01596)0.689:0.03763)1.000:0.65795,(AtLRR-RLK-II-13:0.48673,(AtLRR-RLK-II-10:0.10038,AtLRR-RLK-II-14:0.15996)1.000:0.19976)0.726:0.07870)0.977:0.13317)1.000:0.41461)0.637:0.07191,(SsLRR-RLK244:3.94280,(AtLRR-RLK-XI-2-1:0.84432,AtLRR-RLK-XI-2-2:1.52031)0.792:0.14105)0.843:0.24461)0.036:0.07288)0.306:0.03364)0.996:0.09701,((AtLRR-RLK-XII-1-8:0.87155,(((SsLRR-RLK130:0.16799,(SsLRR-RLK108:0.05468,SsLRR-RLK129:0.45511)0.999:0.20316)1.000:0.51276,((SsLRR-RLK404:0.17842,SsLRR-RLK428:0.22386)1.000:0.41833,((SsLRR-RLK403:0.42205,SsLRR-RLK427:0.36015)1.000:0.31037,(AtLRR-RLK-XII-1-1:0.43261,SsLRR-RLK426:0.57377)0.999:0.27014)0.988:0.15322)0.969:0.11922)0.999:0.17806,((SsLRR-RLK171:0.48433,((SsLRR-RLK328:0.04081,SsLRR-RLK345:0.25869)1.000:0.43560,(SsLRR-RLK392:0.28537,(SsLRR-RLK371:0.36317,(SsLRR-RLK360:0.19637,SsLRR-RLK390:0.36994)0.999:0.16011)0.810:0.06791)0.986:0.10453)0.901:0.12566)1.000:0.26032,((((((SsLRR-RLK135:0.20099,(SsLRR-RLK73:0.16998,SsLRR-RLK113:0.11048)0.274:0.04724)0.999:0.13508,(SsLRR-RLK115:0.29067,SsLRR-RLK114:0.18696)1.000:0.14430)1.000:0.18453,(SsLRR-RLK218:0.43995,((SsLRR-RLK14:0.37371,SsLRR-RLK62:0.20919)1.000:0.24601,((SsLRR-RLK179:0.04288,SsLRR-RLK192:0.04391)1.000:0.37498,(SsLRR-RLK314:0.29365,(SsLRR-RLK151:0.27213,(SsLRR-RLK152:0.08137,SsLRR-RLK164:0.09447)0.994:0.07208)1.000:0.11504)0.998:0.09653)0.633:0.04242)0.499:0.06433)0.982:0.10050)1.000:0.16053,(SsLRR-RLK344:0.63173,(SsLRR-RLK315:0.49212,SsLRR-RLK378:0.51290)0.966:0.15692)0.896:0.07318)0.998:0.12944,((((SsLRR-RLK269:0.10537,SsLRR-RLK281:0.14659)1.000:0.43329,(SsLRR-RLK268:0.34577,SsLRR-RLK267:0.49778)0.987:0.12631)1.000:0.21594,(SsLRR-RLK399:0.55349,(((SsLRR-RLK319:0.07090,(SsLRR-RLK337:0.01735,(SsLRR-RLK349:0.00054,SsLRR-RLK350:0.02313)0.932:0.02233)0.999:0.06299)0.814:0.08180,((SsLRR-RLK331:0.11354,(SsLRR-RLK318:0.27954,SsLRR-RLK347:0.27238)0.999:0.18452)0.669:0.06622,SsLRR-RLK348:0.87652)0.868:0.08711)1.000:0.33412,SsLRR-RLK370:0.53570)0.982:0.13704)0.997:0.15462)0.982:0.12083,((AtLRR-RLK-XII-1-3:0.34281,((AtLRR-RLK-XII-1-4:0.14886,(AtLRR-RLK-XII-1-2:0.11277,AtLRR-RLK-XII-1-5:0.11810)0.997:0.06366)1.000:0.15718,(AtLRR-RLK-XII-1-6:0.13627,AtLRR-RLK-XII-1-7:0.41360)1.000:0.15938)0.973:0.09360)1.000:0.30789,(SsLRR-RLK122:0.60661,(SsLRR-RLK251:0.63784,(SsLRR-RLK217:0.03824,SsLRR-RLK219:0.09012)1.000:0.47334)0.971:0.09938)0.616:0.06870)0.955:0.07332)0.868:0.05237)0.603:0.05134,(SsLRR-RLK297:0.95613,(SsLRR-RLK245:0.69581,(SsLRR-RLK305:0.42753,(SsLRR-RLK289:0.23753,SsLRR-RLK274:0.27960)0.975:0.15569)0.994:0.18072)0.977:0.10277)0.384:0.04792)0.993:0.10358)0.711:0.09233)0.979:0.09842)0.982:0.08234,(AtLRR-RLK-VII-3-2:0.49745,(AtLRR-RLK-VII-3-1:0.49099,(SsLRR-RLK264:0.10674,SsLRR-RLK277:0.05527)1.000:0.33932)0.970:0.10331)1.000:0.34887)0.983:0.07396)0.930:0.05023)0.890:0.04484,(((((SsLRR-RLK301:0.00355,(SsLRR-RLK278:0.00356,SsLRR-RLK291:0.00277)0.826:0.00279)1.000:0.44490,(AtLRR-RLK-XI-1-31:0.26908,AtLRR-RLK-XI-1-12:0.25566)0.999:0.13394)0.994:0.12728,(AtLRR-RLK-XI-1-3:0.42613,(SsLRR-RLK94:0.25689,(SsLRR-RLK75:0.00055,(SsLRR-RLK137:0.02657,SsLRR-RLK74:0.01123)0.997:0.03579)1.000:0.31312)1.000:0.21873)0.699:0.08371)1.000:0.21111,((AtLRR-RLK-XI-1-6:0.28320,((SsLRR-RLK423:0.00462,SsLRR-RLK397:0.16690)1.000:0.09546,(SsLRR-RLK432:0.27388,SsLRR-RLK411:0.11737)0.980:0.04094)1.000:0.18852)1.000:0.29561,(((((SsLRR-RLK387:0.05089,SsLRR-RLK367:0.02830)1.000:0.10832,SsLRR-RLK388:0.02288)0.067:0.01247,SsLRR-RLK356:0.01173)1.000:0.14091,(SsLRR-RLK180:0.01537,(SsLRR-RLK193:0.18481,SsLRR-RLK165:0.01896)0.996:0.03308)0.994:0.08851)1.000:0.42122,(((SsLRR-RLK302:0.06581,(SsLRR-RLK282:0.11397,(SsLRR-RLK280:0.04046,SsLRR-RLK270:0.00055)1.000:0.35981)1.000:0.35244)1.000:0.29732,(AtLRR-RLK-XI-1-15:0.31112,AtLRR-RLK-XI-1-26:0.31398)0.978:0.08946)1.000:0.18925,((AtLRR-RLK-XI-1-20:0.17353,AtLRR-RLK-XI-1-29:0.17926)1.000:0.20545,((SsLRR-RLK307:0.02337,(SsLRR-RLK320:0.02337,SsLRR-RLK338:0.00942)0.845:0.02280)1.000:0.19391,(SsLRR-RLK127:0.05336,(SsLRR-RLK128:0.11439,SsLRR-RLK87:0.20748)0.954:0.02582)1.000:0.16024)1.000:0.14787)1.000:0.21533)0.717:0.08616)0.992:0.08997)1.000:0.14935)0.883:0.08511,((((((AtLRR-RLK-XI-1-16:0.09893,AtLRR-RLK-XI-1-32:0.07311)1.000:0.14752,((SsLRR-RLK51:0.01662,(SsLRR-RLK37:0.00488,SsLRR-RLK5:0.00093)0.289:0.00312)1.000:0.27526,(SsLRR-RLK134:0.01244,(SsLRR-RLK118:0.05271,SsLRR-RLK96:0.01753)0.164:0.00628)1.000:0.18507)1.000:0.11721)0.993:0.10853,(AtLRR-RLK-XI-1-19:0.42926,SsLRR-RLK288:0.54478)0.918:0.07127)0.950:0.07120,(AtLRR-RLK-XI-1-11:0.48463,((SsLRR-RLK198:0.44995,SsLRR-RLK252:0.31223)1.000:0.27815,(SsLRR-RLK429:0.01270,(SsLRR-RLK394:0.06496,(SsLRR-RLK416:0.01896,SsLRR-RLK417:0.03160)0.926:0.00911)0.997:0.04992)1.000:0.19297)1.000:0.17220)0.974:0.10366)1.000:0.23220,(((((SsLRR-RLK2:0.01028,SsLRR-RLK35:0.01104)0.999:0.05038,(SsLRR-RLK20:0.05574,SsLRR-RLK50:0.00054)0.918:0.01721)1.000:0.24456,(SsLRR-RLK262:0.01027,(SsLRR-RLK215:0.09808,SsLRR-RLK240:0.00055)0.993:0.02521)1.000:0.28173)0.985:0.11274,(AtLRR-RLK-XI-1-1:0.39489,AtLRR-RLK-XI-1-22:0.25699)0.840:0.06609)1.000:0.32864,(AtLRR-RLK-XI-1-30:0.45703,AtLRR-RLK-XI-1-28:0.97304)0.924:0.10066)1.000:0.19299)1.000:0.12070,((SsLRR-RLK279:0.59235,AtLRR-RLK-XI-1-23:0.54603)1.000:0.54658,(((AtLRR-RLK-XI-1-9:0.52926,(SsLRR-RLK158:0.51438,(((SsLRR-RLK303:0.00415,SsLRR-RLK295:0.07891)1.000:0.03943,SsLRR-RLK286:0.00346)0.656:0.02217,SsLRR-RLK287:0.03840)1.000:0.34122)0.919:0.08543)1.000:0.31163,((AtLRR-RLK-XI-1-27:0.41351,(SsLRR-RLK121:0.11496,(SsLRR-RLK99:0.05866,SsLRR-RLK142:0.05942)0.981:0.04940)1.000:0.41769)1.000:0.31299,((SsLRR-RLK120:0.07538,SsLRR-RLK141:0.07350)1.000:0.40332,(AtLRR-RLK-XI-1-14:0.52923,AtLRR-RLK-XI-1-2:0.41493)0.769:0.08292)1.000:0.23221)0.177:0.04326)0.995:0.10626,((AtLRR-RLK-XI-1-33:0.67188,(((((SsLRR-RLK132:0.02164,SsLRR-RLK90:0.04167)0.990:0.01074,(SsLRR-RLK67:0.00981,SsLRR-RLK110:0.01412)0.848:0.00173)0.862:0.00413,SsLRR-RLK109:0.00199)1.000:0.37476,((SsLRR-RLK342:0.01751,SsLRR-RLK334:0.01266)0.800:0.00880,(SsLRR-RLK312:0.03251,SsLRR-RLK325:0.09017)1.000:0.06771)1.000:0.22146)1.000:0.23022,((SsLRR-RLK196:0.03695,(SsLRR-RLK183:0.00791,SsLRR-RLK155:0.02054)0.979:0.04964)1.000:0.34598,(AtLRR-RLK-XI-1-21:0.37417,AtLRR-RLK-XI-1-5:0.28176)0.940:0.10701)0.960:0.09659)0.999:0.15869)0.839:0.07191,((AtLRR-RLK-XI-1-24:0.54686,((SsLRR-RLK401:0.08575,(SsLRR-RLK434:0.18068,SsLRR-RLK400:0.04545)0.934:0.02907)1.000:0.23219,((SsLRR-RLK199:0.16498,SsLRR-RLK227:0.11541)1.000:0.17210,((SsLRR-RLK6:0.15051,(((SsLRR-RLK200:0.03121,(SsLRR-RLK249:0.01903,SsLRR-RLK8:0.00237)0.944:0.00998)0.822:0.01739,SsLRR-RLK7:0.06651)1.000:0.03839,(SsLRR-RLK372:0.00656,(SsLRR-RLK203:0.00894,SsLRR-RLK414:0.14299)1.000:0.03208)0.713:0.01831)0.953:0.01431)0.316:0.02973,SsLRR-RLK228:0.07176)1.000:0.12857)1.000:0.28518)1.000:0.25032)0.996:0.15314,((SsLRR-RLK374:0.24878,SsLRR-RLK380:0.16200)1.000:0.58689,((SsLRR-RLK364:0.05699,(SsLRR-RLK384:0.07485,SsLRR-RLK352:0.05648)0.844:0.03650)1.000:0.54653,(SsLRR-RLK186:0.47550,(SsLRR-RLK146:0.12995,SsLRR-RLK187:0.21516)1.000:0.21499)0.998:0.15461)0.727:0.07733)0.981:0.11201)1.000:0.29664)0.473:0.07494)0.907:0.05606)0.938:0.07460)0.996:0.11395)0.993:0.06094);
