# Supplementary material for: Genome-Wide Identification of LRR-RLK Family in Saccharum and Expression Analysis in Response to Biotic and Abiotic Stress
Source: Curr Issues Mol Biol. 2021 Oct 18;43(3):1632–51. doi: 10.3390/cimb43030116 (PMC8929030; doi:10.3390/cimb43030116)
Supplement: Supplementary file 1 [file cimb-43-00116-s001.zip › Supplementary Material Table S1.xlsx]

## Sheet: Sheet1
Table S1 The primers used in the qRT-PCR analyses
name	sequences	length
GAPDH-F	CACGGCCACTGGAAGCA	17
GAPDH-R	TCCTCAGGGTTCCTGATGCC	20
SsLRR-RLK19-F	TGCGATTGTGGTAATACTTG	20
SsLRR-RLK19-R	TTCCTCTCGGTCTTCTTC	18
SsLRR-RLK24-F	TGCGATTGTGGTAATACTTG	20
SsLRR-RLK24-R	TTCCTCTCGGTCTTCTTC	18
SsLRR-RLK88-F	TCTACTTGGAGAACAACAG	19
SsLRR-RLK88-R	ACACGTTGAAGAGTTGAA	18
SsLRR-RLK146-F	CTTCAGCAACAACTTCTC	18
SsLRR-RLK146-R	GTTATTGGCAATCCTCAA	18
SsLRR-RLK203-F	GACCTGACGACTGTTATG	18
SsLRR-RLK203-R	GTGTGATGTTGGAGGATAT	19
SsLRR-RLK249-F	GACCTGACGACTGTTATG	18
SsLRR-RLK249-R	GTGTGATGTTGGAGGATAT	19
SsLRR-RLK346-F	GCACAAGAACATATTAAGGT	20
SsLRR-RLK346-R	AGAAGCAACACTGAGATT	18
SsLRR-RLK359-F	TATGTGAAGATGCTGGAT	18
SsLRR-RLK359-R	GATTGTTGCTTGTGAGAT	18
SsLRR-RLK391-F	TATGTGAAGATGCTGGAT	18
SsLRR-RLK391-R	GATTGTTGCTTGTGAGAT	18
