# Supplementary material for: Genome-Wide Identification of LRR-RLK Family in Saccharum and Expression Analysis in Response to Biotic and Abiotic Stress
Source: Curr Issues Mol Biol. 2021 Oct 18;43(3):1632–51. doi: 10.3390/cimb43030116 (PMC8929030; doi:10.3390/cimb43030116)
Supplement: Supplementary file 1 [file cimb-43-00116-s001.zip › Supplementary Material Table S2.xlsx]

## Sheet: detailed information
Table S2 Detailed information of all identified SsLRR-RLK genes
Gene ID	ID loci	Gene Length	pI	MW(Da)	Chromosome	Physical Position	No. of Exon	No. of Intron	No. of UTR	Length of a.a	No. of TM
SsLRR-RLK1	Sspon.01G0001660-1A	4000	7.14	123050	Chr1A	4865759:4869758	3	2	--	1136	1
SsLRR-RLK2	Sspon.01G0002590-1A	3707	7.26	119473	Chr1A	6851899:6855605	4	3	--	1124	2
SsLRR-RLK3	Sspon.01G0008560-1A	3892	5.66	99537.8	Chr1A	23777879:23781770	4	3	--	914	1
SsLRR-RLK4	Sspon.01G0009060-1A	3405	5.58	102806	Chr1A	25277240:25280644	2	1	1	972	1
SsLRR-RLK5	Sspon.01G0009160-1A	4000	5.73	104998	Chr1A	25801200:25805199	3	2	--	991	1
SsLRR-RLK6	Sspon.01G0009470-1A	2738	5.92	94586.9	Chr1A	26943328:26946065	3	2	--	864	1
SsLRR-RLK7	Sspon.01G0009520-1A	3137	6.08	111763	Chr1A	27054452:27057588	2	1	--	1030	1
SsLRR-RLK8	Sspon.04G0014820-2P	3225	5.97	112736	Chr1A	27123313:27126537	3	2	--	1038	2
SsLRR-RLK9	Sspon.01G0014710-1A	2542	8.39	85689.3	Chr1A	42342233:42344774	2	1	--	811	1
SsLRR-RLK10	Sspon.01G0015850-1A	3357	5.31	109299	Chr1A	47234556:47237912	2	1	--	1034	1
SsLRR-RLK11	Sspon.01G0015950-1A	2860	5.45	101735	Chr1A	47724968:47727827	2	1	--	924	1
SsLRR-RLK12	Sspon.01G0017190-1A	3576	6.41	71860.1	Chr1A	62685485:62689060	15	14	--	658	1
SsLRR-RLK13	Sspon.01G0019180-1A	3387	8.71	120744	Chr1A	71873648:71877034	1	0	--	1129	2
SsLRR-RLK14	Sspon.01G0022600-1A	11530	7.97	104626	Chr1A	82369917:82381446	5	4	--	972	2
SsLRR-RLK15	Sspon.01G0026830-1A	2845	9.07	71179	Chr1A	94920708:94923552	2	1	--	684	1
SsLRR-RLK16	Sspon.01G0027830-1A	3837	8.44	84530.7	Chr1A	97209038:97212874	5	4	--	787	2
SsLRR-RLK17	Sspon.01G0028480-1A	4751	9.09	118184	Chr1A	99500157:99504907	2	1	2	1096	2
SsLRR-RLK18	Sspon.01G0029010-1A	4289	9.78	70935.5	Chr1A	100943242:100947530	5	4	2	661	1
SsLRR-RLK19	Sspon.01G0029030-1A	4381	9.19	77629.4	Chr1A	100991760:100996140	6	5	--	722	1
SsLRR-RLK20	Sspon.01G0002590-2B	3203	5.48	92329	Chr1B	5917116:5920318	2	1	--	876	2
SsLRR-RLK21	Sspon.01G0008950-2B	2245	7.74	60863.9	Chr1B	27878658:27880902	2	1	--	556	1
SsLRR-RLK22	Sspon.01G0008560-2B	3931	5.71	111547	Chr1B	29234434:29238364	3	2	--	1027	1
SsLRR-RLK23	Sspon.01G0014710-2B	2486	7.56	83716.9	Chr1B	31635727:31638212	2	1	--	792	1
SsLRR-RLK24	Sspon.01G0029030-2B	4548	9.22	77872.7	Chr1B	34048990:34053537	6	5	1	724	1
SsLRR-RLK25	Sspon.01G0011670-2B	3879	5.73	73017.8	Chr1B	38997476:39001354	13	12	--	671	1
SsLRR-RLK26	Sspon.01G0015850-2B	3348	5.37	109210	Chr1B	52848346:52851693	2	1	--	1032	1
SsLRR-RLK27	Sspon.01G0015950-2B	3968	6.01	116735	Chr1B	53163739:53167706	3	2	--	1061	1
SsLRR-RLK28	Sspon.01G0016310-2B	3422	6.18	107888	Chr1B	61082741:61086162	2	1	--	1002	1
SsLRR-RLK29	Sspon.01G0017190-2B	4803	5.95	77029	Chr1B	68226491:68231293	17	16	--	701	2
SsLRR-RLK30	Sspon.01G0019180-2B	6808	7.57	160173	Chr1B	77607019:77613826	6	5	--	1472	1
SsLRR-RLK31	Sspon.01G0043830-1B	3906	5.21	135135	Chr1B	77638674:77642579	2	1	--	1256	2
SsLRR-RLK32	Sspon.01G0027830-2B	4223	8.73	84854.2	Chr1B	99037746:99041968	4	3	1	791	2
SsLRR-RLK33	Sspon.01G0028480-2B	3189	9.06	114681	Chr1B	113895315:113898503	1	0	--	1062	2
SsLRR-RLK34	Sspon.01G0034420-2C	3115	6.07	98880.6	Chr1C	4192900:4196014	3	2	--	925	1
SsLRR-RLK35	Sspon.01G0002590-3C	3183	5.93	109035	Chr1C	7186310:7189492	2	1	--	1028	2
SsLRR-RLK36	Sspon.01G0051070-1C	25068	6.24	153822	Chr1C	11569433:11594500	33	32	--	1403	2
SsLRR-RLK37	Sspon.01G0009160-2C	3445	5.57	105606	Chr1C	14267530:14270974	2	1	--	998	1
SsLRR-RLK38	Sspon.01G0007870-2C	5100	5.6	56188.4	Chr1C	16276609:16281708	12	11	1	508	1
SsLRR-RLK39	Sspon.01G0014710-3C	2512	8.6	84751.3	Chr1C	22541824:22544335	2	1	--	801	1
SsLRR-RLK40	Sspon.01G0052720-1C	4748	6.18	107900	Chr1C	25883581:25888328	8	7	--	993	1
SsLRR-RLK41	Sspon.01G0009060-1P	4227	5.8	103727	Chr1C	26711860:26716086	5	4	--	977	1
SsLRR-RLK42	Sspon.01G0015850-3C	3350	5.41	108945	Chr1C	47948649:47951998	3	2	--	1029	1
SsLRR-RLK43	Sspon.01G0015950-3C	3509	6.06	122531	Chr1C	48432656:48436164	4	3	--	1111	1
SsLRR-RLK44	Sspon.01G0016310-3C	3423	6.08	107894	Chr1C	49996248:49999670	2	1	--	1002	1
SsLRR-RLK45	Sspon.01G0009060-3C	3405	5.58	102806	Chr1C	53409257:53412661	2	1	1	972	1
SsLRR-RLK46	Sspon.01G0043830-2C	3886	6.31	122734	Chr1C	72708675:72712560	2	1	--	1147	1
SsLRR-RLK47	Sspon.01G0043700-2C	3571	5.2	74004.9	Chr1C	72710802:72714372	1	0	--	677	1
SsLRR-RLK48	Sspon.01G0011670-3C	3887	5.73	73017.8	Chr1C	74195579:74199465	13	12	--	671	1
SsLRR-RLK49	Sspon.01G0026830-2C	2876	8.98	71970.8	Chr1C	93414890:93417765	2	1	--	693	1
SsLRR-RLK50	Sspon.01G0002590-4D	3204	5.8	109797	Chr1D	7884426:7887629	2	1	--	1035	2
SsLRR-RLK51	Sspon.01G0009160-3D	3454	5.75	106159	Chr1D	15682074:15685527	2	1	--	1001	1
SsLRR-RLK52	Sspon.01G0008560-3D	4976	5.96	100172	Chr1D	24863508:24868483	4	3	2	921	1
SsLRR-RLK53	Sspon.01G0008950-3D	2296	7.72	63830.2	Chr1D	27423029:27425324	2	1	--	583	1
SsLRR-RLK54	Sspon.01G0008950-1P	2200	6.97	60532.4	Chr1D	27507637:27509836	2	1	--	551	1
SsLRR-RLK55	Sspon.01G0009060-4D	3035	5.53	102840	Chr1D	27737477:27740511	2	1	--	972	1
SsLRR-RLK56	Sspon.01G0015850-4D	3348	5.95	118904	Chr1D	48903145:48906492	1	0	--	1116	1
SsLRR-RLK57	Sspon.01G0015850-1P	3347	5.41	108622	Chr1D	49129651:49132997	3	2	--	1026	1
SsLRR-RLK58	Sspon.01G0017190-4D	4800	6.55	78705.9	Chr1D	58999703:59004502	16	15	--	721	2
SsLRR-RLK59	Sspon.01G0017190-1T	4941	6	78392.6	Chr1D	59009230:59014170	16	15	--	718	2
SsLRR-RLK60	Sspon.01G0019180-4D	3405	8.56	121301	Chr1D	69316099:69319503	1	0	--	1135	2
SsLRR-RLK61	Sspon.01G0043830-3D	4794	5.23	126532	Chr1D	69339120:69343913	4	3	--	1178	2
SsLRR-RLK62	Sspon.01G0022600-2D	4284	9.56	136943	Chr1D	79922007:79926290	4	3	--	1270	2
SsLRR-RLK63	Sspon.01G0026830-3D	3389	8.87	71920.8	Chr1D	89769494:89772882	2	1	2	692	1
SsLRR-RLK64	Sspon.01G0029010-2D	6586	8.27	107516	Chr1D	97689792:97696377	8	7	--	992	1
SsLRR-RLK65	Sspon.02G0003830-1A	4583	6.02	108740	Chr2A	12073292:12077874	3	2	--	1025	1
SsLRR-RLK66	Sspon.02G0004090-1A	3664	6.18	106105	Chr2A	12618077:12621740	4	3	1	983	1
SsLRR-RLK67	Sspon.02G0016550-1P	3064	6.21	102360	Chr2A	46137136:46140199	2	1	--	952	1
SsLRR-RLK68	Sspon.02G0017230-1A	3533	6.36	122788	Chr2A	49286878:49290410	2	1	--	1153	2
SsLRR-RLK69	Sspon.02G0017290-1A	3640	5.28	111067	Chr2A	49511928:49515567	3	2	--	1048	2
SsLRR-RLK70	Sspon.02G0017310-1A	5241	5.7	102752	Chr2A	49682103:49687343	15	14	2	931	1
SsLRR-RLK71	Sspon.02G0018180-1A	2699	8.55	84946.1	Chr2A	58233194:58235892	2	1	1	818	1
SsLRR-RLK72	Sspon.02G0018300-1A	9846	5.95	189902	Chr2A	58812757:58822602	7	6	--	1775	2
SsLRR-RLK73	Sspon.02G0022420-1A	2820	8.8	102446	Chr2A	75332106:75334925	1	0	--	939	1
SsLRR-RLK74	Sspon.02G0024080-1P	3278	6.15	123572	Chr2A	82474212:82477489	2	1	--	1150	1
SsLRR-RLK75	Sspon.02G0024080-1A	4405	5.56	119429	Chr2A	82495189:82499593	2	1	3	1109	2
SsLRR-RLK76	Sspon.02G0025780-1A	2142	8.99	76828.5	Chr2A	89632382:89634523	1	0	--	713	1
SsLRR-RLK77	Sspon.02G0026070-1A	3066	6.52	109859	Chr2A	90648004:90651069	1	0	--	1021	1
SsLRR-RLK78	Sspon.02G0028920-1A	12081	6.51	98742.5	Chr2A	105118991:105131071	21	20	--	897	2
SsLRR-RLK79	Sspon.02G0028930-1A	3832	8.36	73941.1	Chr2A	105144473:105148304	11	10	--	671	1
SsLRR-RLK80	Sspon.02G0032780-1A	6321	6.22	66592.6	Chr2A	121861622:121867942	11	10	--	603	1
SsLRR-RLK81	Sspon.02G0033710-1B	4278	6.27	114441	Chr2B	8515195:8519472	3	2	--	1059	1
SsLRR-RLK82	Sspon.02G0003830-1P	4941	7.48	128908	Chr2B	11237020:11241960	7	6	--	1209	1
SsLRR-RLK83	Sspon.02G0003830-2B	3195	6.56	113307	Chr2B	11259461:11262655	1	0	--	1064	1
SsLRR-RLK84	Sspon.02G0004090-2B	3422	6.18	106105	Chr2B	11783273:11786694	4	3	--	983	1
SsLRR-RLK85	Sspon.02G0005130-2B	4771	6.24	91765.2	Chr2B	15547938:15552708	16	15	--	841	2
SsLRR-RLK86	Sspon.02G0035680-1B	3807	5.36	130692	Chr2B	21062379:21066185	4	3	--	1242	2
SsLRR-RLK87	Sspon.02G0037230-1B	3523	6.29	112433	Chr2B	30710857:30714379	8	7	--	1066	2
SsLRR-RLK88	Sspon.02G0038090-1B	1971	7.56	68971	Chr2B	38733212:38735182	1	0	--	656	3
SsLRR-RLK89	Sspon.02G0016140-2B	6362	6.14	69745.4	Chr2B	42810860:42817221	11	10	1	635	1
SsLRR-RLK90	Sspon.02G0016550-2B	3060	6.28	102414	Chr2B	46981742:46984801	2	1	--	951	1
SsLRR-RLK91	Sspon.02G0018180-2B	2608	8.44	86586	Chr2B	59991894:59994501	2	1	--	834	1
SsLRR-RLK92	Sspon.02G0041050-1B	13091	6.19	226833	Chr2B	73795720:73808810	4	3	--	2069	1
SsLRR-RLK93	Sspon.02G0041170-1B	2817	6.1	95977.3	Chr2B	74499078:74501894	2	1	--	904	1
SsLRR-RLK94	Sspon.02G0024080-2B	3307	6.04	91991.9	Chr2B	83968931:83972237	2	1	2	840	1
SsLRR-RLK95	Sspon.02G0018300-2B	6301	5.55	113521	Chr2B	84655914:84662214	3	2	3	1065	1
SsLRR-RLK96	Sspon.01G0029040-2B	3382	6.02	105708	Chr2B	85992382:85995763	2	1	--	998	2
SsLRR-RLK97	Sspon.02G0025780-2B	2142	8.92	76943.6	Chr2B	91013062:91015203	1	0	--	713	1
SsLRR-RLK98	Sspon.02G0026070-2B	2868	6.62	102906	Chr2B	92423883:92426750	1	0	--	956	1
SsLRR-RLK99	Sspon.02G0045800-1B	3410	7.27	110977	Chr2B	112241091:112244500	5	4	--	1028	1
SsLRR-RLK100	Sspon.02G0033710-1T	4280	6.27	114441	Chr2C	9692405:9696684	3	2	--	1059	1
SsLRR-RLK101	Sspon.02G0033710-2C	4280	6.27	114441	Chr2C	9757780:9762059	3	2	--	1059	1
SsLRR-RLK102	Sspon.02G0003830-3C	2934	8.07	104112	Chr2C	13659344:13662277	1	0	--	978	1
SsLRR-RLK103	Sspon.02G0003820-3C	4697	5.98	112269	Chr2C	13730583:13735279	4	3	--	1059	2
SsLRR-RLK104	Sspon.02G0004090-3C	3666	5.74	104622	Chr2C	14356090:14359755	4	3	1	973	1
SsLRR-RLK105	Sspon.02G0035680-2C	4011	5.38	132403	Chr2C	23952577:23956587	2	1	1	1256	2
SsLRR-RLK106	Sspon.02G0007220-2C	6204	5.56	125823	Chr2C	24040893:24047096	4	3	--	1194	2
SsLRR-RLK107	Sspon.02G0048550-1C	4350	5.98	67560.1	Chr2C	26550332:26554681	15	14	--	625	1
SsLRR-RLK108	Sspon.02G0049580-1C	3742	7.9	132738	Chr2C	40947222:40950963	4	3	--	1225	3
SsLRR-RLK109	Sspon.02G0016550-2P	3061	6.56	102312	Chr2C	48722512:48725572	2	1	--	952	1
SsLRR-RLK110	Sspon.02G0016550-3C	3064	6.53	102509	Chr2C	49042155:49045218	2	1	--	952	1
SsLRR-RLK111	Sspon.02G0017290-2C	3642	5.82	129090	Chr2C	53492928:53496569	1	0	--	1213	2
SsLRR-RLK112	Sspon.02G0018180-3C	2620	8.44	83648.9	Chr2C	61148729:61151348	6	5	--	806	1
SsLRR-RLK113	Sspon.02G0041160-1P	4003	6.41	113689	Chr2C	76427805:76431807	2	1	--	1045	2
SsLRR-RLK114	Sspon.02G0041160-2C	2826	7.02	101544	Chr2C	76498865:76501690	1	0	--	941	1
SsLRR-RLK115	Sspon.02G0051400-1C	4780	9.04	134895	Chr2C	76505764:76510543	3	2	--	1234	2
SsLRR-RLK116	Sspon.02G0041170-2C	2821	6.1	99891.8	Chr2C	76675255:76678075	5	4	--	938	1
SsLRR-RLK117	Sspon.02G0018300-3C	5488	5.99	106226	Chr2C	87891844:87897331	3	2	--	994	1
SsLRR-RLK118	Sspon.01G0029040-3C	5783	6.7	130967	Chr2C	88315010:88320792	7	6	2	1214	1
SsLRR-RLK119	Sspon.02G0025780-3C	2142	9.05	76886.6	Chr2C	94951746:94953887	1	0	--	713	1
SsLRR-RLK120	Sspon.02G0032280-3C	3021	5.54	105084	Chr2C	100156588:100159608	1	0	--	1007	2
SsLRR-RLK121	Sspon.02G0045800-2C	3409	6.35	90409.1	Chr2C	100242392:100245800	2	1	1	841	2
SsLRR-RLK122	Sspon.02G0031650-2C	3286	6.66	115248	Chr2C	104568420:104571705	2	1	--	1057	1
SsLRR-RLK123	Sspon.02G0032780-2C	3272	8.57	53794.3	Chr2C	115144116:115147387	10	9	--	488	1
SsLRR-RLK124	Sspon.02G0032780-1T	6945	6.99	91539.3	Chr2C	115167718:115174662	11	10	--	828	1
SsLRR-RLK125	Sspon.02G0000900-2D	5422	6.27	69397.5	Chr2D	3295824:3301245	2	1	4	639	1
SsLRR-RLK126	Sspon.02G0000900-1P	4547	6.3	59723.3	Chr2D	3423327:3427873	5	4	--	550	1
SsLRR-RLK127	Sspon.02G0012170-2D	3378	6.08	107566	Chr2D	26246027:26249404	3	2	--	1017	1
SsLRR-RLK128	Sspon.02G0037220-2D	3825	6.67	112251	Chr2D	26284555:26288379	10	9	--	1062	2
SsLRR-RLK129	Sspon.02G0049580-2D	4109	6.12	137512	Chr2D	31970190:31974298	3	2	1	1272	1
SsLRR-RLK130	Sspon.02G0049580-1T	4203	6.47	141711	Chr2D	31988771:31992973	2	1	1	1310	2
SsLRR-RLK131	Sspon.02G0038090-2D	1971	6.4	69122.1	Chr2D	34892263:34894233	1	0	--	656	3
SsLRR-RLK132	Sspon.02G0016550-4D	3064	6.32	102440	Chr2D	40124657:40127720	2	1	--	952	1
SsLRR-RLK133	Sspon.02G0018180-4D	2551	8.44	84788	Chr2D	56556329:56558879	2	1	--	815	1
SsLRR-RLK134	Sspon.01G0029040-2P	3320	6.4	104322	Chr2D	66942934:66946253	2	1	--	981	2
SsLRR-RLK135	Sspon.02G0022440-2D	2776	6.77	105741	Chr2D	68770320:68773095	1	0	--	977	1
SsLRR-RLK136	Sspon.02G0041170-3D	3354	6.14	95849	Chr2D	68926069:68929422	2	1	2	904	1
SsLRR-RLK137	Sspon.02G0024080-3D	6728	6.3	118726	Chr2D	78864603:78871330	5	4	--	1101	1
SsLRR-RLK138	Sspon.02G0018300-1P	2290	6.82	69987.5	Chr2D	79351152:79353441	3	2	1	649	1
SsLRR-RLK139	Sspon.02G0018300-4D	2281	6.18	75676.8	Chr2D	79387530:79389810	2	1	--	705	1
SsLRR-RLK140	Sspon.02G0026070-3D	3077	6.77	110222	Chr2D	85368770:85371846	1	0	--	1025	2
SsLRR-RLK141	Sspon.02G0032280-4D	3021	5.48	105099	Chr2D	87286487:87289507	1	0	--	1007	2
SsLRR-RLK142	Sspon.02G0045800-3D	3094	6.21	107789	Chr2D	87327690:87330783	2	1	--	999	2
SsLRR-RLK143	Sspon.02G0028920-3D	5564	6.94	57475.4	Chr2D	100013950:100019513	9	8	--	521	1
SsLRR-RLK144	Sspon.03G0003700-1A	3256	5.88	101082	Chr3A	9615301:9618556	2	1	--	945	2
SsLRR-RLK145	Sspon.03G0003850-1A	2645	8.84	69333.9	Chr3A	9915483:9918127	2	1	--	635	1
SsLRR-RLK146	Sspon.03G0006740-1A	7633	7.93	131102	Chr3A	18494895:18502527	11	10	--	1219	1
SsLRR-RLK147	Sspon.03G0007630-1A	3360	5.41	119855	Chr3A	20500028:20503387	1	0	--	1119	1
SsLRR-RLK148	Sspon.03G0011390-1A	5206	5.53	70725.7	Chr3A	30927141:30932346	10	9	--	640	2
SsLRR-RLK149	Sspon.03G0012750-1A	2861	9.07	59948.6	Chr3A	35290168:35293028	4	3	--	575	1
SsLRR-RLK150	Sspon.03G0013960-1A	3079	6.62	75872.1	Chr3A	41094813:41097891	2	1	2	709	1
SsLRR-RLK151	Sspon.03G0020650-1A	3100	6.48	105417	Chr3A	63945220:63948319	3	2	--	971	1
SsLRR-RLK152	Sspon.03G0020710-1A	3261	6.79	113884	Chr3A	64128475:64131735	2	1	--	1053	1
SsLRR-RLK153	Sspon.03G0023660-1A	11360	5.65	118293	Chr3A	72459867:72471226	21	20	--	1070	2
SsLRR-RLK154	Sspon.03G0024410-1A	3575	9.23	63029.9	Chr3A	74320680:74324254	5	4	--	589	1
SsLRR-RLK155	Sspon.03G0025290-1A	3700	6.03	118204	Chr3A	76483914:76487613	4	3	--	1097	1
SsLRR-RLK156	Sspon.03G0026210-1B	3352	6.68	113567	Chr3B	2194918:2198269	2	1	--	1083	1
SsLRR-RLK157	Sspon.03G0028200-1B	3882	5.82	140685	Chr3B	8412272:8416153	1	0	--	1293	1
SsLRR-RLK158	Sspon.03G0029100-1B	4845	5.17	91461.6	Chr3B	13386423:13391267	6	5	--	827	1
SsLRR-RLK159	Sspon.03G0007630-2B	3360	5.44	119827	Chr3B	27796237:27799596	1	0	--	1119	2
SsLRR-RLK160	Sspon.03G0031490-1B	2075	9	70015.8	Chr3B	28227268:28229342	2	1	--	655	1
SsLRR-RLK161	Sspon.03G0032650-1B	5610	8.91	74399.8	Chr3B	39047744:39053353	2	1	--	722	2
SsLRR-RLK162	Sspon.03G0012750-2B	3611	8.13	72690.1	Chr3B	45124410:45128020	4	3	2	694	2
SsLRR-RLK163	Sspon.03G0035330-1B	2898	8.24	93770.7	Chr3B	79873151:79876048	2	1	--	873	2
SsLRR-RLK164	Sspon.03G0020710-2B	3656	6.65	113380	Chr3B	86497593:86501248	2	1	2	1048	2
SsLRR-RLK165	Sspon.03G0021790-2B	3527	6.23	118606	Chr3B	88963581:88967107	2	1	--	1133	2
SsLRR-RLK166	Sspon.03G0023660-2B	3886	5.51	72882.5	Chr3B	95961962:95965847	12	11	1	662	2
SsLRR-RLK167	Sspon.03G0024410-2B	3955	9.01	79983.6	Chr3B	97830640:97834594	5	4	--	753	1
SsLRR-RLK168	Sspon.03G0026210-2C	3223	6.21	108828	Chr3C	7293355:7296577	2	1	--	1039	1
SsLRR-RLK169	Sspon.03G0027660-2C	23165	5.58	169650	Chr3C	10015219:10038383	24	23	--	1510	3
SsLRR-RLK170	Sspon.03G0028200-2C	3882	5.82	140669	Chr3C	12593388:12597269	1	0	--	1293	1
SsLRR-RLK171	Sspon.03G0039560-1C	3159	6.13	107230	Chr3C	17391375:17394533	2	1	--	993	1
SsLRR-RLK172	Sspon.03G0040080-1C	2196	9.06	79043.8	Chr3C	25821600:25823795	1	0	--	731	1
SsLRR-RLK173	Sspon.03G0003820-1P	9470	6	104391	Chr3C	26486028:26495497	20	19	3	958	1
SsLRR-RLK174	Sspon.03G0030000-2C	5077	5.67	89360.8	Chr3C	26610631:26615707	18	17	--	820	1
SsLRR-RLK175	Sspon.03G0011640-2C	1767	9.67	56257	Chr3C	47949853:47951619	2	1	--	539	2
SsLRR-RLK176	Sspon.03G0012750-1P	2461	6.83	55545.3	Chr3C	52010182:52012642	6	5	--	529	1
SsLRR-RLK177	Sspon.03G0012750-3C	2984	8.97	65238.8	Chr3C	52386307:52389290	4	3	--	624	1
SsLRR-RLK178	Sspon.03G0035330-2C	2889	8.24	93389.2	Chr3C	77170700:77173588	2	1	--	870	1
SsLRR-RLK179	Sspon.03G0035930-2C	3261	5.92	111480	Chr3C	83019762:83023022	2	1	--	1041	1
SsLRR-RLK180	Sspon.03G0021790-3C	4188	6.33	117843	Chr3C	85289138:85293325	2	1	2	1125	1
SsLRR-RLK181	Sspon.03G0023660-3C	3575	5.51	72799.4	Chr3C	90770081:90773655	12	11	--	662	2
SsLRR-RLK182	Sspon.03G0024410-3C	5672	6.63	71558.6	Chr3C	92645841:92651512	3	2	1	672	1
SsLRR-RLK183	Sspon.03G0025290-2C	3112	5.76	109272	Chr3C	95021743:95024854	2	1	--	1016	1
SsLRR-RLK184	Sspon.03G0028200-3D	3882	5.82	140669	Chr3D	7191732:7195613	1	0	--	1293	1
SsLRR-RLK185	Sspon.03G0003760-4D	54097	6.42	180548	Chr3D	16701246:16755342	18	17	1	1669	2
SsLRR-RLK186	Sspon.03G0045700-1D	3240	6.65	97957.9	Chr3D	23472434:23475673	4	3	--	910	1
SsLRR-RLK187	Sspon.03G0040830-2D	13367	9.11	163660	Chr3D	23556758:23570124	25	24	--	1522	1
SsLRR-RLK188	Sspon.03G0007630-3D	3301	5.42	108410	Chr3D	25662777:25666077	3	2	--	1017	2
SsLRR-RLK189	Sspon.03G0007630-1T	3360	5.45	119786	Chr3D	25671467:25674826	1	0	--	1119	2
SsLRR-RLK190	Sspon.03G0031490-2D	2068	9.08	70014.8	Chr3D	26234893:26236960	2	1	--	655	1
SsLRR-RLK191	Sspon.03G0032650-2D	6923	8.36	71084.1	Chr3D	36458237:36465159	2	1	2	691	2
SsLRR-RLK192	Sspon.03G0035930-3D	2752	5.37	135252	Chr3D	50630751:50633502	1	0	--	1251	1
SsLRR-RLK193	Sspon.03G0021790-4D	3422	5.85	109383	Chr3D	52724848:52728269	4	3	--	1047	2
SsLRR-RLK194	Sspon.03G0023660-1P	3862	5.46	72925.6	Chr3D	56901210:56905071	12	11	1	662	2
SsLRR-RLK195	Sspon.03G0024410-4D	7502	5.96	83589.1	Chr3D	58805919:58813420	4	3	--	781	1
SsLRR-RLK196	Sspon.03G0025290-3D	3224	5.82	108745	Chr3D	60863021:60866244	2	1	--	1011	1
SsLRR-RLK197	Sspon.04G0004390-1A	3463	7.87	72618.9	Chr4A	13061182:13064644	11	10	--	661	2
SsLRR-RLK198	Sspon.04G0013520-1A	1375	9.4	51030	Chr4A	48511888:48513262	3	2	--	471	1
SsLRR-RLK199	Sspon.04G0014140-1A	10845	8.77	125229	Chr4A	52171695:52182539	13	12	--	1159	2
SsLRR-RLK200	Sspon.04G0014820-3P	3175	5.73	113447	Chr4A	52445109:52448283	3	2	--	1041	1
SsLRR-RLK201	Sspon.04G0014400-1T	2959	8.07	69158	Chr4A	53866822:53869780	2	1	--	649	1
SsLRR-RLK202	Sspon.04G0014610-1A	19577	8.42	108994	Chr4A	54591746:54611322	22	21	--	977	1
SsLRR-RLK203	Sspon.01G0009520-1P	3153	6.29	113874	Chr4A	55447621:55450773	1	0	--	1050	2
SsLRR-RLK204	Sspon.04G0015950-1P	3591	5.71	121207	Chr4A	58903807:58907397	2	1	--	1106	1
SsLRR-RLK205	Sspon.04G0016270-1A	5801	5.83	77030.5	Chr4A	59893301:59899101	16	15	--	714	1
SsLRR-RLK206	Sspon.04G0017200-1A	2170	9.19	69362.7	Chr4A	62602003:62604172	3	2	--	650	2
SsLRR-RLK207	Sspon.04G0018040-1A	4302	6.52	110955	Chr4A	65339835:65344136	6	5	--	1011	1
SsLRR-RLK208	Sspon.04G0018110-1A	2967	6.44	108757	Chr4A	65506964:65509930	1	0	--	988	2
SsLRR-RLK209	Sspon.04G0018120-1A	3167	6.12	115514	Chr4A	65527699:65530865	2	1	--	1050	2
SsLRR-RLK210	Sspon.04G0018150-1A	3541	6.14	107047	Chr4A	65563402:65566942	2	1	--	980	1
SsLRR-RLK211	Sspon.04G0018000-1P	3249	6.16	118385	Chr4A	65571986:65575234	1	0	--	1082	1
SsLRR-RLK212	Sspon.04G0018010-1P	3204	5.53	118084	Chr4A	65601309:65604512	1	0	--	1067	1
SsLRR-RLK213	Sspon.04G0018180-1A	10478	6	190982	Chr4A	65621955:65632432	4	3	--	1730	4
SsLRR-RLK214	Sspon.04G0019190-1A	6580	8.69	81758.7	Chr4A	68402256:68408835	17	16	--	749	3
SsLRR-RLK215	Sspon.04G0020520-1A	33778	5.84	292022	Chr4A	72284353:72318130	22	21	--	2678	3
SsLRR-RLK216	Sspon.04G0021440-1B	5134	9.05	73182.8	Chr4B	287173:292306	3	2	--	692	1
SsLRR-RLK217	Sspon.04G0025620-1B	2684	7.36	91746.1	Chr4B	28504288:28506971	2	1	--	851	2
SsLRR-RLK218	Sspon.04G0010680-2B	2526	8.13	90657.9	Chr4B	28612009:28614534	1	0	--	841	2
SsLRR-RLK219	Sspon.04G0025670-1B	2685	7.61	96100.3	Chr4B	28652508:28655192	1	0	--	894	2
SsLRR-RLK220	Sspon.04G0028880-1B	2118	5.63	78120.9	Chr4B	68974601:68976718	1	0	--	706	1
SsLRR-RLK221	Sspon.04G0018150-2B	3622	6.11	102697	Chr4B	68984299:68987920	2	1	--	939	1
SsLRR-RLK222	Sspon.04G0018000-2P	3249	6.16	118490	Chr4B	69009568:69012816	1	0	--	1082	1
SsLRR-RLK223	Sspon.04G0028920-1B	4314	6.9	80461.3	Chr4B	69082798:69087111	5	4	--	730	1
SsLRR-RLK224	Sspon.04G0018190-2B	2904	5.34	127672	Chr4B	69090680:69093583	1	0	--	1166	1
SsLRR-RLK225	Sspon.04G0018150-1P	3492	5.97	114913	Chr4B	69208202:69211693	2	1	--	1042	1
SsLRR-RLK226	Sspon.04G0029850-1B	3236	5.06	89943.5	Chr4B	74389087:74392322	3	2	--	860	1
SsLRR-RLK227	Sspon.04G0014140-3C	3322	7.57	112551	Chr4C	56610516:56613837	4	3	--	1048	1
SsLRR-RLK228	Sspon.04G0014820-2C	10258	8.5	163133	Chr4C	60451075:60461332	18	17	--	1506	2
SsLRR-RLK229	Sspon.04G0016270-2C	5252	5.68	59118.9	Chr4C	62465026:62470277	13	12	1	553	1
SsLRR-RLK230	Sspon.04G0017200-3C	2191	9.19	69817.2	Chr4C	68870720:68872910	3	2	--	656	2
SsLRR-RLK231	Sspon.04G0018030-3C	8950	5.9	189683	Chr4C	70895982:70904931	4	3	--	1738	2
SsLRR-RLK232	Sspon.04G0034080-1C	8120	6.69	104087	Chr4C	70912668:70920787	5	4	--	947	2
SsLRR-RLK233	Sspon.04G0018190-3C	2304	6.07	85028.7	Chr4C	70931204:70933507	1	0	--	768	1
SsLRR-RLK234	Sspon.04G0018150-3C	3189	5.82	116637	Chr4C	71043422:71046610	1	0	--	1062	1
SsLRR-RLK235	Sspon.04G0034100-1C	3384	6.16	123647	Chr4C	71057713:71061096	1	0	--	1127	2
SsLRR-RLK236	Sspon.04G0018170-2C	3204	5.64	117878	Chr4C	71109978:71113181	1	0	--	1067	1
SsLRR-RLK237	Sspon.04G0034120-1C	10355	5.67	186706	Chr4C	71122414:71132768	4	3	--	1692	2
SsLRR-RLK238	Sspon.04G0034300-1C	8949	5.85	126525	Chr4C	72473648:72482596	3	2	--	1154	1
SsLRR-RLK239	Sspon.04G0019190-2C	6600	8.48	88795.8	Chr4C	72508747:72515346	16	15	--	813	3
SsLRR-RLK240	Sspon.04G0020520-3C	3185	5.64	108630	Chr4C	78716668:78719852	2	1	--	1030	2
SsLRR-RLK241	Sspon.04G0021450-2P	13385	8.99	117955	Chr4D	990818:1004202	12	11	--	1092	2
SsLRR-RLK242	Sspon.04G0021440-2D	5068	8.92	75298	Chr4D	1153802:1158869	3	2	--	715	1
SsLRR-RLK243	Sspon.04G0004390-2D	4286	7.25	68611.1	Chr4D	13841031:13845316	11	10	2	626	2
SsLRR-RLK244	Sspon.04G0008380-3D	51750	5.78	349154	Chr4D	24550636:24602385	42	41	--	3171	1
SsLRR-RLK245	Sspon.04G0008210-2D	8387	6	93872.4	Chr4D	24718462:24726848	4	3	1	862	1
SsLRR-RLK246	Sspon.04G0009850-3D	6329	5.57	68620.4	Chr4D	29250060:29256388	11	10	2	625	2
SsLRR-RLK247	Sspon.04G0014400-3D	2468	7.25	69082.8	Chr4D	59813642:59816109	2	1	--	651	1
SsLRR-RLK248	Sspon.04G0014480-3D	7716	5.68	79130.6	Chr4D	60618327:60626042	12	11	--	715	1
SsLRR-RLK249	Sspon.01G0009520-2D	3213	5.97	112559	Chr4D	61974178:61977390	3	2	--	1035	1
SsLRR-RLK250	Sspon.04G0034300-2D	2914	6.02	71017.2	Chr4D	68173006:68175919	3	2	1	653	1
SsLRR-RLK251	Sspon.04G0034040-1P	3112	5.48	100674	Chr4D	73627575:73630686	2	1	--	934	1
SsLRR-RLK252	Sspon.04G0037540-1D	3023	5.73	95949.9	Chr4D	73684152:73687174	2	1	--	888	1
SsLRR-RLK253	Sspon.04G0037550-1D	3054	6.26	111325	Chr4D	74095308:74098361	1	0	--	1018	2
SsLRR-RLK254	Sspon.04G0037570-1D	4098	6.02	103752	Chr4D	74211056:74215153	5	4	--	944	1
SsLRR-RLK255	Sspon.04G0018080-2D	11083	5.4	139505	Chr4D	74241292:74252374	3	2	--	1273	1
SsLRR-RLK256	Sspon.04G0018080-1T	3219	6.11	118265	Chr4D	74426219:74429437	1	0	--	1072	2
SsLRR-RLK257	Sspon.04G0018150-4D	2224	5.81	52624.2	Chr4D	74531702:74533925	2	1	--	474	1
SsLRR-RLK258	Sspon.04G0034100-2D	3381	6.17	123317	Chr4D	74584438:74587818	1	0	--	1126	2
SsLRR-RLK259	Sspon.04G0018170-3D	11068	6.23	87661.5	Chr4D	74640303:74651370	2	1	--	787	2
SsLRR-RLK260	Sspon.04G0037600-1D	3158	5.72	93479.9	Chr4D	75080580:75083737	4	3	--	852	1
SsLRR-RLK261	Sspon.04G0029850-3D	8309	6.17	123094	Chr4D	79930374:79938682	7	6	--	1164	1
SsLRR-RLK262	Sspon.04G0020520-4D	3218	5.74	110007	Chr4D	80999467:81002684	2	1	--	1040	2
SsLRR-RLK263	Sspon.05G0001220-1A	2496	5.86	74905.6	Chr5A	4095358:4097853	2	1	--	698	1
SsLRR-RLK264	Sspon.05G0004920-1A	3492	5.59	109797	Chr5A	15315277:15318768	2	1	--	1044	2
SsLRR-RLK265	Sspon.05G0006360-1A	5721	5.54	71635.1	Chr5A	20309180:20314900	12	11	2	652	2
SsLRR-RLK266	Sspon.05G0008220-1A	1887	7.56	67539.1	Chr5A	25090015:25091901	1	0	--	628	1
SsLRR-RLK267	Sspon.05G0013710-1A	3740	7.09	125008	Chr5A	48663166:48666905	4	3	--	1153	1
SsLRR-RLK268	Sspon.05G0013720-1A	2718	8.78	98122.2	Chr5A	48669303:48672020	1	0	--	905	1
SsLRR-RLK269	Sspon.05G0013760-1A	2743	5.63	96640.8	Chr5A	48889445:48892187	2	1	--	891	1
SsLRR-RLK270	Sspon.05G0014920-1A	3552	5.44	102351	Chr5A	57124527:57128078	2	1	--	984	1
SsLRR-RLK271	Sspon.05G0015470-1A	12353	8.77	110281	Chr5A	59503632:59515984	21	20	2	1000	1
SsLRR-RLK272	Sspon.05G0015550-1A	5233	6.71	60545.3	Chr5A	59916797:59922029	10	9	--	549	1
SsLRR-RLK273	Sspon.05G0016680-1A	4083	6.4	79168.3	Chr5A	68630279:68634361	5	4	--	720	1
SsLRR-RLK274	Sspon.05G0019360-1A	3085	6.61	97922.7	Chr5A	83160702:83163786	2	1	--	891	1
SsLRR-RLK275	Sspon.05G0021270-1A	4201	6.99	79306.6	Chr5A	89673518:89677718	3	2	--	764	2
SsLRR-RLK276	Sspon.05G0002310-2B	3856	8.51	74070.5	Chr5B	2363720:2367575	2	1	--	698	1
SsLRR-RLK277	Sspon.05G0004920-2B	3492	5.54	115150	Chr5B	9400110:9403601	2	1	--	1095	2
SsLRR-RLK278	Sspon.05G0024700-1B	5025	6.16	119055	Chr5B	17424589:17429613	2	1	3	1097	1
SsLRR-RLK279	Sspon.05G0025220-1B	2265	9.5	74343.9	Chr5B	22138443:22140707	4	3	--	692	1
SsLRR-RLK280	Sspon.05G0014920-2B	3614	5.6	104968	Chr5B	45304061:45307674	2	1	--	1008	1
SsLRR-RLK281	Sspon.05G0013760-2B	4520	5.79	118386	Chr5B	49971841:49976360	4	3	--	1093	2
SsLRR-RLK282	Sspon.05G0014920-1P	3555	7.57	99107.2	Chr5B	54492591:54496145	4	3	--	949	2
SsLRR-RLK283	Sspon.05G0015550-2B	10575	6.48	72921.8	Chr5B	59430686:59441260	14	13	--	666	1
SsLRR-RLK284	Sspon.05G0015450-2B	10172	6.68	70894.5	Chr5B	59448646:59458817	13	12	--	645	1
SsLRR-RLK285	Sspon.05G0016680-2B	4195	7.18	76256.2	Chr5B	68162310:68166504	5	4	1	695	1
SsLRR-RLK286	Sspon.05G0028560-1B	3198	5.86	103027	Chr5B	69119888:69123085	3	2	1	957	1
SsLRR-RLK287	Sspon.05G0028560-1T	3199	5.72	104927	Chr5B	69148687:69151885	2	1	1	976	1
SsLRR-RLK288	Sspon.05G0016770-1P	2300	9.44	76918.1	Chr5B	69184597:69186896	2	1	--	740	1
SsLRR-RLK289	Sspon.05G0029490-1B	3676	8.97	96342.4	Chr5B	79002743:79006418	2	1	--	877	1
SsLRR-RLK290	Sspon.07G0016760-2B	4426	7.62	85538.6	Chr5B	92185008:92189433	2	1	1	824	2
SsLRR-RLK291	Sspon.05G0024700-2C	5850	6.1	119151	Chr5C	14997950:15003799	2	1	3	1097	1
SsLRR-RLK292	Sspon.05G0008220-2C	4250	9.9	91701.8	Chr5C	16835275:16839524	6	5	--	849	1
SsLRR-RLK293	Sspon.05G0016680-1T	5679	6.98	79527	Chr5C	63629077:63634755	6	5	4	723	1
SsLRR-RLK294	Sspon.05G0016680-3C	4079	8.21	75810.5	Chr5C	63636427:63640505	5	4	--	692	1
SsLRR-RLK295	Sspon.05G0028560-2C	2990	5.94	93776.3	Chr5C	63948276:63951265	3	2	--	871	1
SsLRR-RLK296	Sspon.05G0028690-2C	5877	6.44	66281	Chr5C	66609475:66615351	2	1	3	603	2
SsLRR-RLK297	Sspon.05G0034980-1C	2333	5.59	66687.6	Chr5C	67459768:67462100	3	2	--	620	1
SsLRR-RLK298	Sspon.07G0016760-1P	4725	6.84	85407.4	Chr5C	87500741:87505465	2	1	2	822	1
SsLRR-RLK299	Sspon.05G0000410-2D	5509	6.66	80373.6	Chr5D	1163455:1168963	13	12	2	728	1
SsLRR-RLK300	Sspon.05G0002310-4D	3875	8.51	74112.5	Chr5D	6337367:6341241	2	1	--	698	1
SsLRR-RLK301	Sspon.05G0024700-3D	4962	6.21	119266	Chr5D	25004194:25009155	2	1	3	1099	1
SsLRR-RLK302	Sspon.05G0014920-3D	3537	5.9	120679	Chr5D	53649222:53652758	2	1	--	1150	1
SsLRR-RLK303	Sspon.05G0028560-3D	3368	5.94	107691	Chr5D	64692966:64696333	3	2	1	998	2
SsLRR-RLK304	Sspon.05G0028690-3D	3458	6.48	67746.7	Chr5D	67001219:67004676	3	2	--	615	2
SsLRR-RLK305	Sspon.05G0029270-2D	1740	8.88	48326.9	Chr5D	72380367:72382106	2	1	--	436	1
SsLRR-RLK306	Sspon.06G0000020-1A	3487	6.25	121735	Chr6A	136481:139967	2	1	--	1128	1
SsLRR-RLK307	Sspon.02G0012170-1P	3390	6.76	116587	Chr6A	2910851:2914240	2	1	--	1097	1
SsLRR-RLK308	Sspon.06G0002010-1A	2281	8.51	66510.1	Chr6A	6487083:6489363	5	4	--	636	1
SsLRR-RLK309	Sspon.06G0005550-1A	5505	10.63	105548	Chr6A	18751740:18757244	10	9	--	982	1
SsLRR-RLK310	Sspon.06G0006160-1A	2064	10.49	69320.5	Chr6A	20994509:20996572	4	3	--	656	2
SsLRR-RLK311	Sspon.06G0005450-1P	5157	7.03	126793	Chr6A	25381921:25387077	3	2	2	1165	1
SsLRR-RLK312	Sspon.06G0007270-1A	3079	5.96	102961	Chr6A	26946175:26949253	2	1	1	970	1
SsLRR-RLK313	Sspon.06G0007630-1A	3612	5.89	112707	Chr6A	31644095:31647706	2	1	--	1053	1
SsLRR-RLK314	Sspon.06G0010660-1A	3263	6.49	114583	Chr6A	58116717:58119979	2	1	--	1061	2
SsLRR-RLK315	Sspon.06G0012330-1A	2382	7.99	74060.9	Chr6A	65758572:65760953	3	2	--	678	1
SsLRR-RLK316	Sspon.06G0016870-1A	3633	5.89	65100.6	Chr6A	91638777:91642409	10	9	2	581	1
SsLRR-RLK317	Sspon.06G0016880-1A	6967	8.2	102950	Chr6A	91670659:91677625	11	10	1	925	1
SsLRR-RLK318	Sspon.06G0017510-1A	3274	6.16	100883	Chr6A	95151967:95155240	3	2	1	928	1
SsLRR-RLK319	Sspon.06G0018150-1A	3508	5.8	106812	Chr6A	98011730:98015237	3	2	--	985	1
SsLRR-RLK320	Sspon.06G0019310-1B	3390	7.2	116792	Chr6B	1398171:1401560	2	1	--	1099	1
SsLRR-RLK321	Sspon.06G0002010-2B	2412	5.97	69171.9	Chr6B	5277358:5279769	3	2	--	658	1
SsLRR-RLK322	Sspon.06G0005450-2B	5987	6.72	126742	Chr6B	16197743:16203729	3	2	2	1165	2
SsLRR-RLK323	Sspon.06G0005540-2B	12113	6.56	52037.6	Chr6B	16426276:16438388	11	10	--	487	1
SsLRR-RLK324	Sspon.06G0006160-2B	2076	10.49	69646.9	Chr6B	19293578:19295653	4	3	--	660	2
SsLRR-RLK325	Sspon.06G0007270-2B	2996	5.88	87796.2	Chr6B	23681333:23684328	2	1	--	824	1
SsLRR-RLK326	Sspon.06G0010230-2B	6480	5.66	64369.6	Chr6B	43773339:43779818	10	9	2	586	1
SsLRR-RLK327	Sspon.06G0012700-2B	3774	7.12	73442.4	Chr6B	54864464:54868237	4	3	--	695	1
SsLRR-RLK328	Sspon.06G0025450-1B	2829	6.75	103073	Chr6B	68528024:68530852	1	0	--	943	3
SsLRR-RLK329	Sspon.06G0016880-1P	4442	5.64	70003.6	Chr6B	75722817:75727258	11	10	2	624	1
SsLRR-RLK330	Sspon.06G0016880-2B	5892	5.57	69484	Chr6B	75756088:75761979	11	10	4	619	1
SsLRR-RLK331	Sspon.06G0018150-2B	8831	5.26	93241.6	Chr6B	80705647:80714477	4	3	--	858	2
SsLRR-RLK332	Sspon.06G0001630-2C	2109	6.53	68894.1	Chr6C	3765126:3767234	2	1	--	664	1
SsLRR-RLK333	Sspon.06G0002010-3C	2416	6.51	78124.1	Chr6C	4941480:4943895	3	2	--	736	2
SsLRR-RLK334	Sspon.06G0007270-3C	3092	6.49	106264	Chr6C	25658107:25661198	2	1	--	1000	2
SsLRR-RLK335	Sspon.06G0007630-2C	3537	5.9	126583	Chr6C	27673141:27676677	1	0	--	1179	1
SsLRR-RLK336	Sspon.06G0012700-3C	3831	7.49	73211.1	Chr6C	54774749:54778579	4	3	--	694	1
SsLRR-RLK337	Sspon.06G0031510-1C	3453	5.59	118733	Chr6C	68654168:68657620	2	1	--	1095	1
SsLRR-RLK338	Sspon.06G0019310-2D	4293	8.28	124241	Chr6D	457777:462069	2	1	--	1168	2
SsLRR-RLK339	Sspon.06G0000020-3D	3442	6.25	120102	Chr6D	2576642:2580083	2	1	--	1114	1
SsLRR-RLK340	Sspon.06G0005450-3D	3820	5.92	123344	Chr6D	16865886:16869705	2	1	--	1133	2
SsLRR-RLK341	Sspon.06G0006160-3D	2074	9.5	69437.5	Chr6D	19600752:19602825	2	1	--	656	2
SsLRR-RLK342	Sspon.06G0007270-4D	3073	6.06	106026	Chr6D	24595945:24599017	3	2	--	996	1
SsLRR-RLK343	Sspon.06G0007630-3D	3627	5.62	129824	Chr6D	28134945:28138571	1	0	--	1208	1
SsLRR-RLK344	Sspon.06G0034930-1D	3396	6.16	116457	Chr6D	60785909:60789304	4	3	--	1077	1
SsLRR-RLK345	Sspon.06G0025450-2D	2403	7.64	88230.2	Chr6D	66556189:66558591	1	0	--	800	3
SsLRR-RLK346	Sspon.06G0035390-1D	2703	8.63	52304.1	Chr6D	73482344:73485046	9	8	--	473	1
SsLRR-RLK347	Sspon.06G0017510-2D	3934	7.09	71565.9	Chr6D	77468307:77472240	4	3	--	660	1
SsLRR-RLK348	Sspon.06G0018110-3D	46405	5.75	196984	Chr6D	80354703:80401107	19	18	--	1829	1
SsLRR-RLK349	Sspon.06G0031510-1T	3600	5.85	116608	Chr6D	80452466:80456065	2	1	--	1077	1
SsLRR-RLK350	Sspon.06G0031510-2D	3596	5.91	116605	Chr6D	80520240:80523835	2	1	--	1077	1
SsLRR-RLK351	Sspon.07G0003610-1A	3974	7.27	117296	Chr7A	8697249:8701222	8	7	--	1081	2
SsLRR-RLK352	Sspon.07G0003910-1A	3465	5.92	111454	Chr7A	9771073:9774537	2	1	2	1046	1
SsLRR-RLK353	Sspon.03G0003850-1P	1256	9.28	39003.3	Chr7A	14353340:14354595	2	1	--	358	1
SsLRR-RLK354	Sspon.07G0005600-1A	3066	8.74	66316.5	Chr7A	14360093:14363158	2	1	--	606	1
SsLRR-RLK355	Sspon.07G0005680-1A	32950	5.83	209909	Chr7A	14553987:14586936	12	11	--	1930	4
SsLRR-RLK356	Sspon.07G0012010-1A	3398	6.05	115449	Chr7A	42930022:42933419	2	1	--	1097	1
SsLRR-RLK357	Sspon.07G0012710-1A	2531	6.68	88735.2	Chr7A	46167671:46170201	2	1	--	807	1
SsLRR-RLK358	Sspon.07G0016760-1A	3926	6.4	85711.8	Chr7A	59749597:59753522	2	1	--	824	1
SsLRR-RLK359	Sspon.07G0019710-1A	3276	7.2	104990	Chr7A	72881663:72884938	2	1	--	967	2
SsLRR-RLK360	Sspon.07G0020060-1A	2640	8.19	94666.1	Chr7A	74670144:74672783	1	0	--	879	1
SsLRR-RLK361	Sspon.07G0021120-1B	4137	8.3	67354	Chr7B	908963:913099	2	1	--	650	1
SsLRR-RLK362	Sspon.07G0005680-2B	3244	5.4	99513.9	Chr7B	4596188:4599431	2	1	--	942	2
SsLRR-RLK363	Sspon.07G0003610-2B	4034	6.79	105195	Chr7B	8557366:8561399	11	10	--	975	2
SsLRR-RLK364	Sspon.07G0003910-2B	6749	6.64	127825	Chr7B	8840732:8847480	8	7	--	1201	1
SsLRR-RLK365	Sspon.07G0005930-2B	5098	5.16	63668.7	Chr7B	13578155:13583252	7	6	2	572	1
SsLRR-RLK366	Sspon.01G0009060-2B	3029	5.82	103064	Chr7B	30298749:30301777	2	1	--	971	1
SsLRR-RLK367	Sspon.07G0012010-2B	2837	5.55	89423.7	Chr7B	47766411:47769247	3	2	--	855	1
SsLRR-RLK368	Sspon.07G0012710-2B	2021	6.55	71641.9	Chr7B	51780021:51782041	3	2	--	657	1
SsLRR-RLK369	Sspon.07G0028010-1B	5052	5.89	104394	Chr7B	63950010:63955061	15	14	1	949	2
SsLRR-RLK370	Sspon.07G0028540-1B	4985	5.73	124758	Chr7B	67403516:67408500	3	2	--	1153	2
SsLRR-RLK371	Sspon.07G0029250-1B	3969	6.79	113413	Chr7B	75329376:75333344	3	2	--	1046	2
SsLRR-RLK372	Sspon.07G0029430-1B	3153	6.29	113874	Chr7B	76061778:76064930	1	0	--	1050	2
SsLRR-RLK373	Sspon.07G0019710-2B	3786	7.87	105448	Chr7B	76905774:76909559	2	1	1	972	2
SsLRR-RLK374	Sspon.07G0019730-2B	2858	5.86	69258.8	Chr7B	76966848:76969705	3	2	--	628	1
SsLRR-RLK375	Sspon.07G0021120-2C	4750	8.04	69318.1	Chr7C	900704:905453	2	1	2	667	1
SsLRR-RLK376	Sspon.07G0005600-2C	3113	8.73	68127.6	Chr7C	7892190:7895302	2	1	--	621	1
SsLRR-RLK377	Sspon.07G0005680-3C	3195	5.25	98089.3	Chr7C	9863625:9866819	2	1	--	926	2
SsLRR-RLK378	Sspon.07G0013550-2C	1824	5.83	61303.1	Chr7C	55389621:55391444	2	1	--	566	1
SsLRR-RLK379	Sspon.07G0033960-1C	5650	8.78	79822.8	Chr7C	67411047:67416696	2	1	--	769	1
SsLRR-RLK380	Sspon.07G0034460-1C	2812	5.71	97681.4	Chr7C	73595185:73597996	2	1	--	890	1
SsLRR-RLK381	Sspon.07G0016760-3C	3973	6.3	83837.5	Chr7C	85367871:85371843	4	3	--	807	1
SsLRR-RLK382	Sspon.07G0021120-3D	4722	8.03	70361.2	Chr7D	887689:892410	2	1	--	677	1
SsLRR-RLK383	Sspon.07G0035530-1D	3920	6.33	93609.5	Chr7D	8542956:8546875	11	10	--	870	2
SsLRR-RLK384	Sspon.07G0003910-3D	9560	8.28	129523	Chr7D	8936047:8945606	7	6	--	1213	1
SsLRR-RLK385	Sspon.07G0007910-3D	2482	8.68	61517.1	Chr7D	18478752:18481233	4	3	--	560	2
SsLRR-RLK386	Sspon.07G0011930-3D	9205	5.45	54787.6	Chr7D	40153251:40162455	10	9	--	497	2
SsLRR-RLK387	Sspon.03G0021790-1P	5075	6.34	111615	Chr7D	40380329:40385403	6	5	--	1051	2
SsLRR-RLK388	Sspon.07G0012010-3D	3461	6.3	117860	Chr7D	40602883:40606343	2	1	--	1118	2
SsLRR-RLK389	Sspon.07G0033960-2D	8590	8.69	79919.8	Chr7D	62461209:62469798	2	1	1	770	1
SsLRR-RLK390	Sspon.07G0020060-2D	3437	5.57	101759	Chr7D	69172283:69175719	3	2	--	940	1
SsLRR-RLK391	Sspon.07G0019710-3D	5958	8.29	107969	Chr7D	70194318:70200275	3	2	1	995	2
SsLRR-RLK392	Sspon.07G0035060-2D	3373	5.81	119329	Chr7D	82434300:82437672	2	1	--	1094	1
SsLRR-RLK393	Sspon.07G0016760-4D	4789	6.27	88661.1	Chr7D	82717238:82722026	2	1	--	850	2
SsLRR-RLK394	Sspon.08G0001240-1A	3772	6.57	100592	Chr8A	4422142:4425913	3	2	--	947	1
SsLRR-RLK395	Sspon.08G0002960-1A	10723	5.75	167565	Chr8A	8247436:8258158	5	4	--	1556	2
SsLRR-RLK396	Sspon.04G0017200-1P	5728	8.02	69186.1	Chr8A	12508785:12514512	4	3	2	656	2
SsLRR-RLK397	Sspon.08G0006810-1A	3656	6.94	114525	Chr8A	21073888:21077543	3	2	--	1075	2
SsLRR-RLK398	Sspon.08G0006840-1A	4951	8.61	82379.2	Chr8A	21084469:21089419	7	6	2	771	2
SsLRR-RLK399	Sspon.08G0006910-1A	3026	8.79	101362	Chr8A	21492519:21495544	2	1	--	935	1
SsLRR-RLK400	Sspon.08G0007360-1A	3255	5.38	113747	Chr8A	23766632:23769886	2	1	--	1049	1
SsLRR-RLK401	Sspon.08G0007370-1A	3334	5.25	108423	Chr8A	23811930:23815263	2	1	2	1002	2
SsLRR-RLK402	Sspon.08G0007700-1A	2434	9.24	74337.7	Chr8A	25727560:25729993	2	1	--	697	2
SsLRR-RLK403	Sspon.08G0012710-1A	9942	5.72	180390	Chr8A	54192527:54202468	3	2	--	1690	3
SsLRR-RLK404	Sspon.08G0012720-1A	2780	6.28	97139.2	Chr8A	54207529:54210308	2	1	--	900	1
SsLRR-RLK405	Sspon.08G0016170-1A	4245	7.46	67841.8	Chr8A	63849818:63854062	6	5	--	633	2
SsLRR-RLK406	Sspon.08G0016510-1A	6077	5.96	106536	Chr8A	65010375:65016451	23	22	--	986	3
SsLRR-RLK407	Sspon.08G0018130-1B	9915	6.34	197900	Chr8B	5027699:5037613	2	1	--	1830	3
SsLRR-RLK408	Sspon.04G0017200-2B	6354	7.62	68933.8	Chr8B	10282595:10288948	4	3	2	656	2
SsLRR-RLK409	Sspon.08G0004440-2B	6466	5.63	76468.3	Chr8B	10468105:10474570	14	13	2	701	1
SsLRR-RLK410	Sspon.08G0019890-1B	3231	8.95	90027.1	Chr8B	15867767:15870997	3	2	--	876	1
SsLRR-RLK411	Sspon.08G0006810-2B	3653	6.75	114972	Chr8B	18981037:18984689	2	1	--	1077	2
SsLRR-RLK412	Sspon.08G0006840-2B	4889	8.87	82181.1	Chr8B	18995265:19000153	7	6	1	769	2
SsLRR-RLK413	Sspon.08G0007700-2B	2349	9.56	71133.1	Chr8B	23932233:23934581	2	1	--	667	2
SsLRR-RLK414	Sspon.08G0020830-1B	3131	5.76	105554	Chr8B	26920993:26924123	4	3	--	971	2
SsLRR-RLK415	Sspon.08G0016170-2B	4152	8.61	72837.5	Chr8B	58363242:58367393	4	3	--	684	1
SsLRR-RLK416	Sspon.08G0001240-1P	3818	6.63	105009	Chr8C	1010672:1014489	3	2	--	986	1
SsLRR-RLK417	Sspon.08G0001240-3C	3812	6.36	104219	Chr8C	1134154:1137965	3	2	--	981	1
SsLRR-RLK418	Sspon.08G0018130-2C	3198	7.25	112437	Chr8C	6468480:6471677	3	2	--	1045	2
SsLRR-RLK419	Sspon.08G0002980-3C	6371	6.48	120263	Chr8C	6497181:6503551	8	7	--	1084	1
SsLRR-RLK420	Sspon.04G0017200-2P	4740	8.75	63363.9	Chr8C	13029819:13034558	4	3	--	603	2
SsLRR-RLK421	Sspon.08G0019890-2C	3478	8.43	90510.8	Chr8C	16183954:16187431	2	1	--	880	1
SsLRR-RLK422	Sspon.08G0005480-3C	6725	5.22	76092.1	Chr8C	16459653:16466377	16	15	2	707	1
SsLRR-RLK423	Sspon.08G0006810-3C	3763	7.18	113898	Chr8C	21520389:21524151	3	2	1	1069	2
SsLRR-RLK424	Sspon.08G0006840-3C	10122	8.8	80963.6	Chr8C	21533079:21543200	8	7	--	756	2
SsLRR-RLK425	Sspon.08G0007700-3C	2686	9.41	76103.8	Chr8C	25884525:25887210	2	1	1	714	2
SsLRR-RLK426	Sspon.08G0012710-2C	14060	5.98	145507	Chr8C	52198990:52213049	14	13	--	1357	2
SsLRR-RLK427	Sspon.08G0027560-1C	10677	5.92	213891	Chr8C	52227571:52238247	4	3	--	2005	4
SsLRR-RLK428	Sspon.08G0012720-2C	3510	5.69	122957	Chr8C	52242514:52246023	2	1	--	1141	1
SsLRR-RLK429	Sspon.08G0001240-4D	3743	6.44	104371	Chr8D	1990008:1993750	2	1	--	983	1
SsLRR-RLK430	Sspon.08G0019890-2P	3216	9.47	90404.6	Chr8D	13501780:13504995	2	1	--	876	1
SsLRR-RLK431	Sspon.08G0019890-3D	3221	8.81	90180.5	Chr8D	13545235:13548455	2	1	--	876	1
SsLRR-RLK432	Sspon.08G0006810-4D	3655	6.07	105576	Chr8D	18624621:18628275	3	2	--	994	2
SsLRR-RLK433	Sspon.08G0006840-4D	5018	8.79	82136.1	Chr8D	18640603:18645620	7	6	3	769	2
SsLRR-RLK434	Sspon.08G0007360-3D	3114	5.33	108639	Chr8D	21354937:21358050	2	1	--	1002	1
SsLRR-RLK435	Sspon.08G0022340-3D	5947	6.86	82374.2	Chr8D	50987461:50993407	18	17	--	746	2
SsLRR-RLK436	Sspon.08G0016170-3D	4092	8.69	72971.7	Chr8D	60889421:60893512	4	3	1	684	2
SsLRR-RLK437	Sspon.08G0016490-3D	6953	5.66	103672	Chr8D	61690005:61696957	25	24	2	958	2
