# Supplementary material for: Genome-Wide Identification of LRR-RLK Family in Saccharum and Expression Analysis in Response to Biotic and Abiotic Stress
Source: Curr Issues Mol Biol. 2021 Oct 18;43(3):1632–51. doi: 10.3390/cimb43030116 (PMC8929030; doi:10.3390/cimb43030116)
Supplement: Supplementary file 1 [file cimb-43-00116-s001.zip › Supplementary Material Table S3.xlsx]

## Sheet: signal peptide prediction
Table S3 Signal peptide analysis
Protein_id	Signal Peptide (Yes/No)
SsLRR-RLK1	YES
SsLRR-RLK2	YES
SsLRR-RLK3	NO		Analysis of signal peptide of the LRR-RLK family proteins
SsLRR-RLK4	YES		73.2% (320/437) LRR-RLKs have signal peptide
SsLRR-RLK5	YES		26.8% (117/437) LRR-RLKs have no signal peptide
SsLRR-RLK6	NO
SsLRR-RLK7	YES
SsLRR-RLK8	YES
SsLRR-RLK9	YES
SsLRR-RLK10	YES
SsLRR-RLK11	NO
SsLRR-RLK12	NO
SsLRR-RLK13	YES
SsLRR-RLK14	YES
SsLRR-RLK15	YES
SsLRR-RLK16	YES
SsLRR-RLK17	YES
SsLRR-RLK18	NO
SsLRR-RLK19	YES
SsLRR-RLK20	YES
SsLRR-RLK21	NO
SsLRR-RLK22	YES
SsLRR-RLK23	YES
SsLRR-RLK24	YES
SsLRR-RLK25	YES
SsLRR-RLK26	YES
SsLRR-RLK27	NO
SsLRR-RLK28	YES
SsLRR-RLK29	YES
SsLRR-RLK30	YES
SsLRR-RLK31	YES
SsLRR-RLK32	YES
SsLRR-RLK33	YES
SsLRR-RLK34	YES
SsLRR-RLK35	YES
SsLRR-RLK36	YES
SsLRR-RLK37	YES
SsLRR-RLK38	YES
SsLRR-RLK39	YES
SsLRR-RLK40	YES
SsLRR-RLK41	YES
SsLRR-RLK42	YES
SsLRR-RLK43	NO
SsLRR-RLK44	YES
SsLRR-RLK45	YES
SsLRR-RLK46	NO
SsLRR-RLK47	NO
SsLRR-RLK48	YES
SsLRR-RLK49	YES
SsLRR-RLK50	YES
SsLRR-RLK51	YES
SsLRR-RLK52	YES
SsLRR-RLK53	NO
SsLRR-RLK54	NO
SsLRR-RLK55	YES
SsLRR-RLK56	YES
SsLRR-RLK57	YES
SsLRR-RLK58	YES
SsLRR-RLK59	YES
SsLRR-RLK60	YES
SsLRR-RLK61	YES
SsLRR-RLK62	YES
SsLRR-RLK63	YES
SsLRR-RLK64	YES
SsLRR-RLK65	YES
SsLRR-RLK66	YES
SsLRR-RLK67	YES
SsLRR-RLK68	YES
SsLRR-RLK69	YES
SsLRR-RLK70	YES
SsLRR-RLK71	NO
SsLRR-RLK72	YES
SsLRR-RLK73	YES
SsLRR-RLK74	NO
SsLRR-RLK75	YES
SsLRR-RLK76	YES
SsLRR-RLK77	YES
SsLRR-RLK78	YES
SsLRR-RLK79	NO
SsLRR-RLK80	NO
SsLRR-RLK81	YES
SsLRR-RLK82	YES
SsLRR-RLK83	YES
SsLRR-RLK84	YES
SsLRR-RLK85	NO
SsLRR-RLK86	YES
SsLRR-RLK87	NO
SsLRR-RLK88	YES
SsLRR-RLK89	NO
SsLRR-RLK90	YES
SsLRR-RLK91	NO
SsLRR-RLK92	YES
SsLRR-RLK93	YES
SsLRR-RLK94	NO
SsLRR-RLK95	YES
SsLRR-RLK96	YES
SsLRR-RLK97	YES
SsLRR-RLK98	NO
SsLRR-RLK99	NO
SsLRR-RLK100	YES
SsLRR-RLK101	YES
SsLRR-RLK102	NO
SsLRR-RLK103	YES
SsLRR-RLK104	YES
SsLRR-RLK105	YES
SsLRR-RLK106	YES
SsLRR-RLK107	YES
SsLRR-RLK108	YES
SsLRR-RLK109	YES
SsLRR-RLK110	YES
SsLRR-RLK111	YES
SsLRR-RLK112	NO
SsLRR-RLK113	YES
SsLRR-RLK114	YES
SsLRR-RLK115	NO
SsLRR-RLK116	YES
SsLRR-RLK117	YES
SsLRR-RLK118	NO
SsLRR-RLK119	YES
SsLRR-RLK120	YES
SsLRR-RLK121	YES
SsLRR-RLK122	YES
SsLRR-RLK123	NO
SsLRR-RLK124	YES
SsLRR-RLK125	YES
SsLRR-RLK126	NO
SsLRR-RLK127	YES
SsLRR-RLK128	NO
SsLRR-RLK129	NO
SsLRR-RLK130	YES
SsLRR-RLK131	YES
SsLRR-RLK132	YES
SsLRR-RLK133	NO
SsLRR-RLK134	YES
SsLRR-RLK135	YES
SsLRR-RLK136	YES
SsLRR-RLK137	YES
SsLRR-RLK138	NO
SsLRR-RLK139	NO
SsLRR-RLK140	YES
SsLRR-RLK141	YES
SsLRR-RLK142	YES
SsLRR-RLK143	NO
SsLRR-RLK144	YES
SsLRR-RLK145	YES
SsLRR-RLK146	NO
SsLRR-RLK147	YES
SsLRR-RLK148	NO
SsLRR-RLK149	YES
SsLRR-RLK150	YES
SsLRR-RLK151	YES
SsLRR-RLK152	YES
SsLRR-RLK153	YES
SsLRR-RLK154	YES
SsLRR-RLK155	YES
SsLRR-RLK156	NO
SsLRR-RLK157	YES
SsLRR-RLK158	NO
SsLRR-RLK159	YES
SsLRR-RLK160	YES
SsLRR-RLK161	YES
SsLRR-RLK162	YES
SsLRR-RLK163	YES
SsLRR-RLK164	YES
SsLRR-RLK165	YES
SsLRR-RLK166	YES
SsLRR-RLK167	NO
SsLRR-RLK168	YES
SsLRR-RLK169	NO
SsLRR-RLK170	YES
SsLRR-RLK171	NO
SsLRR-RLK172	YES
SsLRR-RLK173	YES
SsLRR-RLK174	YES
SsLRR-RLK175	YES
SsLRR-RLK176	NO
SsLRR-RLK177	YES
SsLRR-RLK178	YES
SsLRR-RLK179	YES
SsLRR-RLK180	YES
SsLRR-RLK181	YES
SsLRR-RLK182	YES
SsLRR-RLK183	YES
SsLRR-RLK184	YES
SsLRR-RLK185	YES
SsLRR-RLK186	NO
SsLRR-RLK187	NO
SsLRR-RLK188	YES
SsLRR-RLK189	YES
SsLRR-RLK190	YES
SsLRR-RLK191	YES
SsLRR-RLK192	YES
SsLRR-RLK193	YES
SsLRR-RLK194	YES
SsLRR-RLK195	YES
SsLRR-RLK196	YES
SsLRR-RLK197	YES
SsLRR-RLK198	NO
SsLRR-RLK199	YES
SsLRR-RLK200	YES
SsLRR-RLK201	YES
SsLRR-RLK202	NO
SsLRR-RLK203	NO
SsLRR-RLK204	YES
SsLRR-RLK205	YES
SsLRR-RLK206	YES
SsLRR-RLK207	NO
SsLRR-RLK208	NO
SsLRR-RLK209	NO
SsLRR-RLK210	NO
SsLRR-RLK211	NO
SsLRR-RLK212	NO
SsLRR-RLK213	YES
SsLRR-RLK214	YES
SsLRR-RLK215	YES
SsLRR-RLK216	YES
SsLRR-RLK217	YES
SsLRR-RLK218	YES
SsLRR-RLK219	YES
SsLRR-RLK220	NO
SsLRR-RLK221	NO
SsLRR-RLK222	NO
SsLRR-RLK223	NO
SsLRR-RLK224	NO
SsLRR-RLK225	NO
SsLRR-RLK226	YES
SsLRR-RLK227	NO
SsLRR-RLK228	YES
SsLRR-RLK229	YES
SsLRR-RLK230	YES
SsLRR-RLK231	YES
SsLRR-RLK232	YES
SsLRR-RLK233	NO
SsLRR-RLK234	YES
SsLRR-RLK235	NO
SsLRR-RLK236	NO
SsLRR-RLK237	YES
SsLRR-RLK238	NO
SsLRR-RLK239	YES
SsLRR-RLK240	YES
SsLRR-RLK241	YES
SsLRR-RLK242	YES
SsLRR-RLK243	YES
SsLRR-RLK244	YES
SsLRR-RLK245	NO
SsLRR-RLK246	YES
SsLRR-RLK247	YES
SsLRR-RLK248	YES
SsLRR-RLK249	YES
SsLRR-RLK250	NO
SsLRR-RLK251	NO
SsLRR-RLK252	YES
SsLRR-RLK253	YES
SsLRR-RLK254	NO
SsLRR-RLK255	NO
SsLRR-RLK256	NO
SsLRR-RLK257	NO
SsLRR-RLK258	NO
SsLRR-RLK259	YES
SsLRR-RLK260	YES
SsLRR-RLK261	NO
SsLRR-RLK262	YES
SsLRR-RLK263	YES
SsLRR-RLK264	YES
SsLRR-RLK265	YES
SsLRR-RLK266	YES
SsLRR-RLK267	NO
SsLRR-RLK268	NO
SsLRR-RLK269	NO
SsLRR-RLK270	YES
SsLRR-RLK271	YES
SsLRR-RLK272	NO
SsLRR-RLK273	YES
SsLRR-RLK274	NO
SsLRR-RLK275	YES
SsLRR-RLK276	YES
SsLRR-RLK277	YES
SsLRR-RLK278	YES
SsLRR-RLK279	YES
SsLRR-RLK280	YES
SsLRR-RLK281	YES
SsLRR-RLK282	YES
SsLRR-RLK283	NO
SsLRR-RLK284	NO
SsLRR-RLK285	YES
SsLRR-RLK286	YES
SsLRR-RLK287	YES
SsLRR-RLK288	NO
SsLRR-RLK289	NO
SsLRR-RLK290	YES
SsLRR-RLK291	YES
SsLRR-RLK292	NO
SsLRR-RLK293	YES
SsLRR-RLK294	YES
SsLRR-RLK295	YES
SsLRR-RLK296	YES
SsLRR-RLK297	NO
SsLRR-RLK298	YES
SsLRR-RLK299	YES
SsLRR-RLK300	YES
SsLRR-RLK301	YES
SsLRR-RLK302	YES
SsLRR-RLK303	NO
SsLRR-RLK304	YES
SsLRR-RLK305	NO
SsLRR-RLK306	NO
SsLRR-RLK307	YES
SsLRR-RLK308	YES
SsLRR-RLK309	NO
SsLRR-RLK310	YES
SsLRR-RLK311	NO
SsLRR-RLK312	YES
SsLRR-RLK313	YES
SsLRR-RLK314	YES
SsLRR-RLK315	NO
SsLRR-RLK316	NO
SsLRR-RLK317	NO
SsLRR-RLK318	NO
SsLRR-RLK319	YES
SsLRR-RLK320	YES
SsLRR-RLK321	YES
SsLRR-RLK322	NO
SsLRR-RLK323	YES
SsLRR-RLK324	YES
SsLRR-RLK325	YES
SsLRR-RLK326	YES
SsLRR-RLK327	YES
SsLRR-RLK328	YES
SsLRR-RLK329	YES
SsLRR-RLK330	YES
SsLRR-RLK331	NO
SsLRR-RLK332	YES
SsLRR-RLK333	YES
SsLRR-RLK334	NO
SsLRR-RLK335	YES
SsLRR-RLK336	YES
SsLRR-RLK337	YES
SsLRR-RLK338	NO
SsLRR-RLK339	NO
SsLRR-RLK340	YES
SsLRR-RLK341	YES
SsLRR-RLK342	YES
SsLRR-RLK343	YES
SsLRR-RLK344	NO
SsLRR-RLK345	NO
SsLRR-RLK346	NO
SsLRR-RLK347	NO
SsLRR-RLK348	NO
SsLRR-RLK349	NO
SsLRR-RLK350	NO
SsLRR-RLK351	YES
SsLRR-RLK352	YES
SsLRR-RLK353	YES
SsLRR-RLK354	YES
SsLRR-RLK355	YES
SsLRR-RLK356	YES
SsLRR-RLK357	YES
SsLRR-RLK358	YES
SsLRR-RLK359	YES
SsLRR-RLK360	NO
SsLRR-RLK361	YES
SsLRR-RLK362	YES
SsLRR-RLK363	YES
SsLRR-RLK364	NO
SsLRR-RLK365	YES
SsLRR-RLK366	YES
SsLRR-RLK367	YES
SsLRR-RLK368	YES
SsLRR-RLK369	YES
SsLRR-RLK370	YES
SsLRR-RLK371	YES
SsLRR-RLK372	NO
SsLRR-RLK373	YES
SsLRR-RLK374	YES
SsLRR-RLK375	YES
SsLRR-RLK376	YES
SsLRR-RLK377	YES
SsLRR-RLK378	NO
SsLRR-RLK379	YES
SsLRR-RLK380	YES
SsLRR-RLK381	YES
SsLRR-RLK382	YES
SsLRR-RLK383	YES
SsLRR-RLK384	NO
SsLRR-RLK385	YES
SsLRR-RLK386	YES
SsLRR-RLK387	YES
SsLRR-RLK388	YES
SsLRR-RLK389	YES
SsLRR-RLK390	YES
SsLRR-RLK391	YES
SsLRR-RLK392	YES
SsLRR-RLK393	YES
SsLRR-RLK394	YES
SsLRR-RLK395	YES
SsLRR-RLK396	YES
SsLRR-RLK397	YES
SsLRR-RLK398	YES
SsLRR-RLK399	NO
SsLRR-RLK400	YES
SsLRR-RLK401	YES
SsLRR-RLK402	YES
SsLRR-RLK403	NO
SsLRR-RLK404	YES
SsLRR-RLK405	YES
SsLRR-RLK406	YES
SsLRR-RLK407	YES
SsLRR-RLK408	YES
SsLRR-RLK409	NO
SsLRR-RLK410	YES
SsLRR-RLK411	YES
SsLRR-RLK412	YES
SsLRR-RLK413	YES
SsLRR-RLK414	YES
SsLRR-RLK415	YES
SsLRR-RLK416	YES
SsLRR-RLK417	YES
SsLRR-RLK418	YES
SsLRR-RLK419	NO
SsLRR-RLK420	YES
SsLRR-RLK421	YES
SsLRR-RLK422	YES
SsLRR-RLK423	YES
SsLRR-RLK424	YES
SsLRR-RLK425	YES
SsLRR-RLK426	NO
SsLRR-RLK427	YES
SsLRR-RLK428	YES
SsLRR-RLK429	YES
SsLRR-RLK430	YES
SsLRR-RLK431	YES
SsLRR-RLK432	YES
SsLRR-RLK433	YES
SsLRR-RLK434	YES
SsLRR-RLK435	NO
SsLRR-RLK436	YES
SsLRR-RLK437	YES

## Sheet: detailed information
# SignalP-4.1
# Name=SsLRR-RLK1
# Measure Position Value Cutoff signal peptide?
max. C 35 0.468
max. Y 35 0.642
max. S 21 0.972
mean S 1-34 0.897
D 1-34 0.780 0.450 YES
# Name=SsLRR-RLK2
# Measure Position Value Cutoff signal peptide?
max. C 34 0.532
max. Y 34 0.698
max. S 21 0.993
mean S 1-33 0.893
D 1-33 0.803 0.450 YES
# Name=SsLRR-RLK3
# Measure Position Value Cutoff signal peptide?
max. C 70 0.110
max. Y 26 0.109
max. S 9 0.140
mean S 1-25 0.110
D 1-25 0.110 0.450 NO
# Name=SsLRR-RLK4
# Measure Position Value Cutoff signal peptide?
max. C 22 0.749
max. Y 19 0.838
max. S 12 0.977
mean S 1-18 0.949
D 1-18 0.898 0.450 YES
# Name=SsLRR-RLK5
# Measure Position Value Cutoff signal peptide?
max. C 30 0.658
max. Y 30 0.782
max. S 18 0.986
mean S 1-29 0.928
D 1-29 0.861 0.450 YES
# Name=SsLRR-RLK6
# Measure Position Value Cutoff signal peptide?
max. C 37 0.341
max. Y 37 0.207
max. S 35 0.186
mean S 1-36 0.125
D 1-36 0.163 0.450 NO
# Name=SsLRR-RLK7
# Measure Position Value Cutoff signal peptide?
max. C 27 0.653
max. Y 23 0.764
max. S 12 0.984
mean S 1-22 0.946
D 1-22 0.863 0.450 YES
# Name=SsLRR-RLK8
# Measure Position Value Cutoff signal peptide?
max. C 23 0.495
max. Y 23 0.688
max. S 14 0.990
mean S 1-22 0.957
D 1-22 0.833 0.450 YES
# Name=SsLRR-RLK9
# Measure Position Value Cutoff signal peptide?
max. C 35 0.792
max. Y 35 0.838
max. S 25 0.970
mean S 1-34 0.841
D 1-34 0.840 0.450 YES
# Name=SsLRR-RLK10
# Measure Position Value Cutoff signal peptide?
max. C 19 0.711
max. Y 19 0.805
max. S 12 0.959
mean S 1-18 0.919
D 1-18 0.867 0.450 YES
# Name=SsLRR-RLK11
# Measure Position Value Cutoff signal peptide?
max. C 25 0.126
max. Y 11 0.137
max. S 1 0.228
mean S 1-10 0.128
D 1-10 0.132 0.450 NO
# Name=SsLRR-RLK12
# Measure Position Value Cutoff signal peptide?
max. C 48 0.124
max. Y 48 0.122
max. S 27 0.137
mean S 1-47 0.116
D 1-47 0.119 0.450 NO
# Name=SsLRR-RLK13
# Measure Position Value Cutoff signal peptide?
max. C 49 0.311
max. Y 49 0.485
max. S 40 0.906
mean S 1-48 0.450
D 1-48 0.466 0.450 YES
# Name=SsLRR-RLK14
# Measure Position Value Cutoff signal peptide?
max. C 27 0.653
max. Y 27 0.789
max. S 15 0.994
mean S 1-26 0.949
D 1-26 0.876 0.450 YES
# Name=SsLRR-RLK15
# Measure Position Value Cutoff signal peptide?
max. C 35 0.499
max. Y 35 0.651
max. S 15 0.946
mean S 1-34 0.825
D 1-34 0.745 0.450 YES
# Name=SsLRR-RLK16
# Measure Position Value Cutoff signal peptide?
max. C 27 0.852
max. Y 27 0.890
max. S 15 0.984
mean S 1-26 0.928
D 1-26 0.910 0.450 YES
# Name=SsLRR-RLK17
# Measure Position Value Cutoff signal peptide?
max. C 26 0.429
max. Y 26 0.640
max. S 19 0.985
mean S 1-25 0.953
D 1-25 0.809 0.450 YES
# Name=SsLRR-RLK18
# Measure Position Value Cutoff signal peptide?
max. C 60 0.171
max. Y 60 0.337
max. S 50 0.930
mean S 1-59 0.415
D 1-59 0.379 0.450 NO
# Name=SsLRR-RLK19
# Measure Position Value Cutoff signal peptide?
max. C 34 0.293
max. Y 34 0.510
max. S 24 0.972
mean S 1-33 0.893
D 1-33 0.717 0.450 YES
# Name=SsLRR-RLK20
# Measure Position Value Cutoff signal peptide?
max. C 33 0.545
max. Y 33 0.710
max. S 20 0.996
mean S 1-32 0.917
D 1-32 0.822 0.450 YES
# Name=SsLRR-RLK21
# Measure Position Value Cutoff signal peptide?
max. C 17 0.164
max. Y 17 0.250
max. S 6 0.641
mean S 1-16 0.362
D 1-16 0.310 0.450 NO
# Name=SsLRR-RLK22
# Measure Position Value Cutoff signal peptide?
max. C 17 0.710
max. Y 17 0.833
max. S 10 0.984
mean S 1-16 0.975
D 1-16 0.910 0.450 YES
# Name=SsLRR-RLK23
# Measure Position Value Cutoff signal peptide?
max. C 16 0.624
max. Y 16 0.720
max. S 7 0.920
mean S 1-15 0.809
D 1-15 0.768 0.450 YES
# Name=SsLRR-RLK24
# Measure Position Value Cutoff signal peptide?
max. C 34 0.292
max. Y 34 0.510
max. S 24 0.968
mean S 1-33 0.892
D 1-33 0.716 0.450 YES
# Name=SsLRR-RLK25
# Measure Position Value Cutoff signal peptide?
max. C 23 0.819
max. Y 23 0.876
max. S 13 0.977
mean S 1-22 0.938
D 1-22 0.909 0.450 YES
# Name=SsLRR-RLK26
# Measure Position Value Cutoff signal peptide?
max. C 19 0.663
max. Y 19 0.773
max. S 12 0.946
mean S 1-18 0.909
D 1-18 0.847 0.450 YES
# Name=SsLRR-RLK27
# Measure Position Value Cutoff signal peptide?
max. C 51 0.555
max. Y 51 0.524
max. S 42 0.670
mean S 1-50 0.283
D 1-50 0.427 0.500 NO
# Name=SsLRR-RLK28
# Measure Position Value Cutoff signal peptide?
max. C 23 0.577
max. Y 23 0.740
max. S 8 0.978
mean S 1-22 0.948
D 1-22 0.852 0.450 YES
# Name=SsLRR-RLK29
# Measure Position Value Cutoff signal peptide?
max. C 20 0.301
max. Y 20 0.544
max. S 14 0.996
mean S 1-19 0.989
D 1-19 0.784 0.450 YES
# Name=SsLRR-RLK30
# Measure Position Value Cutoff signal peptide?
max. C 49 0.311
max. Y 49 0.485
max. S 40 0.906
mean S 1-48 0.450
D 1-48 0.466 0.450 YES
# Name=SsLRR-RLK31
# Measure Position Value Cutoff signal peptide?
max. C 33 0.667
max. Y 33 0.770
max. S 21 0.987
mean S 1-32 0.896
D 1-32 0.838 0.450 YES
# Name=SsLRR-RLK32
# Measure Position Value Cutoff signal peptide?
max. C 27 0.868
max. Y 27 0.908
max. S 15 0.991
mean S 1-26 0.947
D 1-26 0.929 0.450 YES
# Name=SsLRR-RLK33
# Measure Position Value Cutoff signal peptide?
max. C 26 0.429
max. Y 26 0.640
max. S 19 0.985
mean S 1-25 0.953
D 1-25 0.809 0.450 YES
# Name=SsLRR-RLK34
# Measure Position Value Cutoff signal peptide?
max. C 35 0.468
max. Y 35 0.642
max. S 21 0.972
mean S 1-34 0.897
D 1-34 0.780 0.450 YES
# Name=SsLRR-RLK35
# Measure Position Value Cutoff signal peptide?
max. C 34 0.393
max. Y 34 0.604
max. S 21 0.993
mean S 1-33 0.901
D 1-33 0.764 0.450 YES
# Name=SsLRR-RLK36
# Measure Position Value Cutoff signal peptide?
max. C 29 0.128
max. Y 29 0.315
max. S 15 0.889
mean S 1-28 0.736
D 1-28 0.542 0.450 YES
# Name=SsLRR-RLK37
# Measure Position Value Cutoff signal peptide?
max. C 30 0.658
max. Y 30 0.782
max. S 18 0.986
mean S 1-29 0.928
D 1-29 0.861 0.450 YES
# Name=SsLRR-RLK38
# Measure Position Value Cutoff signal peptide?
max. C 28 0.461
max. Y 28 0.566
max. S 21 0.886
mean S 1-27 0.705
D 1-27 0.641 0.450 YES
# Name=SsLRR-RLK39
# Measure Position Value Cutoff signal peptide?
max. C 35 0.792
max. Y 35 0.838
max. S 25 0.970
mean S 1-34 0.841
D 1-34 0.840 0.450 YES
# Name=SsLRR-RLK40
# Measure Position Value Cutoff signal peptide?
max. C 17 0.644
max. Y 17 0.791
max. S 1 0.977
mean S 1-16 0.968
D 1-16 0.886 0.450 YES
# Name=SsLRR-RLK41
# Measure Position Value Cutoff signal peptide?
max. C 22 0.749
max. Y 19 0.838
max. S 12 0.977
mean S 1-18 0.949
D 1-18 0.898 0.450 YES
# Name=SsLRR-RLK42
# Measure Position Value Cutoff signal peptide?
max. C 19 0.663
max. Y 19 0.773
max. S 12 0.946
mean S 1-18 0.909
D 1-18 0.847 0.450 YES
# Name=SsLRR-RLK43
# Measure Position Value Cutoff signal peptide?
max. C 51 0.569
max. Y 51 0.537
max. S 42 0.681
mean S 1-50 0.287
D 1-50 0.437 0.500 NO
# Name=SsLRR-RLK44
# Measure Position Value Cutoff signal peptide?
max. C 23 0.604
max. Y 23 0.759
max. S 8 0.982
mean S 1-22 0.954
D 1-22 0.865 0.450 YES
# Name=SsLRR-RLK45
# Measure Position Value Cutoff signal peptide?
max. C 22 0.749
max. Y 19 0.838
max. S 12 0.977
mean S 1-18 0.949
D 1-18 0.898 0.450 YES
# Name=SsLRR-RLK46
# Measure Position Value Cutoff signal peptide?
max. C 33 0.112
max. Y 12 0.119
max. S 2 0.158
mean S 1-11 0.123
D 1-11 0.122 0.450 NO
# Name=SsLRR-RLK47
# Measure Position Value Cutoff signal peptide?
max. C 34 0.149
max. Y 34 0.152
max. S 5 0.295
mean S 1-33 0.169
D 1-33 0.161 0.450 NO
# Name=SsLRR-RLK48
# Measure Position Value Cutoff signal peptide?
max. C 23 0.819
max. Y 23 0.876
max. S 13 0.977
mean S 1-22 0.938
D 1-22 0.909 0.450 YES
# Name=SsLRR-RLK49
# Measure Position Value Cutoff signal peptide?
max. C 35 0.527
max. Y 35 0.680
max. S 23 0.962
mean S 1-34 0.858
D 1-34 0.776 0.450 YES
# Name=SsLRR-RLK50
# Measure Position Value Cutoff signal peptide?
max. C 33 0.545
max. Y 33 0.710
max. S 20 0.996
mean S 1-32 0.917
D 1-32 0.822 0.450 YES
# Name=SsLRR-RLK51
# Measure Position Value Cutoff signal peptide?
max. C 30 0.657
max. Y 30 0.781
max. S 18 0.986
mean S 1-29 0.928
D 1-29 0.861 0.450 YES
# Name=SsLRR-RLK52
# Measure Position Value Cutoff signal peptide?
max. C 17 0.644
max. Y 17 0.791
max. S 1 0.977
mean S 1-16 0.968
D 1-16 0.886 0.450 YES
# Name=SsLRR-RLK53
# Measure Position Value Cutoff signal peptide?
max. C 41 0.137
max. Y 23 0.129
max. S 49 0.219
mean S 1-22 0.146
D 1-22 0.138 0.450 NO
# Name=SsLRR-RLK54
# Measure Position Value Cutoff signal peptide?
max. C 29 0.150
max. Y 12 0.256
max. S 1 0.777
mean S 1-11 0.416
D 1-11 0.342 0.450 NO
# Name=SsLRR-RLK55
# Measure Position Value Cutoff signal peptide?
max. C 19 0.795
max. Y 19 0.871
max. S 12 0.980
mean S 1-18 0.954
D 1-18 0.916 0.450 YES
# Name=SsLRR-RLK56
# Measure Position Value Cutoff signal peptide?
max. C 19 0.711
max. Y 19 0.805
max. S 12 0.959
mean S 1-18 0.919
D 1-18 0.867 0.450 YES
# Name=SsLRR-RLK57
# Measure Position Value Cutoff signal peptide?
max. C 19 0.711
max. Y 19 0.805
max. S 12 0.959
mean S 1-18 0.919
D 1-18 0.867 0.450 YES
# Name=SsLRR-RLK58
# Measure Position Value Cutoff signal peptide?
max. C 20 0.301
max. Y 20 0.544
max. S 14 0.996
mean S 1-19 0.989
D 1-19 0.784 0.450 YES
# Name=SsLRR-RLK59
# Measure Position Value Cutoff signal peptide?
max. C 20 0.300
max. Y 20 0.544
max. S 14 0.996
mean S 1-19 0.989
D 1-19 0.784 0.450 YES
# Name=SsLRR-RLK60
# Measure Position Value Cutoff signal peptide?
max. C 49 0.311
max. Y 49 0.485
max. S 40 0.906
mean S 1-48 0.450
D 1-48 0.466 0.450 YES
# Name=SsLRR-RLK61
# Measure Position Value Cutoff signal peptide?
max. C 33 0.668
max. Y 33 0.768
max. S 21 0.988
mean S 1-32 0.891
D 1-32 0.835 0.450 YES
# Name=SsLRR-RLK62
# Measure Position Value Cutoff signal peptide?
max. C 27 0.654
max. Y 27 0.789
max. S 15 0.994
mean S 1-26 0.949
D 1-26 0.875 0.450 YES
# Name=SsLRR-RLK63
# Measure Position Value Cutoff signal peptide?
max. C 35 0.527
max. Y 35 0.680
max. S 23 0.962
mean S 1-34 0.858
D 1-34 0.776 0.450 YES
# Name=SsLRR-RLK64
# Measure Position Value Cutoff signal peptide?
max. C 34 0.292
max. Y 34 0.510
max. S 24 0.968
mean S 1-33 0.892
D 1-33 0.716 0.450 YES
# Name=SsLRR-RLK65
# Measure Position Value Cutoff signal peptide?
max. C 38 0.832
max. Y 38 0.887
max. S 28 0.988
mean S 1-37 0.855
D 1-37 0.870 0.450 YES
# Name=SsLRR-RLK66
# Measure Position Value Cutoff signal peptide?
max. C 24 0.561
max. Y 24 0.711
max. S 11 0.982
mean S 1-23 0.904
D 1-23 0.815 0.450 YES
# Name=SsLRR-RLK67
# Measure Position Value Cutoff signal peptide?
max. C 24 0.767
max. Y 24 0.830
max. S 4 0.973
mean S 1-23 0.900
D 1-23 0.868 0.450 YES
# Name=SsLRR-RLK68
# Measure Position Value Cutoff signal peptide?
max. C 29 0.549
max. Y 29 0.718
max. S 16 0.993
mean S 1-28 0.941
D 1-28 0.839 0.450 YES
# Name=SsLRR-RLK69
# Measure Position Value Cutoff signal peptide?
max. C 29 0.549
max. Y 29 0.718
max. S 16 0.993
mean S 1-28 0.941
D 1-28 0.839 0.450 YES
# Name=SsLRR-RLK70
# Measure Position Value Cutoff signal peptide?
max. C 28 0.783
max. Y 28 0.863
max. S 15 0.990
mean S 1-27 0.950
D 1-27 0.910 0.450 YES
# Name=SsLRR-RLK71
# Measure Position Value Cutoff signal peptide?
max. C 39 0.622
max. Y 39 0.516
max. S 23 0.705
mean S 1-38 0.445
D 1-38 0.488 0.500 NO
# Name=SsLRR-RLK72
# Measure Position Value Cutoff signal peptide?
max. C 21 0.877
max. Y 21 0.920
max. S 11 0.988
mean S 1-20 0.965
D 1-20 0.944 0.450 YES
# Name=SsLRR-RLK73
# Measure Position Value Cutoff signal peptide?
max. C 27 0.780
max. Y 27 0.860
max. S 17 0.982
mean S 1-26 0.940
D 1-26 0.903 0.450 YES
# Name=SsLRR-RLK74
# Measure Position Value Cutoff signal peptide?
max. C 58 0.165
max. Y 12 0.128
max. S 1 0.166
mean S 1-11 0.130
D 1-11 0.129 0.450 NO
# Name=SsLRR-RLK75
# Measure Position Value Cutoff signal peptide?
max. C 30 0.489
max. Y 30 0.680
max. S 17 0.989
mean S 1-29 0.948
D 1-29 0.825 0.450 YES
# Name=SsLRR-RLK76
# Measure Position Value Cutoff signal peptide?
max. C 29 0.391
max. Y 29 0.605
max. S 19 0.988
mean S 1-28 0.937
D 1-28 0.784 0.450 YES
# Name=SsLRR-RLK77
# Measure Position Value Cutoff signal peptide?
max. C 30 0.821
max. Y 30 0.885
max. S 17 0.987
mean S 1-29 0.950
D 1-29 0.920 0.450 YES
# Name=SsLRR-RLK78
# Measure Position Value Cutoff signal peptide?
max. C 23 0.858
max. Y 23 0.806
max. S 10 0.952
mean S 1-22 0.757
D 1-22 0.779 0.450 YES
# Name=SsLRR-RLK79
# Measure Position Value Cutoff signal peptide?
max. C 16 0.171
max. Y 16 0.190
max. S 45 0.278
mean S 1-15 0.205
D 1-15 0.198 0.450 NO
# Name=SsLRR-RLK80
# Measure Position Value Cutoff signal peptide?
max. C 53 0.219
max. Y 53 0.153
max. S 52 0.133
mean S 1-52 0.103
D 1-52 0.126 0.450 NO
# Name=SsLRR-RLK81
# Measure Position Value Cutoff signal peptide?
max. C 19 0.831
max. Y 19 0.887
max. S 10 0.981
mean S 1-18 0.943
D 1-18 0.917 0.450 YES
# Name=SsLRR-RLK82
# Measure Position Value Cutoff signal peptide?
max. C 37 0.836
max. Y 37 0.890
max. S 27 0.988
mean S 1-36 0.880
D 1-36 0.885 0.450 YES
# Name=SsLRR-RLK83
# Measure Position Value Cutoff signal peptide?
max. C 22 0.880
max. Y 22 0.922
max. S 12 0.991
mean S 1-21 0.966
D 1-21 0.946 0.450 YES
# Name=SsLRR-RLK84
# Measure Position Value Cutoff signal peptide?
max. C 24 0.561
max. Y 24 0.711
max. S 11 0.982
mean S 1-23 0.904
D 1-23 0.815 0.450 YES
# Name=SsLRR-RLK85
# Measure Position Value Cutoff signal peptide?
max. C 32 0.115
max. Y 65 0.130
max. S 54 0.199
mean S 1-64 0.119
D 1-64 0.126 0.500 NO
# Name=SsLRR-RLK86
# Measure Position Value Cutoff signal peptide?
max. C 28 0.713
max. Y 28 0.797
max. S 15 0.989
mean S 1-27 0.902
D 1-27 0.853 0.450 YES
# Name=SsLRR-RLK87
# Measure Position Value Cutoff signal peptide?
max. C 70 0.179
max. Y 70 0.215
max. S 50 0.508
mean S 1-69 0.182
D 1-69 0.202 0.500 NO
# Name=SsLRR-RLK88
# Measure Position Value Cutoff signal peptide?
max. C 33 0.264
max. Y 33 0.474
max. S 11 0.973
mean S 1-32 0.875
D 1-32 0.690 0.450 YES
# Name=SsLRR-RLK89
# Measure Position Value Cutoff signal peptide?
max. C 65 0.183
max. Y 65 0.135
max. S 38 0.121
mean S 1-64 0.099
D 1-64 0.116 0.450 NO
# Name=SsLRR-RLK90
# Measure Position Value Cutoff signal peptide?
max. C 24 0.768
max. Y 24 0.831
max. S 4 0.973
mean S 1-23 0.900
D 1-23 0.868 0.450 YES
# Name=SsLRR-RLK91
# Measure Position Value Cutoff signal peptide?
max. C 54 0.395
max. Y 54 0.272
max. S 38 0.508
mean S 1-53 0.218
D 1-53 0.250 0.500 NO
# Name=SsLRR-RLK92
# Measure Position Value Cutoff signal peptide?
max. C 23 0.239
max. Y 23 0.446
max. S 2 0.954
mean S 1-22 0.829
D 1-22 0.653 0.450 YES
# Name=SsLRR-RLK93
# Measure Position Value Cutoff signal peptide?
max. C 29 0.358
max. Y 29 0.547
max. S 19 0.938
mean S 1-28 0.813
D 1-28 0.691 0.450 YES
# Name=SsLRR-RLK94
# Measure Position Value Cutoff signal peptide?
max. C 20 0.114
max. Y 11 0.135
max. S 6 0.275
mean S 1-10 0.182
D 1-10 0.160 0.450 NO
# Name=SsLRR-RLK95
# Measure Position Value Cutoff signal peptide?
max. C 21 0.867
max. Y 21 0.915
max. S 11 0.985
mean S 1-20 0.964
D 1-20 0.941 0.450 YES
# Name=SsLRR-RLK96
# Measure Position Value Cutoff signal peptide?
max. C 20 0.638
max. Y 20 0.789
max. S 11 0.995
mean S 1-19 0.974
D 1-19 0.889 0.450 YES
# Name=SsLRR-RLK97
# Measure Position Value Cutoff signal peptide?
max. C 28 0.411
max. Y 28 0.624
max. S 19 0.987
mean S 1-27 0.946
D 1-27 0.798 0.450 YES
# Name=SsLRR-RLK98
# Measure Position Value Cutoff signal peptide?
max. C 27 0.285
max. Y 27 0.226
max. S 1 0.269
mean S 1-26 0.189
D 1-26 0.206 0.450 NO
# Name=SsLRR-RLK99
# Measure Position Value Cutoff signal peptide?
max. C 20 0.195
max. Y 20 0.199
max. S 5 0.367
mean S 1-19 0.204
D 1-19 0.201 0.500 NO
# Name=SsLRR-RLK100
# Measure Position Value Cutoff signal peptide?
max. C 19 0.831
max. Y 19 0.887
max. S 10 0.981
mean S 1-18 0.943
D 1-18 0.917 0.450 YES
# Name=SsLRR-RLK101
# Measure Position Value Cutoff signal peptide?
max. C 19 0.831
max. Y 19 0.887
max. S 10 0.981
mean S 1-18 0.943
D 1-18 0.917 0.450 YES
# Name=SsLRR-RLK102
# Measure Position Value Cutoff signal peptide?
max. C 61 0.131
max. Y 54 0.133
max. S 35 0.217
mean S 1-53 0.133
D 1-53 0.133 0.450 NO
# Name=SsLRR-RLK103
# Measure Position Value Cutoff signal peptide?
max. C 22 0.888
max. Y 22 0.926
max. S 12 0.992
mean S 1-21 0.966
D 1-21 0.948 0.450 YES
# Name=SsLRR-RLK104
# Measure Position Value Cutoff signal peptide?
max. C 24 0.561
max. Y 24 0.711
max. S 11 0.982
mean S 1-23 0.904
D 1-23 0.815 0.450 YES
# Name=SsLRR-RLK105
# Measure Position Value Cutoff signal peptide?
max. C 28 0.739
max. Y 28 0.832
max. S 15 0.991
mean S 1-27 0.940
D 1-27 0.890 0.450 YES
# Name=SsLRR-RLK106
# Measure Position Value Cutoff signal peptide?
max. C 28 0.739
max. Y 28 0.832
max. S 15 0.991
mean S 1-27 0.940
D 1-27 0.890 0.450 YES
# Name=SsLRR-RLK107
# Measure Position Value Cutoff signal peptide?
max. C 27 0.815
max. Y 27 0.827
max. S 2 0.908
mean S 1-26 0.845
D 1-26 0.837 0.450 YES
# Name=SsLRR-RLK108
# Measure Position Value Cutoff signal peptide?
max. C 25 0.842
max. Y 25 0.901
max. S 15 0.994
mean S 1-24 0.962
D 1-24 0.934 0.450 YES
# Name=SsLRR-RLK109
# Measure Position Value Cutoff signal peptide?
max. C 24 0.768
max. Y 24 0.831
max. S 4 0.973
mean S 1-23 0.900
D 1-23 0.868 0.450 YES
# Name=SsLRR-RLK110
# Measure Position Value Cutoff signal peptide?
max. C 24 0.746
max. Y 24 0.813
max. S 4 0.971
mean S 1-23 0.886
D 1-23 0.853 0.450 YES
# Name=SsLRR-RLK111
# Measure Position Value Cutoff signal peptide?
max. C 29 0.549
max. Y 29 0.718
max. S 16 0.993
mean S 1-28 0.941
D 1-28 0.839 0.450 YES
# Name=SsLRR-RLK112
# Measure Position Value Cutoff signal peptide?
max. C 54 0.510
max. Y 54 0.332
max. S 38 0.520
mean S 1-53 0.228
D 1-53 0.290 0.500 NO
# Name=SsLRR-RLK113
# Measure Position Value Cutoff signal peptide?
max. C 27 0.626
max. Y 27 0.777
max. S 17 0.991
mean S 1-26 0.960
D 1-26 0.876 0.450 YES
# Name=SsLRR-RLK114
# Measure Position Value Cutoff signal peptide?
max. C 25 0.632
max. Y 25 0.749
max. S 14 0.977
mean S 1-24 0.893
D 1-24 0.827 0.450 YES
# Name=SsLRR-RLK115
# Measure Position Value Cutoff signal peptide?
max. C 49 0.265
max. Y 49 0.316
max. S 48 0.506
mean S 1-48 0.299
D 1-48 0.309 0.500 NO
# Name=SsLRR-RLK116
# Measure Position Value Cutoff signal peptide?
max. C 28 0.436
max. Y 28 0.611
max. S 19 0.948
mean S 1-27 0.833
D 1-27 0.731 0.450 YES
# Name=SsLRR-RLK117
# Measure Position Value Cutoff signal peptide?
max. C 21 0.867
max. Y 21 0.915
max. S 11 0.985
mean S 1-20 0.964
D 1-20 0.941 0.450 YES
# Name=SsLRR-RLK118
# Measure Position Value Cutoff signal peptide?
max. C 38 0.127
max. Y 38 0.113
max. S 6 0.120
mean S 1-37 0.098
D 1-37 0.105 0.450 NO
# Name=SsLRR-RLK119
# Measure Position Value Cutoff signal peptide?
max. C 28 0.510
max. Y 28 0.693
max. S 19 0.980
mean S 1-27 0.937
D 1-27 0.824 0.450 YES
# Name=SsLRR-RLK120
# Measure Position Value Cutoff signal peptide?
max. C 24 0.767
max. Y 24 0.852
max. S 14 0.985
mean S 1-23 0.944
D 1-23 0.902 0.450 YES
# Name=SsLRR-RLK121
# Measure Position Value Cutoff signal peptide?
max. C 26 0.656
max. Y 26 0.777
max. S 19 0.961
mean S 1-25 0.917
D 1-25 0.853 0.450 YES
# Name=SsLRR-RLK122
# Measure Position Value Cutoff signal peptide?
max. C 32 0.578
max. Y 32 0.622
max. S 15 0.860
mean S 1-31 0.680
D 1-31 0.653 0.450 YES
# Name=SsLRR-RLK123
# Measure Position Value Cutoff signal peptide?
max. C 53 0.219
max. Y 53 0.153
max. S 52 0.133
mean S 1-52 0.103
D 1-52 0.126 0.450 NO
# Name=SsLRR-RLK124
# Measure Position Value Cutoff signal peptide?
max. C 21 0.252
max. Y 21 0.478
max. S 2 0.951
mean S 1-20 0.905
D 1-20 0.708 0.450 YES
# Name=SsLRR-RLK125
# Measure Position Value Cutoff signal peptide?
max. C 30 0.630
max. Y 30 0.737
max. S 12 0.942
mean S 1-29 0.854
D 1-29 0.800 0.450 YES
# Name=SsLRR-RLK126
# Measure Position Value Cutoff signal peptide?
max. C 29 0.221
max. Y 29 0.185
max. S 28 0.410
mean S 1-28 0.156
D 1-28 0.169 0.450 NO
# Name=SsLRR-RLK127
# Measure Position Value Cutoff signal peptide?
max. C 31 0.716
max. Y 31 0.794
max. S 10 0.980
mean S 1-30 0.894
D 1-30 0.848 0.450 YES
# Name=SsLRR-RLK128
# Measure Position Value Cutoff signal peptide?
max. C 63 0.256
max. Y 63 0.296
max. S 48 0.705
mean S 1-62 0.269
D 1-62 0.285 0.500 NO
# Name=SsLRR-RLK129
# Measure Position Value Cutoff signal peptide?
max. C 33 0.216
max. Y 33 0.265
max. S 27 0.591
mean S 1-32 0.324
D 1-32 0.297 0.450 NO
# Name=SsLRR-RLK130
# Measure Position Value Cutoff signal peptide?
max. C 25 0.843
max. Y 25 0.902
max. S 15 0.994
mean S 1-24 0.963
D 1-24 0.935 0.450 YES
# Name=SsLRR-RLK131
# Measure Position Value Cutoff signal peptide?
max. C 33 0.264
max. Y 33 0.461
max. S 11 0.949
mean S 1-32 0.830
D 1-32 0.660 0.450 YES
# Name=SsLRR-RLK132
# Measure Position Value Cutoff signal peptide?
max. C 24 0.729
max. Y 24 0.803
max. S 4 0.968
mean S 1-23 0.886
D 1-23 0.848 0.450 YES
# Name=SsLRR-RLK133
# Measure Position Value Cutoff signal peptide?
max. C 39 0.622
max. Y 39 0.516
max. S 23 0.705
mean S 1-38 0.445
D 1-38 0.488 0.500 NO
# Name=SsLRR-RLK134
# Measure Position Value Cutoff signal peptide?
max. C 20 0.638
max. Y 20 0.789
max. S 11 0.995
mean S 1-19 0.974
D 1-19 0.889 0.450 YES
# Name=SsLRR-RLK135
# Measure Position Value Cutoff signal peptide?
max. C 29 0.362
max. Y 20 0.583
max. S 15 0.985
mean S 1-19 0.947
D 1-19 0.779 0.450 YES
# Name=SsLRR-RLK136
# Measure Position Value Cutoff signal peptide?
max. C 29 0.358
max. Y 29 0.547
max. S 19 0.938
mean S 1-28 0.813
D 1-28 0.691 0.450 YES
# Name=SsLRR-RLK137
# Measure Position Value Cutoff signal peptide?
max. C 23 0.565
max. Y 23 0.729
max. S 4 0.973
mean S 1-22 0.940
D 1-22 0.843 0.450 YES
# Name=SsLRR-RLK138
# Measure Position Value Cutoff signal peptide?
max. C 20 0.130
max. Y 20 0.189
max. S 15 0.317
mean S 1-19 0.267
D 1-19 0.231 0.450 NO
# Name=SsLRR-RLK139
# Measure Position Value Cutoff signal peptide?
max. C 28 0.126
max. Y 20 0.204
max. S 15 0.435
mean S 1-19 0.337
D 1-19 0.276 0.450 NO
# Name=SsLRR-RLK140
# Measure Position Value Cutoff signal peptide?
max. C 30 0.843
max. Y 30 0.897
max. S 19 0.983
mean S 1-29 0.948
D 1-29 0.925 0.450 YES
# Name=SsLRR-RLK141
# Measure Position Value Cutoff signal peptide?
max. C 24 0.767
max. Y 24 0.852
max. S 14 0.985
mean S 1-23 0.944
D 1-23 0.902 0.450 YES
# Name=SsLRR-RLK142
# Measure Position Value Cutoff signal peptide?
max. C 27 0.760
max. Y 27 0.829
max. S 20 0.945
mean S 1-26 0.901
D 1-26 0.868 0.450 YES
# Name=SsLRR-RLK143
# Measure Position Value Cutoff signal peptide?
max. C 37 0.111
max. Y 54 0.114
max. S 47 0.160
mean S 1-53 0.109
D 1-53 0.111 0.450 NO
# Name=SsLRR-RLK144
# Measure Position Value Cutoff signal peptide?
max. C 23 0.709
max. Y 23 0.819
max. S 11 0.991
mean S 1-22 0.946
D 1-22 0.888 0.450 YES
# Name=SsLRR-RLK145
# Measure Position Value Cutoff signal peptide?
max. C 25 0.574
max. Y 25 0.680
max. S 11 0.951
mean S 1-24 0.814
D 1-24 0.752 0.450 YES
# Name=SsLRR-RLK146
# Measure Position Value Cutoff signal peptide?
max. C 21 0.110
max. Y 21 0.107
max. S 19 0.119
mean S 1-20 0.104
D 1-20 0.105 0.450 NO
# Name=SsLRR-RLK147
# Measure Position Value Cutoff signal peptide?
max. C 21 0.361
max. Y 21 0.570
max. S 14 0.940
mean S 1-20 0.900
D 1-20 0.748 0.450 YES
# Name=SsLRR-RLK148
# Measure Position Value Cutoff signal peptide?
max. C 41 0.149
max. Y 12 0.169
max. S 4 0.340
mean S 1-11 0.281
D 1-11 0.214 0.500 NO
# Name=SsLRR-RLK149
# Measure Position Value Cutoff signal peptide?
max. C 26 0.695
max. Y 26 0.789
max. S 3 0.979
mean S 1-25 0.903
D 1-25 0.850 0.450 YES
# Name=SsLRR-RLK150
# Measure Position Value Cutoff signal peptide?
max. C 19 0.784
max. Y 19 0.846
max. S 2 0.962
mean S 1-18 0.903
D 1-18 0.877 0.450 YES
# Name=SsLRR-RLK151
# Measure Position Value Cutoff signal peptide?
max. C 21 0.765
max. Y 21 0.841
max. S 3 0.955
mean S 1-20 0.927
D 1-20 0.888 0.450 YES
# Name=SsLRR-RLK152
# Measure Position Value Cutoff signal peptide?
max. C 19 0.574
max. Y 19 0.750
max. S 15 0.995
mean S 1-18 0.982
D 1-18 0.875 0.450 YES
# Name=SsLRR-RLK153
# Measure Position Value Cutoff signal peptide?
max. C 29 0.548
max. Y 29 0.716
max. S 21 0.980
mean S 1-28 0.930
D 1-28 0.831 0.450 YES
# Name=SsLRR-RLK154
# Measure Position Value Cutoff signal peptide?
max. C 28 0.700
max. Y 28 0.757
max. S 16 0.933
mean S 1-27 0.830
D 1-27 0.796 0.450 YES
# Name=SsLRR-RLK155
# Measure Position Value Cutoff signal peptide?
max. C 24 0.892
max. Y 24 0.918
max. S 14 0.983
mean S 1-23 0.944
D 1-23 0.932 0.450 YES
# Name=SsLRR-RLK156
# Measure Position Value Cutoff signal peptide?
max. C 29 0.166
max. Y 29 0.160
max. S 3 0.349
mean S 1-28 0.180
D 1-28 0.171 0.450 NO
# Name=SsLRR-RLK157
# Measure Position Value Cutoff signal peptide?
max. C 21 0.870
max. Y 21 0.902
max. S 4 0.969
mean S 1-20 0.937
D 1-20 0.921 0.450 YES
# Name=SsLRR-RLK158
# Measure Position Value Cutoff signal peptide?
max. C 53 0.318
max. Y 53 0.226
max. S 45 0.242
mean S 1-52 0.119
D 1-52 0.184 0.500 NO
# Name=SsLRR-RLK159
# Measure Position Value Cutoff signal peptide?
max. C 25 0.583
max. Y 25 0.722
max. S 15 0.966
mean S 1-24 0.894
D 1-24 0.815 0.450 YES
# Name=SsLRR-RLK160
# Measure Position Value Cutoff signal peptide?
max. C 21 0.371
max. Y 21 0.593
max. S 11 0.983
mean S 1-20 0.947
D 1-20 0.784 0.450 YES
# Name=SsLRR-RLK161
# Measure Position Value Cutoff signal peptide?
max. C 28 0.662
max. Y 28 0.776
max. S 9 0.979
mean S 1-27 0.909
D 1-27 0.848 0.450 YES
# Name=SsLRR-RLK162
# Measure Position Value Cutoff signal peptide?
max. C 29 0.679
max. Y 29 0.776
max. S 14 0.983
mean S 1-28 0.904
D 1-28 0.845 0.450 YES
# Name=SsLRR-RLK163
# Measure Position Value Cutoff signal peptide?
max. C 28 0.717
max. Y 28 0.830
max. S 19 0.991
mean S 1-27 0.952
D 1-27 0.895 0.450 YES
# Name=SsLRR-RLK164
# Measure Position Value Cutoff signal peptide?
max. C 28 0.709
max. Y 28 0.815
max. S 10 0.974
mean S 1-27 0.931
D 1-27 0.878 0.450 YES
# Name=SsLRR-RLK165
# Measure Position Value Cutoff signal peptide?
max. C 44 0.611
max. Y 44 0.582
max. S 26 0.718
mean S 1-43 0.401
D 1-43 0.509 0.500 YES
# Name=SsLRR-RLK166
# Measure Position Value Cutoff signal peptide?
max. C 29 0.435
max. Y 29 0.644
max. S 21 0.992
mean S 1-28 0.950
D 1-28 0.809 0.450 YES
# Name=SsLRR-RLK167
# Measure Position Value Cutoff signal peptide?
max. C 26 0.141
max. Y 26 0.139
max. S 42 0.265
mean S 1-25 0.140
D 1-25 0.140 0.450 NO
# Name=SsLRR-RLK168
# Measure Position Value Cutoff signal peptide?
max. C 24 0.730
max. Y 20 0.797
max. S 12 0.977
mean S 1-19 0.953
D 1-19 0.881 0.450 YES
# Name=SsLRR-RLK169
# Measure Position Value Cutoff signal peptide?
max. C 34 0.108
max. Y 55 0.102
max. S 39 0.119
mean S 1-54 0.097
D 1-54 0.099 0.450 NO
# Name=SsLRR-RLK170
# Measure Position Value Cutoff signal peptide?
max. C 21 0.870
max. Y 21 0.902
max. S 4 0.969
mean S 1-20 0.937
D 1-20 0.921 0.450 YES
# Name=SsLRR-RLK171
# Measure Position Value Cutoff signal peptide?
max. C 50 0.424
max. Y 50 0.419
max. S 38 0.686
mean S 1-49 0.338
D 1-49 0.386 0.500 NO
# Name=SsLRR-RLK172
# Measure Position Value Cutoff signal peptide?
max. C 28 0.454
max. Y 28 0.650
max. S 18 0.978
mean S 1-27 0.929
D 1-27 0.801 0.450 YES
# Name=SsLRR-RLK173
# Measure Position Value Cutoff signal peptide?
max. C 27 0.711
max. Y 27 0.774
max. S 4 0.965
mean S 1-26 0.857
D 1-26 0.819 0.450 YES
# Name=SsLRR-RLK174
# Measure Position Value Cutoff signal peptide?
max. C 23 0.879
max. Y 23 0.900
max. S 12 0.974
mean S 1-22 0.921
D 1-22 0.911 0.450 YES
# Name=SsLRR-RLK175
# Measure Position Value Cutoff signal peptide?
max. C 28 0.662
max. Y 28 0.775
max. S 9 0.978
mean S 1-27 0.908
D 1-27 0.847 0.450 YES
# Name=SsLRR-RLK176
# Measure Position Value Cutoff signal peptide?
max. C 47 0.146
max. Y 47 0.134
max. S 46 0.231
mean S 1-46 0.115
D 1-46 0.124 0.450 NO
# Name=SsLRR-RLK177
# Measure Position Value Cutoff signal peptide?
max. C 29 0.634
max. Y 29 0.754
max. S 14 0.986
mean S 1-28 0.913
D 1-28 0.840 0.450 YES
# Name=SsLRR-RLK178
# Measure Position Value Cutoff signal peptide?
max. C 25 0.700
max. Y 25 0.792
max. S 20 0.956
mean S 1-24 0.897
D 1-24 0.848 0.450 YES
# Name=SsLRR-RLK179
# Measure Position Value Cutoff signal peptide?
max. C 27 0.251
max. Y 24 0.466
max. S 4 0.956
mean S 1-23 0.909
D 1-23 0.705 0.450 YES
# Name=SsLRR-RLK180
# Measure Position Value Cutoff signal peptide?
max. C 39 0.645
max. Y 39 0.583
max. S 21 0.726
mean S 1-38 0.484
D 1-38 0.544 0.500 YES
# Name=SsLRR-RLK181
# Measure Position Value Cutoff signal peptide?
max. C 29 0.426
max. Y 29 0.639
max. S 21 0.994
mean S 1-28 0.955
D 1-28 0.810 0.450 YES
# Name=SsLRR-RLK182
# Measure Position Value Cutoff signal peptide?
max. C 28 0.705
max. Y 28 0.764
max. S 16 0.940
mean S 1-27 0.841
D 1-27 0.806 0.450 YES
# Name=SsLRR-RLK183
# Measure Position Value Cutoff signal peptide?
max. C 22 0.685
max. Y 22 0.783
max. S 5 0.949
mean S 1-21 0.895
D 1-21 0.844 0.450 YES
# Name=SsLRR-RLK184
# Measure Position Value Cutoff signal peptide?
max. C 21 0.870
max. Y 21 0.902
max. S 4 0.969
mean S 1-20 0.937
D 1-20 0.921 0.450 YES
# Name=SsLRR-RLK185
# Measure Position Value Cutoff signal peptide?
max. C 23 0.709
max. Y 23 0.819
max. S 11 0.991
mean S 1-22 0.946
D 1-22 0.888 0.450 YES
# Name=SsLRR-RLK186
# Measure Position Value Cutoff signal peptide?
max. C 32 0.112
max. Y 26 0.126
max. S 11 0.207
mean S 1-25 0.139
D 1-25 0.133 0.450 NO
# Name=SsLRR-RLK187
# Measure Position Value Cutoff signal peptide?
max. C 63 0.108
max. Y 63 0.100
max. S 55 0.108
mean S 1-62 0.092
D 1-62 0.096 0.450 NO
# Name=SsLRR-RLK188
# Measure Position Value Cutoff signal peptide?
max. C 25 0.484
max. Y 25 0.651
max. S 15 0.961
mean S 1-24 0.877
D 1-24 0.773 0.450 YES
# Name=SsLRR-RLK189
# Measure Position Value Cutoff signal peptide?
max. C 25 0.483
max. Y 25 0.650
max. S 15 0.961
mean S 1-24 0.878
D 1-24 0.773 0.450 YES
# Name=SsLRR-RLK190
# Measure Position Value Cutoff signal peptide?
max. C 20 0.383
max. Y 20 0.605
max. S 11 0.982
mean S 1-19 0.954
D 1-19 0.793 0.450 YES
# Name=SsLRR-RLK191
# Measure Position Value Cutoff signal peptide?
max. C 28 0.662
max. Y 28 0.776
max. S 9 0.979
mean S 1-27 0.909
D 1-27 0.848 0.450 YES
# Name=SsLRR-RLK192
# Measure Position Value Cutoff signal peptide?
max. C 27 0.251
max. Y 24 0.466
max. S 4 0.956
mean S 1-23 0.909
D 1-23 0.705 0.450 YES
# Name=SsLRR-RLK193
# Measure Position Value Cutoff signal peptide?
max. C 44 0.611
max. Y 44 0.582
max. S 26 0.718
mean S 1-43 0.401
D 1-43 0.509 0.500 YES
# Name=SsLRR-RLK194
# Measure Position Value Cutoff signal peptide?
max. C 29 0.548
max. Y 29 0.716
max. S 21 0.980
mean S 1-28 0.930
D 1-28 0.831 0.450 YES
# Name=SsLRR-RLK195
# Measure Position Value Cutoff signal peptide?
max. C 28 0.705
max. Y 28 0.764
max. S 16 0.940
mean S 1-27 0.841
D 1-27 0.806 0.450 YES
# Name=SsLRR-RLK196
# Measure Position Value Cutoff signal peptide?
max. C 22 0.729
max. Y 22 0.817
max. S 5 0.961
mean S 1-21 0.916
D 1-21 0.870 0.450 YES
# Name=SsLRR-RLK197
# Measure Position Value Cutoff signal peptide?
max. C 27 0.847
max. Y 27 0.896
max. S 15 0.992
mean S 1-26 0.952
D 1-26 0.926 0.450 YES
# Name=SsLRR-RLK198
# Measure Position Value Cutoff signal peptide?
max. C 35 0.131
max. Y 35 0.123
max. S 11 0.168
mean S 1-34 0.119
D 1-34 0.121 0.450 NO
# Name=SsLRR-RLK199
# Measure Position Value Cutoff signal peptide?
max. C 34 0.851
max. Y 34 0.859
max. S 20 0.973
mean S 1-33 0.880
D 1-33 0.870 0.450 YES
# Name=SsLRR-RLK200
# Measure Position Value Cutoff signal peptide?
max. C 27 0.689
max. Y 21 0.799
max. S 14 0.985
mean S 1-20 0.959
D 1-20 0.886 0.450 YES
# Name=SsLRR-RLK201
# Measure Position Value Cutoff signal peptide?
max. C 24 0.702
max. Y 23 0.805
max. S 15 0.985
mean S 1-22 0.935
D 1-22 0.875 0.450 YES
# Name=SsLRR-RLK202
# Measure Position Value Cutoff signal peptide?
max. C 29 0.116
max. Y 14 0.129
max. S 10 0.176
mean S 1-13 0.154
D 1-13 0.143 0.450 NO
# Name=SsLRR-RLK203
# Measure Position Value Cutoff signal peptide?
max. C 53 0.144
max. Y 53 0.128
max. S 33 0.130
mean S 1-52 0.111
D 1-52 0.118 0.450 NO
# Name=SsLRR-RLK204
# Measure Position Value Cutoff signal peptide?
max. C 17 0.463
max. Y 17 0.642
max. S 1 0.930
mean S 1-16 0.875
D 1-16 0.768 0.450 YES
# Name=SsLRR-RLK205
# Measure Position Value Cutoff signal peptide?
max. C 24 0.601
max. Y 24 0.735
max. S 14 0.966
mean S 1-23 0.898
D 1-23 0.823 0.450 YES
# Name=SsLRR-RLK206
# Measure Position Value Cutoff signal peptide?
max. C 34 0.249
max. Y 34 0.452
max. S 20 0.980
mean S 1-33 0.839
D 1-33 0.661 0.450 YES
# Name=SsLRR-RLK207
# Measure Position Value Cutoff signal peptide?
max. C 46 0.107
max. Y 58 0.120
max. S 51 0.184
mean S 1-57 0.105
D 1-57 0.114 0.500 NO
# Name=SsLRR-RLK208
# Measure Position Value Cutoff signal peptide?
max. C 37 0.521
max. Y 37 0.517
max. S 17 0.698
mean S 1-36 0.440
D 1-36 0.486 0.500 NO
# Name=SsLRR-RLK209
# Measure Position Value Cutoff signal peptide?
max. C 37 0.521
max. Y 37 0.517
max. S 17 0.698
mean S 1-36 0.440
D 1-36 0.486 0.500 NO
# Name=SsLRR-RLK210
# Measure Position Value Cutoff signal peptide?
max. C 37 0.392
max. Y 37 0.435
max. S 19 0.738
mean S 1-36 0.416
D 1-36 0.427 0.500 NO
# Name=SsLRR-RLK211
# Measure Position Value Cutoff signal peptide?
max. C 64 0.323
max. Y 64 0.260
max. S 43 0.524
mean S 1-63 0.179
D 1-63 0.228 0.500 NO
# Name=SsLRR-RLK212
# Measure Position Value Cutoff signal peptide?
max. C 61 0.265
max. Y 61 0.259
max. S 1 0.466
mean S 1-60 0.260
D 1-60 0.259 0.500 NO
# Name=SsLRR-RLK213
# Measure Position Value Cutoff signal peptide?
max. C 29 0.547
max. Y 29 0.721
max. S 19 0.987
mean S 1-28 0.948
D 1-28 0.844 0.450 YES
# Name=SsLRR-RLK214
# Measure Position Value Cutoff signal peptide?
max. C 23 0.719
max. Y 23 0.820
max. S 5 0.976
mean S 1-22 0.935
D 1-22 0.882 0.450 YES
# Name=SsLRR-RLK215
# Measure Position Value Cutoff signal peptide?
max. C 25 0.323
max. Y 25 0.525
max. S 14 0.939
mean S 1-24 0.855
D 1-24 0.703 0.450 YES
# Name=SsLRR-RLK216
# Measure Position Value Cutoff signal peptide?
max. C 33 0.290
max. Y 33 0.471
max. S 11 0.939
mean S 1-32 0.800
D 1-32 0.649 0.450 YES
# Name=SsLRR-RLK217
# Measure Position Value Cutoff signal peptide?
max. C 35 0.473
max. Y 35 0.651
max. S 25 0.953
mean S 1-34 0.782
D 1-34 0.722 0.450 YES
# Name=SsLRR-RLK218
# Measure Position Value Cutoff signal peptide?
max. C 28 0.707
max. Y 28 0.718
max. S 9 0.820
mean S 1-27 0.739
D 1-27 0.729 0.450 YES
# Name=SsLRR-RLK219
# Measure Position Value Cutoff signal peptide?
max. C 33 0.469
max. Y 35 0.649
max. S 25 0.954
mean S 1-34 0.782
D 1-34 0.721 0.450 YES
# Name=SsLRR-RLK220
# Measure Position Value Cutoff signal peptide?
max. C 61 0.122
max. Y 11 0.128
max. S 1 0.198
mean S 1-10 0.127
D 1-10 0.127 0.450 NO
# Name=SsLRR-RLK221
# Measure Position Value Cutoff signal peptide?
max. C 37 0.392
max. Y 37 0.435
max. S 19 0.738
mean S 1-36 0.416
D 1-36 0.427 0.500 NO
# Name=SsLRR-RLK222
# Measure Position Value Cutoff signal peptide?
max. C 64 0.323
max. Y 64 0.260
max. S 43 0.524
mean S 1-63 0.179
D 1-63 0.228 0.500 NO
# Name=SsLRR-RLK223
# Measure Position Value Cutoff signal peptide?
max. C 31 0.142
max. Y 31 0.140
max. S 14 0.203
mean S 1-30 0.140
D 1-30 0.140 0.450 NO
# Name=SsLRR-RLK224
# Measure Position Value Cutoff signal peptide?
max. C 17 0.115
max. Y 38 0.108
max. S 22 0.126
mean S 1-37 0.101
D 1-37 0.104 0.450 NO
# Name=SsLRR-RLK225
# Measure Position Value Cutoff signal peptide?
max. C 44 0.149
max. Y 44 0.162
max. S 39 0.359
mean S 1-43 0.150
D 1-43 0.155 0.450 NO
# Name=SsLRR-RLK226
# Measure Position Value Cutoff signal peptide?
max. C 23 0.587
max. Y 23 0.751
max. S 14 0.987
mean S 1-22 0.960
D 1-22 0.864 0.450 YES
# Name=SsLRR-RLK227
# Measure Position Value Cutoff signal peptide?
max. C 19 0.113
max. Y 70 0.103
max. S 54 0.114
mean S 1-69 0.094
D 1-69 0.098 0.450 NO
# Name=SsLRR-RLK228
# Measure Position Value Cutoff signal peptide?
max. C 27 0.689
max. Y 21 0.799
max. S 14 0.985
mean S 1-20 0.959
D 1-20 0.886 0.450 YES
# Name=SsLRR-RLK229
# Measure Position Value Cutoff signal peptide?
max. C 24 0.601
max. Y 24 0.735
max. S 14 0.966
mean S 1-23 0.898
D 1-23 0.823 0.450 YES
# Name=SsLRR-RLK230
# Measure Position Value Cutoff signal peptide?
max. C 25 0.513
max. Y 25 0.696
max. S 20 0.993
mean S 1-24 0.937
D 1-24 0.827 0.450 YES
# Name=SsLRR-RLK231
# Measure Position Value Cutoff signal peptide?
max. C 37 0.544
max. Y 37 0.703
max. S 25 0.980
mean S 1-36 0.868
D 1-36 0.792 0.450 YES
# Name=SsLRR-RLK232
# Measure Position Value Cutoff signal peptide?
max. C 37 0.487
max. Y 37 0.652
max. S 24 0.970
mean S 1-36 0.784
D 1-36 0.723 0.450 YES
# Name=SsLRR-RLK233
# Measure Position Value Cutoff signal peptide?
max. C 31 0.139
max. Y 31 0.125
max. S 41 0.135
mean S 1-30 0.110
D 1-30 0.117 0.450 NO
# Name=SsLRR-RLK234
# Measure Position Value Cutoff signal peptide?
max. C 37 0.623
max. Y 37 0.703
max. S 18 0.883
mean S 1-36 0.673
D 1-36 0.687 0.450 YES
# Name=SsLRR-RLK235
# Measure Position Value Cutoff signal peptide?
max. C 24 0.188
max. Y 24 0.187
max. S 44 0.373
mean S 1-23 0.165
D 1-23 0.178 0.500 NO
# Name=SsLRR-RLK236
# Measure Position Value Cutoff signal peptide?
max. C 61 0.266
max. Y 61 0.264
max. S 11 0.471
mean S 1-60 0.273
D 1-60 0.268 0.500 NO
# Name=SsLRR-RLK237
# Measure Position Value Cutoff signal peptide?
max. C 29 0.548
max. Y 29 0.723
max. S 17 0.988
mean S 1-28 0.953
D 1-28 0.847 0.450 YES
# Name=SsLRR-RLK238
# Measure Position Value Cutoff signal peptide?
max. C 58 0.108
max. Y 58 0.105
max. S 42 0.110
mean S 1-57 0.099
D 1-57 0.101 0.450 NO
# Name=SsLRR-RLK239
# Measure Position Value Cutoff signal peptide?
max. C 23 0.717
max. Y 23 0.817
max. S 5 0.974
mean S 1-22 0.932
D 1-22 0.879 0.450 YES
# Name=SsLRR-RLK240
# Measure Position Value Cutoff signal peptide?
max. C 25 0.323
max. Y 25 0.525
max. S 14 0.939
mean S 1-24 0.855
D 1-24 0.703 0.450 YES
# Name=SsLRR-RLK241
# Measure Position Value Cutoff signal peptide?
max. C 33 0.249
max. Y 33 0.436
max. S 13 0.921
mean S 1-32 0.790
D 1-32 0.627 0.450 YES
# Name=SsLRR-RLK242
# Measure Position Value Cutoff signal peptide?
max. C 33 0.248
max. Y 33 0.439
max. S 11 0.939
mean S 1-32 0.806
D 1-32 0.637 0.450 YES
# Name=SsLRR-RLK243
# Measure Position Value Cutoff signal peptide?
max. C 27 0.847
max. Y 27 0.896
max. S 15 0.992
mean S 1-26 0.952
D 1-26 0.926 0.450 YES
# Name=SsLRR-RLK244
# Measure Position Value Cutoff signal peptide?
max. C 30 0.867
max. Y 30 0.918
max. S 21 0.993
mean S 1-29 0.964
D 1-29 0.943 0.450 YES
# Name=SsLRR-RLK245
# Measure Position Value Cutoff signal peptide?
max. C 27 0.213
max. Y 27 0.168
max. S 48 0.230
mean S 1-26 0.130
D 1-26 0.148 0.450 NO
# Name=SsLRR-RLK246
# Measure Position Value Cutoff signal peptide?
max. C 28 0.710
max. Y 28 0.805
max. S 15 0.984
mean S 1-27 0.919
D 1-27 0.866 0.450 YES
# Name=SsLRR-RLK247
# Measure Position Value Cutoff signal peptide?
max. C 24 0.640
max. Y 24 0.767
max. S 15 0.984
mean S 1-23 0.920
D 1-23 0.850 0.450 YES
# Name=SsLRR-RLK248
# Measure Position Value Cutoff signal peptide?
max. C 30 0.735
max. Y 30 0.763
max. S 7 0.936
mean S 1-29 0.810
D 1-29 0.789 0.450 YES
# Name=SsLRR-RLK249
# Measure Position Value Cutoff signal peptide?
max. C 27 0.653
max. Y 23 0.764
max. S 12 0.984
mean S 1-22 0.946
D 1-22 0.863 0.450 YES
# Name=SsLRR-RLK250
# Measure Position Value Cutoff signal peptide?
max. C 60 0.111
max. Y 12 0.121
max. S 1 0.160
mean S 1-11 0.114
D 1-11 0.117 0.450 NO
# Name=SsLRR-RLK251
# Measure Position Value Cutoff signal peptide?
max. C 45 0.120
max. Y 13 0.138
max. S 2 0.233
mean S 1-12 0.144
D 1-12 0.141 0.450 NO
# Name=SsLRR-RLK252
# Measure Position Value Cutoff signal peptide?
max. C 34 0.229
max. Y 34 0.412
max. S 11 0.934
mean S 1-33 0.783
D 1-33 0.612 0.450 YES
# Name=SsLRR-RLK253
# Measure Position Value Cutoff signal peptide?
max. C 37 0.522
max. Y 37 0.542
max. S 17 0.700
mean S 1-36 0.461
D 1-36 0.510 0.500 YES
# Name=SsLRR-RLK254
# Measure Position Value Cutoff signal peptide?
max. C 54 0.127
max. Y 54 0.128
max. S 50 0.175
mean S 1-53 0.113
D 1-53 0.120 0.450 NO
# Name=SsLRR-RLK255
# Measure Position Value Cutoff signal peptide?
max. C 21 0.530
max. Y 21 0.355
max. S 4 0.330
mean S 1-20 0.230
D 1-20 0.287 0.450 NO
# Name=SsLRR-RLK256
# Measure Position Value Cutoff signal peptide?
max. C 37 0.521
max. Y 37 0.517
max. S 17 0.698
mean S 1-36 0.440
D 1-36 0.486 0.500 NO
# Name=SsLRR-RLK257
# Measure Position Value Cutoff signal peptide?
max. C 36 0.107
max. Y 11 0.125
max. S 6 0.253
mean S 1-10 0.169
D 1-10 0.149 0.450 NO
# Name=SsLRR-RLK258
# Measure Position Value Cutoff signal peptide?
max. C 24 0.203
max. Y 46 0.202
max. S 44 0.411
mean S 1-45 0.196
D 1-45 0.199 0.500 NO
# Name=SsLRR-RLK259
# Measure Position Value Cutoff signal peptide?
max. C 37 0.720
max. Y 37 0.806
max. S 25 0.959
mean S 1-36 0.748
D 1-36 0.775 0.450 YES
# Name=SsLRR-RLK260
# Measure Position Value Cutoff signal peptide?
max. C 37 0.674
max. Y 37 0.789
max. S 17 0.976
mean S 1-36 0.843
D 1-36 0.818 0.450 YES
# Name=SsLRR-RLK261
# Measure Position Value Cutoff signal peptide?
max. C 47 0.112
max. Y 11 0.128
max. S 1 0.184
mean S 1-10 0.127
D 1-10 0.127 0.450 NO
# Name=SsLRR-RLK262
# Measure Position Value Cutoff signal peptide?
max. C 25 0.370
max. Y 25 0.563
max. S 14 0.934
mean S 1-24 0.855
D 1-24 0.721 0.450 YES
# Name=SsLRR-RLK263
# Measure Position Value Cutoff signal peptide?
max. C 24 0.769
max. Y 24 0.863
max. S 16 0.995
mean S 1-23 0.967
D 1-23 0.919 0.450 YES
# Name=SsLRR-RLK264
# Measure Position Value Cutoff signal peptide?
max. C 23 0.492
max. Y 23 0.688
max. S 14 0.990
mean S 1-22 0.963
D 1-22 0.836 0.450 YES
# Name=SsLRR-RLK265
# Measure Position Value Cutoff signal peptide?
max. C 28 0.569
max. Y 28 0.707
max. S 17 0.950
mean S 1-27 0.882
D 1-27 0.801 0.450 YES
# Name=SsLRR-RLK266
# Measure Position Value Cutoff signal peptide?
max. C 25 0.784
max. Y 25 0.858
max. S 16 0.979
mean S 1-24 0.936
D 1-24 0.900 0.450 YES
# Name=SsLRR-RLK267
# Measure Position Value Cutoff signal peptide?
max. C 20 0.153
max. Y 20 0.126
max. S 49 0.143
mean S 1-19 0.101
D 1-19 0.112 0.450 NO
# Name=SsLRR-RLK268
# Measure Position Value Cutoff signal peptide?
max. C 58 0.287
max. Y 58 0.338
max. S 49 0.731
mean S 1-57 0.254
D 1-57 0.304 0.500 NO
# Name=SsLRR-RLK269
# Measure Position Value Cutoff signal peptide?
max. C 22 0.117
max. Y 11 0.140
max. S 1 0.229
mean S 1-10 0.150
D 1-10 0.145 0.450 NO
# Name=SsLRR-RLK270
# Measure Position Value Cutoff signal peptide?
max. C 29 0.309
max. Y 29 0.533
max. S 18 0.983
mean S 1-28 0.918
D 1-28 0.741 0.450 YES
# Name=SsLRR-RLK271
# Measure Position Value Cutoff signal peptide?
max. C 31 0.719
max. Y 31 0.800
max. S 19 0.988
mean S 1-30 0.895
D 1-30 0.851 0.450 YES
# Name=SsLRR-RLK272
# Measure Position Value Cutoff signal peptide?
max. C 32 0.129
max. Y 17 0.143
max. S 14 0.259
mean S 1-16 0.168
D 1-16 0.156 0.450 NO
# Name=SsLRR-RLK273
# Measure Position Value Cutoff signal peptide?
max. C 22 0.244
max. Y 22 0.427
max. S 1 0.866
mean S 1-21 0.740
D 1-21 0.596 0.450 YES
# Name=SsLRR-RLK274
# Measure Position Value Cutoff signal peptide?
max. C 19 0.158
max. Y 19 0.135
max. S 1 0.148
mean S 1-18 0.107
D 1-18 0.120 0.450 NO
# Name=SsLRR-RLK275
# Measure Position Value Cutoff signal peptide?
max. C 47 0.874
max. Y 47 0.897
max. S 33 0.988
mean S 1-46 0.762
D 1-46 0.824 0.450 YES
# Name=SsLRR-RLK276
# Measure Position Value Cutoff signal peptide?
max. C 29 0.868
max. Y 29 0.913
max. S 20 0.992
mean S 1-28 0.959
D 1-28 0.938 0.450 YES
# Name=SsLRR-RLK277
# Measure Position Value Cutoff signal peptide?
max. C 23 0.493
max. Y 23 0.689
max. S 14 0.990
mean S 1-22 0.963
D 1-22 0.837 0.450 YES
# Name=SsLRR-RLK278
# Measure Position Value Cutoff signal peptide?
max. C 23 0.792
max. Y 23 0.815
max. S 4 0.952
mean S 1-22 0.838
D 1-22 0.827 0.450 YES
# Name=SsLRR-RLK279
# Measure Position Value Cutoff signal peptide?
max. C 22 0.407
max. Y 22 0.452
max. S 18 0.748
mean S 1-21 0.491
D 1-21 0.473 0.450 YES
# Name=SsLRR-RLK280
# Measure Position Value Cutoff signal peptide?
max. C 36 0.462
max. Y 36 0.651
max. S 29 0.991
mean S 1-35 0.785
D 1-35 0.724 0.450 YES
# Name=SsLRR-RLK281
# Measure Position Value Cutoff signal peptide?
max. C 27 0.481
max. Y 27 0.670
max. S 11 0.990
mean S 1-26 0.939
D 1-26 0.816 0.450 YES
# Name=SsLRR-RLK282
# Measure Position Value Cutoff signal peptide?
max. C 22 0.623
max. Y 22 0.773
max. S 16 0.992
mean S 1-21 0.961
D 1-21 0.875 0.450 YES
# Name=SsLRR-RLK283
# Measure Position Value Cutoff signal peptide?
max. C 26 0.129
max. Y 50 0.122
max. S 38 0.171
mean S 1-49 0.108
D 1-49 0.115 0.450 NO
# Name=SsLRR-RLK284
# Measure Position Value Cutoff signal peptide?
max. C 48 0.127
max. Y 48 0.126
max. S 7 0.183
mean S 1-47 0.120
D 1-47 0.123 0.450 NO
# Name=SsLRR-RLK285
# Measure Position Value Cutoff signal peptide?
max. C 22 0.343
max. Y 22 0.553
max. S 3 0.957
mean S 1-21 0.889
D 1-21 0.734 0.450 YES
# Name=SsLRR-RLK286
# Measure Position Value Cutoff signal peptide?
max. C 26 0.363
max. Y 26 0.578
[truncated: 1,060 more rows]
