# Supplementary material for: Genome-Wide Identification of LRR-RLK Family in Saccharum and Expression Analysis in Response to Biotic and Abiotic Stress
Source: Curr Issues Mol Biol. 2021 Oct 18;43(3):1632–51. doi: 10.3390/cimb43030116 (PMC8929030; doi:10.3390/cimb43030116)
Supplement: Supplementary file 1 [file cimb-43-00116-s001.zip › Supplementary Material Table S4.xlsx]

## Sheet: subcellular localization
Table S4 Subcellular localization prediction of all LRR-RLKs proteins in sugarcane
Protein_id	Location
SsLRR-RLK1	Plasma membrane
SsLRR-RLK2	Plasma membrane
SsLRR-RLK3	Plasma membrane			subcellular localization analysis of the LRR-RLK family proteins
SsLRR-RLK4	Plasma membrane			89.5% (391/437) located in plasma membrane
SsLRR-RLK5	Plasma membrane			10.5% (46/437) located in extracellular domain
SsLRR-RLK6	Plasma membrane
SsLRR-RLK7	Plasma membrane
SsLRR-RLK8	Plasma membrane
SsLRR-RLK9	Plasma membrane
SsLRR-RLK10	Plasma membrane
SsLRR-RLK11	Plasma membrane
SsLRR-RLK12	Plasma membrane
SsLRR-RLK13	Plasma membrane
SsLRR-RLK14	Plasma membrane
SsLRR-RLK15	Plasma membrane
SsLRR-RLK16	Extracellular
SsLRR-RLK17	Plasma membrane
SsLRR-RLK18	Extracellular
SsLRR-RLK19	Extracellular
SsLRR-RLK20	Plasma membrane
SsLRR-RLK21	Plasma membrane
SsLRR-RLK22	Plasma membrane
SsLRR-RLK23	Plasma membrane
SsLRR-RLK24	Extracellular
SsLRR-RLK25	Plasma membrane
SsLRR-RLK26	Plasma membrane
SsLRR-RLK27	Plasma membrane
SsLRR-RLK28	Plasma membrane
SsLRR-RLK29	Plasma membrane
SsLRR-RLK30	Extracellular
SsLRR-RLK31	Plasma membrane
SsLRR-RLK32	Extracellular
SsLRR-RLK33	Plasma membrane
SsLRR-RLK34	Plasma membrane
SsLRR-RLK35	Plasma membrane
SsLRR-RLK36	Plasma membrane
SsLRR-RLK37	Plasma membrane
SsLRR-RLK38	Plasma membrane
SsLRR-RLK39	Plasma membrane
SsLRR-RLK40	Plasma membrane
SsLRR-RLK41	Plasma membrane
SsLRR-RLK42	Plasma membrane
SsLRR-RLK43	Plasma membrane
SsLRR-RLK44	Plasma membrane
SsLRR-RLK45	Plasma membrane
SsLRR-RLK46	Plasma membrane
SsLRR-RLK47	Plasma membrane
SsLRR-RLK48	Plasma membrane
SsLRR-RLK49	Plasma membrane
SsLRR-RLK50	Plasma membrane
SsLRR-RLK51	Plasma membrane
SsLRR-RLK52	Plasma membrane
SsLRR-RLK53	Plasma membrane
SsLRR-RLK54	Plasma membrane
SsLRR-RLK55	Plasma membrane
SsLRR-RLK56	Plasma membrane
SsLRR-RLK57	Plasma membrane
SsLRR-RLK58	Plasma membrane
SsLRR-RLK59	Plasma membrane
SsLRR-RLK60	Plasma membrane
SsLRR-RLK61	Plasma membrane
SsLRR-RLK62	Extracellular
SsLRR-RLK63	Plasma membrane
SsLRR-RLK64	Extracellular
SsLRR-RLK65	Plasma membrane
SsLRR-RLK66	Extracellular
SsLRR-RLK67	Plasma membrane
SsLRR-RLK68	Plasma membrane
SsLRR-RLK69	Plasma membrane
SsLRR-RLK70	Plasma membrane
SsLRR-RLK71	Plasma membrane
SsLRR-RLK72	Plasma membrane
SsLRR-RLK73	Plasma membrane
SsLRR-RLK74	Plasma membrane
SsLRR-RLK75	Plasma membrane
SsLRR-RLK76	Plasma membrane
SsLRR-RLK77	Plasma membrane
SsLRR-RLK78	Extracellular
SsLRR-RLK79	Plasma membrane
SsLRR-RLK80	Plasma membrane
SsLRR-RLK81	Plasma membrane
SsLRR-RLK82	Plasma membrane
SsLRR-RLK83	Plasma membrane
SsLRR-RLK84	Extracellular
SsLRR-RLK85	Plasma membrane
SsLRR-RLK86	Plasma membrane
SsLRR-RLK87	Plasma membrane
SsLRR-RLK88	Plasma membrane
SsLRR-RLK89	Plasma membrane
SsLRR-RLK90	Plasma membrane
SsLRR-RLK91	Plasma membrane
SsLRR-RLK92	Extracellular
SsLRR-RLK93	Plasma membrane
SsLRR-RLK94	Plasma membrane
SsLRR-RLK95	Plasma membrane
SsLRR-RLK96	Plasma membrane
SsLRR-RLK97	Plasma membrane
SsLRR-RLK98	Plasma membrane
SsLRR-RLK99	Plasma membrane
SsLRR-RLK100	Plasma membrane
SsLRR-RLK101	Plasma membrane
SsLRR-RLK102	Plasma membrane
SsLRR-RLK103	Plasma membrane
SsLRR-RLK104	Extracellular
SsLRR-RLK105	Plasma membrane
SsLRR-RLK106	Plasma membrane
SsLRR-RLK107	Plasma membrane
SsLRR-RLK108	Plasma membrane
SsLRR-RLK109	Plasma membrane
SsLRR-RLK110	Plasma membrane
SsLRR-RLK111	Plasma membrane
SsLRR-RLK112	Plasma membrane
SsLRR-RLK113	Plasma membrane
SsLRR-RLK114	Plasma membrane
SsLRR-RLK115	Plasma membrane
SsLRR-RLK116	Plasma membrane
SsLRR-RLK117	Plasma membrane
SsLRR-RLK118	Plasma membrane
SsLRR-RLK119	Plasma membrane
SsLRR-RLK120	Plasma membrane
SsLRR-RLK121	Plasma membrane
SsLRR-RLK122	Plasma membrane
SsLRR-RLK123	Plasma membrane
SsLRR-RLK124	Plasma membrane
SsLRR-RLK125	Plasma membrane
SsLRR-RLK126	Plasma membrane
SsLRR-RLK127	Plasma membrane
SsLRR-RLK128	Plasma membrane
SsLRR-RLK129	Plasma membrane
SsLRR-RLK130	Plasma membrane
SsLRR-RLK131	Plasma membrane
SsLRR-RLK132	Plasma membrane
SsLRR-RLK133	Plasma membrane
SsLRR-RLK134	Plasma membrane
SsLRR-RLK135	Plasma membrane
SsLRR-RLK136	Plasma membrane
SsLRR-RLK137	Plasma membrane
SsLRR-RLK138	Plasma membrane
SsLRR-RLK139	Plasma membrane
SsLRR-RLK140	Plasma membrane
SsLRR-RLK141	Plasma membrane
SsLRR-RLK142	Plasma membrane
SsLRR-RLK143	Plasma membrane
SsLRR-RLK144	Plasma membrane
SsLRR-RLK145	Plasma membrane
SsLRR-RLK146	Plasma membrane
SsLRR-RLK147	Plasma membrane
SsLRR-RLK148	Plasma membrane
SsLRR-RLK149	Extracellular
SsLRR-RLK150	Plasma membrane
SsLRR-RLK151	Plasma membrane
SsLRR-RLK152	Plasma membrane
SsLRR-RLK153	Plasma membrane
SsLRR-RLK154	Plasma membrane
SsLRR-RLK155	Plasma membrane
SsLRR-RLK156	Plasma membrane
SsLRR-RLK157	Plasma membrane
SsLRR-RLK158	Plasma membrane
SsLRR-RLK159	Plasma membrane
SsLRR-RLK160	Plasma membrane
SsLRR-RLK161	Plasma membrane
SsLRR-RLK162	Extracellular
SsLRR-RLK163	Plasma membrane
SsLRR-RLK164	Plasma membrane
SsLRR-RLK165	Plasma membrane
SsLRR-RLK166	Plasma membrane
SsLRR-RLK167	Plasma membrane
SsLRR-RLK168	Plasma membrane
SsLRR-RLK169	Extracellular
SsLRR-RLK170	Plasma membrane
SsLRR-RLK171	Plasma membrane
SsLRR-RLK172	Plasma membrane
SsLRR-RLK173	Plasma membrane
SsLRR-RLK174	Plasma membrane
SsLRR-RLK175	Plasma membrane
SsLRR-RLK176	Extracellular
SsLRR-RLK177	Extracellular
SsLRR-RLK178	Plasma membrane
SsLRR-RLK179	Plasma membrane
SsLRR-RLK180	Plasma membrane
SsLRR-RLK181	Plasma membrane
SsLRR-RLK182	Plasma membrane
SsLRR-RLK183	Plasma membrane
SsLRR-RLK184	Plasma membrane
SsLRR-RLK185	Extracellular
SsLRR-RLK186	Plasma membrane
SsLRR-RLK187	Extracellular
SsLRR-RLK188	Plasma membrane
SsLRR-RLK189	Plasma membrane
SsLRR-RLK190	Plasma membrane
SsLRR-RLK191	Plasma membrane
SsLRR-RLK192	Plasma membrane
SsLRR-RLK193	Plasma membrane
SsLRR-RLK194	Plasma membrane
SsLRR-RLK195	Plasma membrane
SsLRR-RLK196	Plasma membrane
SsLRR-RLK197	Plasma membrane
SsLRR-RLK198	Plasma membrane
SsLRR-RLK199	Extracellular
SsLRR-RLK200	Plasma membrane
SsLRR-RLK201	Extracellular
SsLRR-RLK202	Plasma membrane
SsLRR-RLK203	Plasma membrane
SsLRR-RLK204	Plasma membrane
SsLRR-RLK205	Plasma membrane
SsLRR-RLK206	Plasma membrane
SsLRR-RLK207	Plasma membrane
SsLRR-RLK208	Plasma membrane
SsLRR-RLK209	Plasma membrane
SsLRR-RLK210	Plasma membrane
SsLRR-RLK211	Plasma membrane
SsLRR-RLK212	Plasma membrane
SsLRR-RLK213	Extracellular
SsLRR-RLK214	Plasma membrane
SsLRR-RLK215	Extracellular
SsLRR-RLK216	Plasma membrane
SsLRR-RLK217	Plasma membrane
SsLRR-RLK218	Plasma membrane
SsLRR-RLK219	Plasma membrane
SsLRR-RLK220	Plasma membrane
SsLRR-RLK221	Plasma membrane
SsLRR-RLK222	Plasma membrane
SsLRR-RLK223	Plasma membrane
SsLRR-RLK224	Plasma membrane
SsLRR-RLK225	Plasma membrane
SsLRR-RLK226	Plasma membrane
SsLRR-RLK227	Plasma membrane
SsLRR-RLK228	Extracellular
SsLRR-RLK229	Plasma membrane
SsLRR-RLK230	Plasma membrane
SsLRR-RLK231	Plasma membrane
SsLRR-RLK232	Plasma membrane
SsLRR-RLK233	Plasma membrane
SsLRR-RLK234	Plasma membrane
SsLRR-RLK235	Plasma membrane
SsLRR-RLK236	Plasma membrane
SsLRR-RLK237	Extracellular
SsLRR-RLK238	Plasma membrane
SsLRR-RLK239	Plasma membrane
SsLRR-RLK240	Plasma membrane
SsLRR-RLK241	Extracellular
SsLRR-RLK242	Plasma membrane
SsLRR-RLK243	Plasma membrane
SsLRR-RLK244	Extracellular
SsLRR-RLK245	Plasma membrane
SsLRR-RLK246	Plasma membrane
SsLRR-RLK247	Extracellular
SsLRR-RLK248	Plasma membrane
SsLRR-RLK249	Plasma membrane
SsLRR-RLK250	Plasma membrane
SsLRR-RLK251	Plasma membrane
SsLRR-RLK252	Plasma membrane
SsLRR-RLK253	Plasma membrane
SsLRR-RLK254	Plasma membrane
SsLRR-RLK255	Plasma membrane
SsLRR-RLK256	Plasma membrane
SsLRR-RLK257	Plasma membrane
SsLRR-RLK258	Plasma membrane
SsLRR-RLK259	Plasma membrane
SsLRR-RLK260	Plasma membrane
SsLRR-RLK261	Plasma membrane
SsLRR-RLK262	Plasma membrane
SsLRR-RLK263	Plasma membrane
SsLRR-RLK264	Plasma membrane
SsLRR-RLK265	Plasma membrane
SsLRR-RLK266	Plasma membrane
SsLRR-RLK267	Plasma membrane
SsLRR-RLK268	Plasma membrane
SsLRR-RLK269	Plasma membrane
SsLRR-RLK270	Plasma membrane
SsLRR-RLK271	Plasma membrane
SsLRR-RLK272	Plasma membrane
SsLRR-RLK273	Plasma membrane
SsLRR-RLK274	Plasma membrane
SsLRR-RLK275	Plasma membrane
SsLRR-RLK276	Plasma membrane
SsLRR-RLK277	Plasma membrane
SsLRR-RLK278	Plasma membrane
SsLRR-RLK279	Plasma membrane
SsLRR-RLK280	Plasma membrane
SsLRR-RLK281	Plasma membrane
SsLRR-RLK282	Plasma membrane
SsLRR-RLK283	Plasma membrane
SsLRR-RLK284	Plasma membrane
SsLRR-RLK285	Plasma membrane
SsLRR-RLK286	Plasma membrane
SsLRR-RLK287	Plasma membrane
SsLRR-RLK288	Plasma membrane
SsLRR-RLK289	Plasma membrane
SsLRR-RLK290	Plasma membrane
SsLRR-RLK291	Plasma membrane
SsLRR-RLK292	Plasma membrane
SsLRR-RLK293	Plasma membrane
SsLRR-RLK294	Plasma membrane
SsLRR-RLK295	Plasma membrane
SsLRR-RLK296	Plasma membrane
SsLRR-RLK297	Plasma membrane
SsLRR-RLK298	Plasma membrane
SsLRR-RLK299	Plasma membrane
SsLRR-RLK300	Plasma membrane
SsLRR-RLK301	Plasma membrane
SsLRR-RLK302	Plasma membrane
SsLRR-RLK303	Plasma membrane
SsLRR-RLK304	Plasma membrane
SsLRR-RLK305	Plasma membrane
SsLRR-RLK306	Plasma membrane
SsLRR-RLK307	Plasma membrane
SsLRR-RLK308	Plasma membrane
SsLRR-RLK309	Plasma membrane
SsLRR-RLK310	Plasma membrane
SsLRR-RLK311	Plasma membrane
SsLRR-RLK312	Plasma membrane
SsLRR-RLK313	Plasma membrane
SsLRR-RLK314	Plasma membrane
SsLRR-RLK315	Plasma membrane
SsLRR-RLK316	Plasma membrane
SsLRR-RLK317	Plasma membrane
SsLRR-RLK318	Plasma membrane
SsLRR-RLK319	Plasma membrane
SsLRR-RLK320	Plasma membrane
SsLRR-RLK321	Plasma membrane
SsLRR-RLK322	Plasma membrane
SsLRR-RLK323	Plasma membrane
SsLRR-RLK324	Plasma membrane
SsLRR-RLK325	Plasma membrane
SsLRR-RLK326	Plasma membrane
SsLRR-RLK327	Extracellular
SsLRR-RLK328	Plasma membrane
SsLRR-RLK329	Plasma membrane
SsLRR-RLK330	Plasma membrane
SsLRR-RLK331	Plasma membrane
SsLRR-RLK332	Extracellular
SsLRR-RLK333	Plasma membrane
SsLRR-RLK334	Plasma membrane
SsLRR-RLK335	Plasma membrane
SsLRR-RLK336	Extracellular
SsLRR-RLK337	Plasma membrane
SsLRR-RLK338	Plasma membrane
SsLRR-RLK339	Plasma membrane
SsLRR-RLK340	Plasma membrane
SsLRR-RLK341	Plasma membrane
SsLRR-RLK342	Plasma membrane
SsLRR-RLK343	Plasma membrane
SsLRR-RLK344	Plasma membrane
SsLRR-RLK345	Plasma membrane
SsLRR-RLK346	Plasma membrane
SsLRR-RLK347	Plasma membrane
SsLRR-RLK348	Extracellular
SsLRR-RLK349	Plasma membrane
SsLRR-RLK350	Plasma membrane
SsLRR-RLK351	Plasma membrane
SsLRR-RLK352	Plasma membrane
SsLRR-RLK353	Plasma membrane
SsLRR-RLK354	Plasma membrane
SsLRR-RLK355	Extracellular
SsLRR-RLK356	Plasma membrane
SsLRR-RLK357	Plasma membrane
SsLRR-RLK358	Plasma membrane
SsLRR-RLK359	Plasma membrane
SsLRR-RLK360	Extracellular
SsLRR-RLK361	Plasma membrane
SsLRR-RLK362	Plasma membrane
SsLRR-RLK363	Plasma membrane
SsLRR-RLK364	Plasma membrane
SsLRR-RLK365	Plasma membrane
SsLRR-RLK366	Plasma membrane
SsLRR-RLK367	Plasma membrane
SsLRR-RLK368	Plasma membrane
SsLRR-RLK369	Plasma membrane
SsLRR-RLK370	Plasma membrane
SsLRR-RLK371	Plasma membrane
SsLRR-RLK372	Plasma membrane
SsLRR-RLK373	Plasma membrane
SsLRR-RLK374	Extracellular
SsLRR-RLK375	Plasma membrane
SsLRR-RLK376	Plasma membrane
SsLRR-RLK377	Plasma membrane
SsLRR-RLK378	Plasma membrane
SsLRR-RLK379	Plasma membrane
SsLRR-RLK380	Plasma membrane
SsLRR-RLK381	Plasma membrane
SsLRR-RLK382	Plasma membrane
SsLRR-RLK383	Plasma membrane
SsLRR-RLK384	Extracellular
SsLRR-RLK385	Plasma membrane
SsLRR-RLK386	Plasma membrane
SsLRR-RLK387	Plasma membrane
SsLRR-RLK388	Plasma membrane
SsLRR-RLK389	Plasma membrane
SsLRR-RLK390	Plasma membrane
SsLRR-RLK391	Plasma membrane
SsLRR-RLK392	Plasma membrane
SsLRR-RLK393	Plasma membrane
SsLRR-RLK394	Plasma membrane
SsLRR-RLK395	Extracellular
SsLRR-RLK396	Plasma membrane
SsLRR-RLK397	Plasma membrane
SsLRR-RLK398	Plasma membrane
SsLRR-RLK399	Plasma membrane
SsLRR-RLK400	Plasma membrane
SsLRR-RLK401	Plasma membrane
SsLRR-RLK402	Extracellular
SsLRR-RLK403	Plasma membrane
SsLRR-RLK404	Plasma membrane
SsLRR-RLK405	Extracellular
SsLRR-RLK406	Plasma membrane
SsLRR-RLK407	Extracellular
SsLRR-RLK408	Plasma membrane
SsLRR-RLK409	Plasma membrane
SsLRR-RLK410	Plasma membrane
SsLRR-RLK411	Plasma membrane
SsLRR-RLK412	Plasma membrane
SsLRR-RLK413	Extracellular
SsLRR-RLK414	Plasma membrane
SsLRR-RLK415	Extracellular
SsLRR-RLK416	Plasma membrane
SsLRR-RLK417	Plasma membrane
SsLRR-RLK418	Plasma membrane
SsLRR-RLK419	Plasma membrane
SsLRR-RLK420	Plasma membrane
SsLRR-RLK421	Plasma membrane
SsLRR-RLK422	Plasma membrane
SsLRR-RLK423	Plasma membrane
SsLRR-RLK424	Plasma membrane
SsLRR-RLK425	Extracellular
SsLRR-RLK426	Plasma membrane
SsLRR-RLK427	Extracellular
SsLRR-RLK428	Plasma membrane
SsLRR-RLK429	Plasma membrane
SsLRR-RLK430	Plasma membrane
SsLRR-RLK431	Plasma membrane
SsLRR-RLK432	Plasma membrane
SsLRR-RLK433	Plasma membrane
SsLRR-RLK434	Plasma membrane
SsLRR-RLK435	Plasma membrane
SsLRR-RLK436	Extracellular
SsLRR-RLK437	Plasma membrane
