# Supplementary material for: Genome-Wide Identification of LRR-RLK Family in Saccharum and Expression Analysis in Response to Biotic and Abiotic Stress
Source: Curr Issues Mol Biol. 2021 Oct 18;43(3):1632–51. doi: 10.3390/cimb43030116 (PMC8929030; doi:10.3390/cimb43030116)
Supplement: Supplementary file 1 [file cimb-43-00116-s001.zip › Supplementary Material Table S6.xlsx]

## Sheet: I
Table S6 Sequence logos of the conserved motifs of all SsLRR-RLKs among each group and subgroup predicted by MEME
							Motif location
Gene ID	Group	Subgroup	p-value
SsLRR-RLK70	I	I-a
SsLRR-RLK78	I	I-a
SsLRR-RLK79	I	I-a
SsLRR-RLK80	I	I-a
SsLRR-RLK89	I	I-a
SsLRR-RLK123	I	I-a
SsLRR-RLK124	I	I-a
SsLRR-RLK143	I	I-a
SsLRR-RLK351	I	I-a
SsLRR-RLK363	I	I-a
SsLRR-RLK369	I	I-a
SsLRR-RLK383	I	I-a

## Sheet: II
Table S6 Sequence logos of the conserved motifs of all SsLRR-RLKs among each group and subgroup predicted by MEME
								Motif location
Gene ID	Group	Subgroup	p-value
SsLRR-RLK197	II	–
SsLRR-RLK243	II	–
SsLRR-RLK246	II	–
SsLRR-RLK248	II	–
SsLRR-RLK309	II	–
SsLRR-RLK316	II	–
SsLRR-RLK317	II	–
SsLRR-RLK323	II	–
SsLRR-RLK326	II	–
SsLRR-RLK329	II	–
SsLRR-RLK330	II	–
SsLRR-RLK346	II	–
SsLRR-RLK386	II	–

## Sheet: III
Table S6 Sequence logos of the conserved motifs of all SsLRR-RLKs among each group and subgroup predicted by MEME
													Motif location
Gene ID	Group	Subgroup	p-value
SsLRR-RLK3	III	–
SsLRR-RLK9	III	–
SsLRR-RLK15	III	–
SsLRR-RLK21	III	–
SsLRR-RLK22	III	–
SsLRR-RLK23	III	–
SsLRR-RLK39	III	–
SsLRR-RLK40	III	–
SsLRR-RLK49	III	–
SsLRR-RLK52	III	–
SsLRR-RLK53	III	–
SsLRR-RLK54	III	–
SsLRR-RLK63	III	–
SsLRR-RLK71	III	–
SsLRR-RLK72	III	–
SsLRR-RLK81	III	–
SsLRR-RLK88	III	–
SsLRR-RLK91	III	–
SsLRR-RLK95	III	–
SsLRR-RLK100	III	–
SsLRR-RLK101	III	–
SsLRR-RLK112	III	–
SsLRR-RLK117	III	–
SsLRR-RLK125	III	–
SsLRR-RLK126	III	–
SsLRR-RLK131	III	–
SsLRR-RLK133	III	–
SsLRR-RLK138	III	–
SsLRR-RLK139	III	–
SsLRR-RLK145	III	–
SsLRR-RLK150	III	–
SsLRR-RLK154	III	–
SsLRR-RLK160	III	–
SsLRR-RLK161	III	–
SsLRR-RLK167	III	–
SsLRR-RLK175	III	–
SsLRR-RLK182	III	–
SsLRR-RLK190	III	–
SsLRR-RLK191	III	–
SsLRR-RLK195	III	–
SsLRR-RLK206	III	–
SsLRR-RLK216	III	–
SsLRR-RLK230	III	–
SsLRR-RLK241	III	–
SsLRR-RLK242	III	–
SsLRR-RLK275	III	–
SsLRR-RLK276	III	–
SsLRR-RLK290	III	–
SsLRR-RLK298	III	–
SsLRR-RLK300	III	–
SsLRR-RLK308	III	–
SsLRR-RLK310	III	–
SsLRR-RLK321	III	–
SsLRR-RLK324	III	–
SsLRR-RLK332	III	–
SsLRR-RLK333	III	–
SsLRR-RLK341	III	–
SsLRR-RLK353	III	–
SsLRR-RLK354	III	–
SsLRR-RLK358	III	–
SsLRR-RLK361	III	–
SsLRR-RLK375	III	–
SsLRR-RLK376	III	–
SsLRR-RLK379	III	–
SsLRR-RLK381	III	–
SsLRR-RLK382	III	–
SsLRR-RLK389	III	–
SsLRR-RLK393	III	–
SsLRR-RLK396	III	–
SsLRR-RLK408	III	–
SsLRR-RLK410	III	–
SsLRR-RLK420	III	–
SsLRR-RLK421	III	–
SsLRR-RLK430	III	–
SsLRR-RLK431	III	–

## Sheet: IV
Table S6 Sequence logos of the conserved motifs of all SsLRR-RLKs among each group and subgroup predicted by MEME
							Motif location
Gene ID	Group	Subgroup	p-value
SsLRR-RLK149	IV	–
SsLRR-RLK162	IV	–
SsLRR-RLK176	IV	–
SsLRR-RLK177	IV	–
SsLRR-RLK202	IV	–
SsLRR-RLK327	IV	–
SsLRR-RLK336	IV	–
SsLRR-RLK405	IV	–
SsLRR-RLK415	IV	–
SsLRR-RLK436	IV	–

## Sheet: V
Table S6 Sequence logos of the conserved motifs of all SsLRR-RLKs among each group and subgroup predicted by MEME
								Motif location
Gene ID	Group	Subgroup	p-value
SsLRR-RLK12	V	–
SsLRR-RLK25	V	–
SsLRR-RLK29	V	–
SsLRR-RLK36	V	–
SsLRR-RLK48	V	–
SsLRR-RLK58	V	–
SsLRR-RLK59	V	–
SsLRR-RLK85	V	–
SsLRR-RLK107	V	–
SsLRR-RLK205	V	–
SsLRR-RLK214	V	–
SsLRR-RLK229	V	–
SsLRR-RLK239	V	–
SsLRR-RLK409	V	–
SsLRR-RLK422	V	–

## Sheet: VI
Table S6 Sequence logos of the conserved motifs of all SsLRR-RLKs among each group and subgroup predicted by MEME
								Motif location
Gene ID	Group	Subgroup	p-value
SsLRR-RLK273	VI	VI-a
SsLRR-RLK285	VI	VI-a
SsLRR-RLK293	VI	VI-a
SsLRR-RLK294	VI	VI-a
SsLRR-RLK398	VI	VI-a
SsLRR-RLK412	VI	VI-a
SsLRR-RLK424	VI	VI-a
SsLRR-RLK433	VI	VI-a
								Motif location
Gene ID	Group	Subgroup	p-value
SsLRR-RLK148	VI	VI-b
SsLRR-RLK153	VI	VI-b
SsLRR-RLK166	VI	VI-b
SsLRR-RLK181	VI	VI-b
SsLRR-RLK194	VI	VI-b
SsLRR-RLK265	VI	VI-b
SsLRR-RLK299	VI	VI-b
SsLRR-RLK365	VI	VI-b

## Sheet: VII
Table S6 Sequence logos of the conserved motifs of all SsLRR-RLKs among each group and subgroup predicted by MEME
								Motif location
Gene ID	Group	Subgroup	p-value
SsLRR-RLK1	VII	VII-a
SsLRR-RLK4	VII	VII-a
SsLRR-RLK34	VII	VII-a
SsLRR-RLK41	VII	VII-a
SsLRR-RLK45	VII	VII-a
SsLRR-RLK55	VII	VII-a
SsLRR-RLK144	VII	VII-a
SsLRR-RLK156	VII	VII-a
SsLRR-RLK168	VII	VII-a
SsLRR-RLK185	VII	VII-a
SsLRR-RLK355	VII	VII-a
SsLRR-RLK362	VII	VII-a
SsLRR-RLK366	VII	VII-a
SsLRR-RLK377	VII	VII-a
							Motif location
SsLRR-RLK201	VII	VII-b
SsLRR-RLK247	VII	VII-b
SsLRR-RLK402	VII	VII-b
SsLRR-RLK413	VII	VII-b
SsLRR-RLK425	VII	VII-b
							Motif location
SsLRR-RLK245	VII	VII-c
SsLRR-RLK264	VII	VII-c
SsLRR-RLK274	VII	VII-c
SsLRR-RLK277	VII	VII-c
SsLRR-RLK289	VII	VII-c
SsLRR-RLK305	VII	VII-c

## Sheet: VIII
Table S6 Sequence logos of the conserved motifs of all SsLRR-RLKs among each group and subgroup predicted by MEME
								Motif location
Gene ID	Group	Subgroup	p-value
SsLRR-RLK173	XIII	–
SsLRR-RLK174	XIII	–
SsLRR-RLK271	XIII	–
SsLRR-RLK272	XIII	–
SsLRR-RLK283	XIII	–
SsLRR-RLK284	XIII	–

## Sheet: X
Table S6 Sequence logos of the conserved motifs of all SsLRR-RLKs among each group and subgroup predicted by MEME
								Motif location
Gene ID	Group	Subgroup	p-value
SsLRR-RLK266	X	X-a
SsLRR-RLK292	X	X-a
SsLRR-RLK296	X	X-a
SsLRR-RLK304	X	X-a
SsLRR-RLK385	X	X-a
										Motif location							Motif location
SsLRR-RLK10	X	X-b
SsLRR-RLK26	X	X-b
SsLRR-RLK42	X	X-b
SsLRR-RLK56	X	X-b
SsLRR-RLK57	X	X-b
SsLRR-RLK68	X	X-b
SsLRR-RLK69	X	X-b
SsLRR-RLK77	X	X-b
SsLRR-RLK98	X	X-b
SsLRR-RLK111	X	X-b
SsLRR-RLK140	X	X-b
SsLRR-RLK147	X	X-b
SsLRR-RLK157	X	X-b
SsLRR-RLK159	X	X-b
SsLRR-RLK170	X	X-b
SsLRR-RLK184	X	X-b
SsLRR-RLK188	X	X-b
SsLRR-RLK189	X	X-b
SsLRR-RLK204	X	X-b
SsLRR-RLK207	X	X-b
SsLRR-RLK208	X	X-b
SsLRR-RLK209	X	X-b
SsLRR-RLK210	X	X-b
SsLRR-RLK211	X	X-b
SsLRR-RLK212	X	X-b
SsLRR-RLK213	X	X-b
SsLRR-RLK220	X	X-b
SsLRR-RLK221	X	X-b
SsLRR-RLK222	X	X-b
SsLRR-RLK223	X	X-b
SsLRR-RLK224	X	X-b
SsLRR-RLK225	X	X-b
SsLRR-RLK226	X	X-b
SsLRR-RLK231	X	X-b
SsLRR-RLK232	X	X-b
SsLRR-RLK233	X	X-b
SsLRR-RLK234	X	X-b
SsLRR-RLK235	X	X-b
SsLRR-RLK236	X	X-b
SsLRR-RLK237	X	X-b
SsLRR-RLK238	X	X-b
SsLRR-RLK250	X	X-b
SsLRR-RLK253	X	X-b
SsLRR-RLK254	X	X-b
SsLRR-RLK255	X	X-b
SsLRR-RLK256	X	X-b
SsLRR-RLK257	X	X-b
SsLRR-RLK258	X	X-b
SsLRR-RLK259	X	X-b
SsLRR-RLK260	X	X-b
SsLRR-RLK261	X	X-b
SsLRR-RLK263	X	X-b
SsLRR-RLK313	X	X-b
SsLRR-RLK335	X	X-b
SsLRR-RLK343	X	X-b
SsLRR-RLK395	X	X-b
SsLRR-RLK407	X	X-b
SsLRR-RLK418	X	X-b
SsLRR-RLK419	X	X-b
								Motif location
SsLRR-RLK66	X	X-c
SsLRR-RLK84	X	X-c
SsLRR-RLK104	X	X-c

## Sheet: XI
Table S6 Sequence logos of the conserved motifs of all SsLRR-RLKs among each group and subgroup predicted by MEME
														Motif location
Gene ID	Group	Subgroup	p-value
SsLRR-RLK2	XI	XI-a
SsLRR-RLK5	XI	XI-a
SsLRR-RLK6	XI	XI-a
SsLRR-RLK7	XI	XI-a
SsLRR-RLK8	XI	XI-a
SsLRR-RLK11	XI	XI-a
SsLRR-RLK13	XI	XI-a
SsLRR-RLK20	XI	XI-a
SsLRR-RLK27	XI	XI-a
SsLRR-RLK28	XI	XI-a
SsLRR-RLK30	XI	XI-a
SsLRR-RLK31	XI	XI-a
SsLRR-RLK35	XI	XI-a
SsLRR-RLK37	XI	XI-a
SsLRR-RLK43	XI	XI-a
SsLRR-RLK44	XI	XI-a
SsLRR-RLK46	XI	XI-a
SsLRR-RLK47	XI	XI-a
SsLRR-RLK50	XI	XI-a
SsLRR-RLK51	XI	XI-a
SsLRR-RLK60	XI	XI-a
SsLRR-RLK61	XI	XI-a
SsLRR-RLK67	XI	XI-a
SsLRR-RLK74	XI	XI-a
SsLRR-RLK75	XI	XI-a
SsLRR-RLK86	XI	XI-a
SsLRR-RLK87	XI	XI-a
SsLRR-RLK90	XI	XI-a
SsLRR-RLK92	XI	XI-a
SsLRR-RLK93	XI	XI-a
SsLRR-RLK94	XI	XI-a
SsLRR-RLK96	XI	XI-a
SsLRR-RLK99	XI	XI-a
SsLRR-RLK105	XI	XI-a
SsLRR-RLK106	XI	XI-a
SsLRR-RLK109	XI	XI-a
SsLRR-RLK110	XI	XI-a
SsLRR-RLK116	XI	XI-a
SsLRR-RLK118	XI	XI-a
SsLRR-RLK120	XI	XI-a
SsLRR-RLK121	XI	XI-a
SsLRR-RLK127	XI	XI-a
SsLRR-RLK128	XI	XI-a
SsLRR-RLK132	XI	XI-a
SsLRR-RLK134	XI	XI-a
SsLRR-RLK136	XI	XI-a
SsLRR-RLK137	XI	XI-a
SsLRR-RLK141	XI	XI-a
SsLRR-RLK142	XI	XI-a
SsLRR-RLK146	XI	XI-a
SsLRR-RLK155	XI	XI-a
SsLRR-RLK158	XI	XI-a
SsLRR-RLK165	XI	XI-a
SsLRR-RLK169	XI	XI-a
SsLRR-RLK180	XI	XI-a
SsLRR-RLK183	XI	XI-a
SsLRR-RLK186	XI	XI-a
SsLRR-RLK187	XI	XI-a
SsLRR-RLK193	XI	XI-a
SsLRR-RLK196	XI	XI-a
SsLRR-RLK198	XI	XI-a
SsLRR-RLK199	XI	XI-a
SsLRR-RLK200	XI	XI-a
SsLRR-RLK203	XI	XI-a
SsLRR-RLK215	XI	XI-a
SsLRR-RLK227	XI	XI-a
SsLRR-RLK228	XI	XI-a
SsLRR-RLK240	XI	XI-a
SsLRR-RLK249	XI	XI-a
SsLRR-RLK252	XI	XI-a
SsLRR-RLK262	XI	XI-a
SsLRR-RLK270	XI	XI-a
SsLRR-RLK278	XI	XI-a
SsLRR-RLK279	XI	XI-a
SsLRR-RLK280	XI	XI-a
SsLRR-RLK282	XI	XI-a
SsLRR-RLK286	XI	XI-a
SsLRR-RLK287	XI	XI-a
SsLRR-RLK288	XI	XI-a
SsLRR-RLK291	XI	XI-a
SsLRR-RLK295	XI	XI-a
SsLRR-RLK301	XI	XI-a
SsLRR-RLK302	XI	XI-a
SsLRR-RLK303	XI	XI-a
SsLRR-RLK306	XI	XI-a
SsLRR-RLK307	XI	XI-a
SsLRR-RLK311	XI	XI-a
SsLRR-RLK312	XI	XI-a
SsLRR-RLK320	XI	XI-a
SsLRR-RLK322	XI	XI-a
SsLRR-RLK325	XI	XI-a
SsLRR-RLK334	XI	XI-a
SsLRR-RLK338	XI	XI-a
SsLRR-RLK339	XI	XI-a
SsLRR-RLK340	XI	XI-a
SsLRR-RLK342	XI	XI-a
SsLRR-RLK352	XI	XI-a
SsLRR-RLK356	XI	XI-a
SsLRR-RLK357	XI	XI-a
SsLRR-RLK359	XI	XI-a
SsLRR-RLK364	XI	XI-a
SsLRR-RLK367	XI	XI-a
SsLRR-RLK368	XI	XI-a
SsLRR-RLK372	XI	XI-a
SsLRR-RLK373	XI	XI-a
SsLRR-RLK374	XI	XI-a
SsLRR-RLK380	XI	XI-a
SsLRR-RLK384	XI	XI-a
SsLRR-RLK387	XI	XI-a
SsLRR-RLK388	XI	XI-a
SsLRR-RLK391	XI	XI-a
SsLRR-RLK394	XI	XI-a
SsLRR-RLK397	XI	XI-a
SsLRR-RLK400	XI	XI-a
SsLRR-RLK401	XI	XI-a
SsLRR-RLK411	XI	XI-a
SsLRR-RLK414	XI	XI-a
SsLRR-RLK416	XI	XI-a
SsLRR-RLK417	XI	XI-a
SsLRR-RLK423	XI	XI-a
SsLRR-RLK429	XI	XI-a
SsLRR-RLK432	XI	XI-a
SsLRR-RLK434	XI	XI-a
SsLRR-RLK435	XI	XI-a
SsLRR-RLK244	XI	XI-b

[truncated: 4 more sheets: XII, XIII, XIV, XV]
