# Supplementary material for: Genome-Wide Identification of LRR-RLK Family in Saccharum and Expression Analysis in Response to Biotic and Abiotic Stress
Source: Curr Issues Mol Biol. 2021 Oct 18;43(3):1632–51. doi: 10.3390/cimb43030116 (PMC8929030; doi:10.3390/cimb43030116)
Supplement: Supplementary file 1 [file cimb-43-00116-s001.zip › Supplementary MaterialTable S7.xlsx]

## Sheet: Statistics of cis-elements
Table S7: Cis-acting regulatory element analysis of 2000 bp nucleotide sequences data upstream of the translation start site of SsLRR-RLKs genes
	Catergory			Light responsive elements																																				Development related elements
Gene ID	Group	Subgroup	Total	3-AF1 binding site	3-AF3 binding site	4cl-CMA1b	4cl-CMA2b	AAAC-motif	ACA-motif	ACE	AE-box	AT1-motif	ATC-motif	ATCT-motif	Box4	Box II	CAG-motif	chs-CMA1a	chs-CMA2a	chs-CMA2b	chs-Unit 1 m1	GA-motif	GATA-motif	GATT-motif	Gap-box	G-Box	GTGGC-motif	GT1-motif	I-box	L-box	LAMP-element	LS7	MRE	Pc-CMA2a	Pc-CMA2c	sbp-CMA1c	Sp1	TCCC-motif	TCT-motif	AACA-motif	AC-I	AC-II	CAT-box	CCGTCC-box	CCGTCC-motif	circadian	dOCT	E2Fb	GCN4_motif
SsLRR-RLK70	I	I-a	460	0	0	0	0	0	0	0	0	0	0	0	0	0	0	0	0	0	0	0	0	0	0	6	10	13	0	0	0	0	0	0	0	0	18	0	0	0	0	0	0	0	0	9	0	0	0
SsLRR-RLK78	I	I-a	674.5	0	0	0	0	0	0	0	0	0	8	9	0	0	0	0	0	0	0	0	0	0	0	31	10	6	0	0	0	0	0	0	0	0	0	0	0	0	0	0	12	0	0	0	0	0	7
SsLRR-RLK79	I	I-a	600	0	0	0	0	0	0	9	0	0	0	0	0	0	0	0	0	0	0	8	26	0	0	12	0	0	0	0	0	0	0	0	0	0	12	0	6	0	0	0	6	0	0	0	0	0	0
SsLRR-RLK80	I	I-a	712	0	0	0	0	0	0	0	0	0	0	0	0	0	0	0	0	0	0	0	9	0	0	36	0	0	0	0	0	0	0	0	0	0	0	0	6	0	0	0	0	0	0	0	0	0	0
SsLRR-RLK89	I	I-a	672	0	0	0	0	0	0	0	0	0	0	0	0	0	0	0	0	0	0	0	0	0	0	48	10	0	26	0	0	0	0	0	0	0	0	0	6	0	9	0	6	6	6	0	0	0	0
SsLRR-RLK123	I	I-a	722	0	0	0	0	0	0	0	0	0	0	0	0	0	0	0	0	0	0	0	30	0	0	18	0	6	28	0	0	0	0	0	0	0	0	7	6	0	0	0	6	0	0	0	0	0	0
SsLRR-RLK124	I	I-a	720	0	0	0	0	0	0	0	8	0	0	0	6	0	0	0	0	0	0	0	7	0	0	40	0	9	0	0	0	0	0	0	0	0	6	0	0	0	0	0	18	12	12	0	0	0	0
SsLRR-RLK143	I	I-a	626	0	0	0	0	0	0	0	8	0	0	0	0	0	0	0	0	0	0	0	0	0	0	42	10	6	10	0	0	0	0	0	0	0	6	0	30	0	0	0	0	0	0	9	0	0	0
SsLRR-RLK351	I	I-a	650	0	0	0	0	0	0	0	0	0	0	0	12	0	0	0	0	0	0	0	0	0	0	38	0	0	0	0	0	0	7	0	0	0	6	0	0	0	0	0	18	0	0	0	0	0	0
SsLRR-RLK363	I	I-a	701	0	0	0	0	0	0	0	0	0	0	0	6	0	0	0	0	0	0	0	7	0	0	27	0	0	0	0	0	0	0	0	0	0	18	0	0	0	0	0	12	24	24	0	0	0	0
SsLRR-RLK369	I	I-a	840	0	0	0	0	0	0	0	0	0	9	0	12	0	0	0	8	0	0	0	10	0	0	50	0	0	0	0	8	0	0	0	0	0	6	0	6	0	9	11	6	6	6	0	0	0	0
SsLRR-RLK383	I	I-a	720	0	0	0	0	0	0	0	0	0	0	0	6	0	0	0	0	0	0	8	0	0	0	30	0	0	0	0	0	0	0	0	0	0	6	0	0	0	0	0	18	0	0	0	0	0	7
	Total		8097.5	0	0	0	0	0	0	9	16	0	17	9	42	0	0	0	8	0	0	16	89	0	0	378	40	40	64	0	8	0	7	0	0	0	78	7	60	0	18	11	102	48	48	18	0	0	14
	Mean number of different types of cis-acting regulatory element copies			0	0	0	0	0	0	0.75	1.33333	0	1.41667	0.75	3.5	0	0	0	0.666667	0	0	1.33333	7.41667	0	0	31.5	3.33333	3.33333	5.33333	0	0.666667	0	0.583333	0	0	0	6.5	0.583333	5	0	1.5	0.916667	8.5	4	4	1.5	0	0	1.16667
SsLRR-RLK197	II	–	510	0	0	0	0	0	0	0	0	0	8	9	0	0	0	0	0	0	0	0	9	0	0	12	0	9	8	0	8	0	0	0	0	0	0	7	0	0	0	0	6	0	0	0	0	0	7
SsLRR-RLK243	II	–	531	0	0	0	0	0	0	0	8	0	8	0	6	0	0	0	0	0	0	0	9	0	0	6	0	0	17	0	8	0	0	0	0	0	6	7	0	0	0	0	0	0	0	0	0	0	7
SsLRR-RLK246	II	–	598	0	0	0	0	0	0	0	0	0	0	0	18	0	0	0	0	0	0	8	0	11	0	24	0	0	0	0	0	0	7	0	0	0	6	21	0	0	0	0	6	24	24	0	8	8	0
SsLRR-RLK248	II	–	757.5	0	0	0	0	0	0	0	0	0	0	9	12	0	0	0	0	0	0	0	0	0	0	18	0	7	18	0	8	0	0	0	0	0	6	7	6	0	0	0	0	30	30	0	0	0	0
SsLRR-RLK309	II	–	556	0	0	0	0	11	0	0	0	0	0	0	6	0	0	0	0	0	0	0	0	0	0	0	0	0	0	0	0	0	0	0	0	0	24	14	0	0	0	0	12	12	12	10	0	0	0
SsLRR-RLK316	II	–	728	0	0	0	0	0	0	18	0	0	0	9	0	0	0	0	0	0	10	8	14	0	0	24	0	0	9	0	0	0	0	0	0	0	6	0	6	0	0	0	0	24	0	0	0	0	0
SsLRR-RLK317	II	–	476	0	0	0	0	0	0	0	0	0	0	0	6	0	0	0	0	0	0	8	0	0	0	6	0	0	0	0	0	0	0	0	0	0	0	0	6	0	0	0	0	0	0	0	0	0	0
SsLRR-RLK323	II	–	574	0	0	0	0	11	0	0	0	0	0	0	12	0	0	0	0	0	0	0	0	0	0	12	0	6	9	0	0	0	7	0	0	0	30	0	0	0	0	0	12	6	6	10	0	0	0
SsLRR-RLK326	II	–	675	0	0	0	0	0	0	0	0	0	0	0	6	0	0	8	0	0	0	0	0	0	0	6	0	0	9	0	0	0	0	0	0	0	12	0	0	0	0	0	12	12	12	0	0	0	0
SsLRR-RLK329	II	–	306	0	0	0	0	0	0	0	0	0	0	0	6	0	0	0	0	0	0	0	0	0	0	6	0	0	0	0	0	0	0	0	0	0	0	0	6	0	0	0	0	0	0	0	0	0	0
SsLRR-RLK330	II	–	471	0	0	0	0	0	0	0	0	0	0	0	12	0	0	0	0	0	0	0	0	0	0	12	0	7	0	0	0	0	0	0	0	0	0	0	0	0	0	0	6	0	0	0	0	0	0
SsLRR-RLK346	II	–	546	0	0	0	0	0	0	0	0	0	0	0	6	0	0	0	0	0	0	8	0	0	0	6	0	0	0	0	0	0	0	0	0	0	12	7	6	0	0	11	6	12	12	0	0	0	0
SsLRR-RLK386	II	–	551	0	0	0	0	0	0	0	0	0	0	0	12	0	0	0	0	0	0	0	0	0	0	16	0	0	0	0	0	0	0	0	0	0	12	0	6	0	0	0	12	6	6	0	0	0	0
	Total		7279.5	0	0	0	0	22	0	18	8	0	16	27	102	0	0	8	0	0	10	32	32	11	0	148	0	29	70	0	24	0	14	0	0	0	114	63	36	0	0	11	72	126	102	20	8	8	14
	Mean number of different types of cis-acting regulatory element copies			0	0	0	0	1.69231	0	1.38462	0.615385	0	1.23077	2.07692	7.84615	0	0	0.615385	0	0	0.769231	2.46154	2.46154	0.846154	0	11.3846	0	2.23077	5.38462	0	1.84615	0	1.07692	0	0	0	8.76923	4.84615	2.76923	0	0	0.846154	5.53846	9.69231	7.84615	1.53846	0.615385	0.615385	1.07692
SsLRR-RLK3	III	–	471	0	0	0	0	0	0	0	0	0	0	9	6	0	0	0	0	0	0	0	7	0	0	32	0	0	0	0	0	0	0	0	0	0	0	7	0	0	0	0	6	6	3	0	0	8	0
SsLRR-RLK9	III	–	585	0	0	0	0	0	0	0	0	0	0	0	0	0	0	0	0	0	0	0	0	0	0	36	9	13	0	0	8	0	0	0	0	0	0	28	0	0	0	0	0	6	6	0	0	0	0
SsLRR-RLK15	III	–	551	0	0	0	0	0	0	0	0	0	0	0	6	0	0	0	0	0	0	8	0	0	0	32	0	0	0	0	0	0	7	0	0	0	18	0	0	0	9	11	0	12	16	0	0	8	0
SsLRR-RLK21	III	–	373.5	0	0	0	0	0	0	0	0	0	0	0	0	0	0	0	0	0	0	0	0	0	0	15	0	0	0	0	0	0	7	0	0	0	0	7	12	0	0	0	18	0	0	0	0	0	0
SsLRR-RLK22	III	–	434	0	0	0	0	0	0	0	0	0	0	0	6	0	0	0	0	0	10	0	0	0	0	18	0	0	9	0	0	0	0	0	0	0	6	7	0	0	0	0	6	12	12	0	0	8	0
SsLRR-RLK23	III	–	476.5	0	0	0	0	0	0	0	8	0	0	9	0	9	0	0	0	0	0	0	0	0	0	36	0	0	0	0	0	0	0	0	0	0	18	7	0	0	0	0	12	6	6	0	0	0	0
SsLRR-RLK39	III	–	560	0	0	0	0	0	0	0	0	0	0	0	6	9	0	0	0	0	0	8	0	0	0	24	10	0	0	0	0	0	0	0	0	0	0	14	0	0	0	0	24	6	6	0	0	0	0
SsLRR-RLK40	III	–	392	0	0	0	0	0	0	0	0	0	0	0	0	0	0	0	0	0	0	0	0	0	0	24	0	0	0	0	0	0	0	0	0	0	0	7	0	0	0	0	6	6	6	0	0	8	0
SsLRR-RLK49	III	–	539.5	0	0	0	0	0	0	0	0	0	0	0	0	0	0	0	0	0	0	0	0	0	0	36	0	0	0	0	0	0	0	0	0	0	12	0	6	0	8.5	11	0	30	30	0	0	8	0
SsLRR-RLK52	III	–	450	0	0	0	0	0	0	0	0	0	0	0	0	0	0	0	0	0	0	0	0	0	0	18	0	0	0	0	0	0	0	0	0	0	0	7	0	0	0	0	6	18	18	0	8	0	0
SsLRR-RLK53	III	–	375.5	0	0	0	0	0	0	0	0	0	0	0	0	0	0	0	0	0	0	0	0	0	0	15	0	0	0	0	0	0	7	0	0	0	0	7	12	0	0	0	18	0	0	0	0	0	0
SsLRR-RLK54	III	–	453.5	0	0	0	0	0	0	0	0	0	0	0	0	0	0	0	0	0	0	0	0	0	0	15	0	7	9	0	0	0	7	0	0	0	0	7	12	0	0	0	12	0	0	0	0	0	0
SsLRR-RLK63	III	–	534	0	0	0	0	0	0	0	0	0	0	0	6	0	0	0	0	0	10	0	0	0	0	30	0	0	0	0	0	0	0	0	0	0	12	14	0	0	9	11	6	18	18	0	8	0	0
SsLRR-RLK71	III	–	581	0	0	0	0	0	0	0	0	0	0	0	6	0	0	0	0	0	0	0	0	0	0	21	0	6	0	0	0	0	0	0	0	0	6	0	12	0	0	0	6	0	0	0	0	0	0
SsLRR-RLK72	III	–	481	0	0	0	0	0	0	0	0	0	0	0	6	0	0	0	0	0	0	0	0	0	0	28	0	0	0	0	0	0	0	0	0	0	60	0	0	0	0	0	12	6	6	0	0	0	0
SsLRR-RLK81	III	–	506	0	0	0	0	0	0	0	8	0	0	9	6	0	0	0	0	0	0	0	0	0	0	38	0	0	10	0	0	0	7	0	0	0	0	0	0	0	0	0	6	0	0	0	0	0	0
SsLRR-RLK88	III	–	632	0	0	0	0	0	0	0	0	0	0	0	6	0	0	0	0	0	0	0	0	0	0	42	0	0	0	0	0	0	0	0	0	0	12	7	0	0	0	0	0	6	6	0	8	0	0
SsLRR-RLK91	III	–	824	0	0	0	0	0	0	0	0	0	0	0	24	0	0	0	0	0	0	0	27	0	0	12	0	0	0	0	0	0	0	0	0	0	0	0	6	0	0	0	0	0	0	0	0	0	0
SsLRR-RLK95	III	–	724	0	0	0	0	0	0	9	0	0	0	0	0	0	0	0	0	0	0	0	14	0	0	36	0	6	0	0	0	0	0	0	0	0	24	0	0	0	0	0	18	12	12	0	0	8	0
SsLRR-RLK100	III	–	547	0	0	0	0	0	0	0	8	0	0	0	6	0	0	0	0	0	0	8	0	0	0	38	0	0	10	0	0	0	0	0	0	0	0	0	0	0	0	0	0	6	6	0	0	0	0
SsLRR-RLK101	III	–	562	0	0	0	0	0	0	0	8	0	0	0	6	0	0	0	0	0	0	8	0	0	0	38	0	0	10	0	0	0	0	0	0	0	0	0	0	0	0	0	0	6	6	0	0	0	0
SsLRR-RLK112	III	–	490	0	0	0	0	0	0	9	0	0	0	0	6	0	0	0	0	0	0	0	0	0	0	0	0	6	0	0	0	0	0	0	0	0	0	0	18	0	0	0	0	6	6	0	0	0	7
SsLRR-RLK117	III	–	559	10	0	0	0	0	0	0	0	0	0	0	6	0	0	0	0	0	0	0	0	0	0	22	0	6	0	0	0	0	0	0	0	0	48	0	6	0	0	0	12	6	6	0	0	0	0
SsLRR-RLK125	III	–	600	10	0	0	0	0	0	0	0	0	0	0	6	0	0	0	0	0	0	0	7	0	0	24	0	0	9	0	0	0	0	0	0	0	0	7	12	0	0	0	0	12	12	0	0	0	7
SsLRR-RLK126	III	–	569	10	0	0	0	0	0	0	0	0	0	0	6	0	0	0	8	0	0	0	7	0	0	33	0	0	0	0	0	0	0	0	0	0	0	14	6	0	0	0	6	24	24	0	0	0	0
SsLRR-RLK131	III	–	555	0	0	0	0	0	0	0	0	0	0	0	0	0	0	0	0	0	0	0	0	0	0	36	0	0	0	0	0	0	0	0	0	0	12	7	0	0	0	0	12	6	6	0	0	0	0
SsLRR-RLK133	III	–	565	0	0	0	0	0	0	9	0	0	0	0	6	0	0	8	0	0	0	0	0	0	0	18	0	6	0	0	0	0	0	0	0	0	6	0	18	0	0	0	0	6	6	0	0	0	7
SsLRR-RLK138	III	–	429	0	0	0	0	0	0	0	8	0	0	0	0	0	0	0	0	0	0	0	9	0	0	21	0	0	0	0	0	0	0	0	0	0	0	7	12	0	0	0	6	12	16	0	0	0	0
SsLRR-RLK139	III	–	611	0	0	0	0	0	0	0	16	0	0	0	6	0	0	0	0	0	0	0	0	0	0	16	0	6	0	0	8	0	0	0	0	0	0	0	0	0	0	0	6	0	0	0	0	0	0
SsLRR-RLK145	III	–	468	0	0	0	0	0	0	0	8	0	0	9	0	0	0	8	0	0	0	0	0	0	0	36	0	26	0	0	0	0	0	0	0	0	0	0	6	0	0	0	6	0	0	9	0	0	0
SsLRR-RLK150	III	–	465	0	0	0	0	0	0	0	0	0	0	0	0	0	0	0	0	0	0	0	0	0	0	18	0	0	0	0	0	0	7	0	0	0	6	0	6	0	0	0	6	6	6	0	0	0	0
SsLRR-RLK154	III	–	759	0	0	0	0	11	0	9	0	0	0	0	0	0	0	0	0	0	0	0	0	0	0	74	10	6	0	0	0	0	0	0	0	0	6	7	6	0	0	0	12	18	18	9	0	0	0
SsLRR-RLK160	III	–	663.5	0	0	0	0	0	0	0	0	0	0	0	18	0	0	0	0	0	0	0	0	0	9.5	39	0	0	9	0	0	0	0	0	0	0	0	7	6	0	0	0	6	6	6	0	0	0	0
SsLRR-RLK161	III	–	782	0	0	0	0	0	0	9	0	0	0	9	6	0	0	0	0	0	0	8	0	0	0	51	0	12	0	0	0	0	7	0	0	0	18	0	6	0	0	0	12	48	48	0	0	0	0
SsLRR-RLK167	III	–	567	0	0	0	0	0	0	9	8	0	0	9	6	0	0	0	0	0	0	0	0	0	0	21	0	12	0	0	0	0	0	0	0	0	0	0	0	0	0	0	0	6	6	0	0	0	0
SsLRR-RLK175	III	–	849	0	0	0	0	0	0	9	0	0	0	0	0	0	0	0	0	0	0	0	0	0	0	36	0	122	0	0	0	0	0	0	0	0	18	0	12	0	0	0	12	48	48	0	0	0	0
SsLRR-RLK182	III	–	728	0	0	0	0	0	0	0	0	0	0	0	12	0	0	0	0	0	0	8	0	0	0	32	10	13	0	0	0	0	14	0	0	0	0	0	6	0	0	0	0	0	0	0	0	0	7
SsLRR-RLK190	III	–	618	0	0	0	0	0	0	0	8	0	0	0	12	0	0	0	0	0	0	0	0	0	0	27	0	6	9	0	0	0	0	0	0	0	0	14	0	0	0	0	0	0	0	9	0	0	0
SsLRR-RLK191	III	–	810	0	0	0	0	0	0	9	0	0	0	0	0	0	0	0	0	0	0	8	0	0	0	36	0	12	0	0	0	0	0	0	0	0	24	0	6	0	0	0	6	54	54	0	0	0	0
SsLRR-RLK195	III	–	584	0	0	0	0	0	0	0	0	0	0	0	12	0	0	0	0	0	0	0	0	0	0	38	10	6	0	0	0	0	7	0	0	0	6	0	6	0	0	0	0	6	6	0	0	0	0
SsLRR-RLK206	III	–	551	0	0	0	0	0	0	9	0	0	0	18	0	0	0	0	0	0	0	0	0	0	0	12	0	0	0	0	0	0	0	0	0	0	12	0	6	0	0	0	0	0	0	0	0	0	0
SsLRR-RLK216	III	–	719.5	0	0	0	0	0	0	0	0	0	0	0	6	0	0	8	0	0	0	0	0	0	0	21	0	12	9	0	0	0	28	0	0	0	18	0	18	0	17.5	0	6	6	6	0	0	0	0
SsLRR-RLK230	III	–	529	0	0	0	0	0	0	9	0	0	0	18	0	0	0	0	0	0	0	0	0	0	0	12	0	0	0	0	0	0	0	0	0	0	12	0	6	0	0	0	0	0	0	0	0	0	0
SsLRR-RLK241	III	–	488.5	0	0	0	0	0	0	0	8	0	0	0	6	0	0	8	0	0	0	0	0	0	0	0	0	1	0	0	0	0	7	0	0	0	18	0	18	0	17.5	0	6	6	6	0	0	0	7
SsLRR-RLK242	III	–	605	0	0	0	0	0	0	0	8	0	0	0	6	0	0	0	0	0	0	0	0	0	0	0	0	0	0	0	0	0	14	0	0	0	30	7	6	0	26	0	12	18	18	0	0	0	0
SsLRR-RLK275	III	–	755	0	0	0	0	0	0	27	0	0	0	0	0	0	0	0	0	0	0	0	0	0	0	30	0	12	9	0	0	0	0	0	0	0	6	7	0	0	0	0	6	6	6	0	0	0	0
SsLRR-RLK276	III	–	510	0	0	0	0	0	0	0	0	0	0	0	0	0	0	0	0	0	0	0	0	0	0	24	0	0	0	0	0	0	0	0	0	0	18	14	0	0	0	11	12	24	24	0	8	0	0
SsLRR-RLK290	III	–	687.5	0	0	0	0	0	0	27	0	0	0	0	0	0	0	0	0	0	0	0	0	0	0	24	0	6	17	0	0	0	0	0	0	0	6	0	6	0	0	0	6	6	6	0	0	0	0
SsLRR-RLK298	III	–	730.5	0	0	0	0	0	0	27	0	0	0	0	0	0	0	0	0	0	0	0	0	0	0	42	0	12	9	0	0	0	0	0	0	0	12	7	0	0	0	0	6	6	6	0	0	0	0
SsLRR-RLK300	III	–	751	0	0	0	0	0	0	0	0	0	0	0	0	0	0	0	0	0	0	0	7	0	0	57	0	0	0	0	0	0	0	0	0	0	6	21	0	0	0	11	0	12	12	0	0	8	0
SsLRR-RLK308	III	–	569	0	0	0	0	0	0	0	0	0	0	0	0	0	0	0	0	0	0	0	0	0	0	26	0	0	0	0	0	0	0	0	0	0	24	7	0	0	0	0	0	6	6	0	0	0	0
SsLRR-RLK310	III	–	831	0	0	0	0	0	0	0	0	0	0	0	0	9	0	0	0	0	0	0	0	0	0	68	10	28	9	0	0	0	0	0	0	0	0	0	6	0	0	0	0	30	30	0	0	0	0
SsLRR-RLK321	III	–	528.5	0	0	0	0	0	0	0	8	0	0	0	0	0	0	8	0	0	0	0	0	0	0	12	0	0	0	0	0	0	0	0	0	0	12	0	12	0	0	0	12	6	6	0	8	8	0
SsLRR-RLK324	III	–	854	0	0	0	0	0	0	0	0	0	0	0	0	9	0	0	0	0	0	0	0	0	0	62	10	28	9	0	0	0	0	12	0	0	0	0	0	0	0	0	0	30	30	0	0	0	0
SsLRR-RLK332	III	–	664	0	0	0	0	0	0	0	8	0	0	27	0	0	0	8	0	0	0	0	0	0	0	18	0	19	0	0	0	0	0	0	0	0	12	0	6	0	0	0	12	18	18	0	0	0	0
SsLRR-RLK333	III	–	555	0	0	0	0	0	0	0	0	0	0	0	0	0	0	0	0	0	0	0	0	0	0	26	0	0	9	0	0	0	0	0	0	0	24	7	0	0	0	0	0	6	6	0	0	0	0
SsLRR-RLK341	III	–	611	0	0	0	0	0	0	0	0	0	0	0	6	0	0	0	0	0	0	0	7	0	0	12	0	28	0	0	0	0	0	0	0	0	0	7	0	0	0	0	0	24	24	0	0	0	0
SsLRR-RLK353	III	–	608	0	0	0	0	0	0	0	0	0	0	0	0	0	0	0	0	0	0	0	7	0	0	24	0	0	0	0	0	0	0	0	0	0	0	0	6	0	9	0	18	0	0	0	0	0	0
SsLRR-RLK354	III	–	1676	0	0	0	0	0	0	0	0	0	0	0	0	0	0	0	0	0	0	0	7	0	0	18	0	0	0	0	0	0	0	0	0	0	0	0	6	0	0	0	18	0	0	0	0	0	0
SsLRR-RLK358	III	–	546.5	0	0	0	0	0	0	0	0	0	0	0	12	0	0	0	0	0	0	0	0	0	0	0	0	0	0	0	8	0	7	0	0	0	6	0	0	0	0	0	12	0	0	9	0	0	0
SsLRR-RLK361	III	–	584	0	0	0	0	0	0	9	0	0	0	9	0	0	0	0	0	0	0	0	0	0	0	43	0	6	0	0	0	0	0	0	0	0	18	7	0	0	0	0	12	0	0	0	0	0	0
SsLRR-RLK375	III	–	525	0	0	0	0	0	0	0	0	0	0	9	6	0	0	0	0	0	0	0	10	0	0	25	0	12	0	0	0	0	0	0	0	0	6	0	0	0	0	0	6	0	0	0	0	0	0
SsLRR-RLK376	III	–	515	10	0	0	0	0	0	0	0	0	0	0	0	0	0	0	0	0	0	0	7	0	0	45	0	0	0	0	0	0	0	0	0	0	6	0	6	0	0	0	0	6	6	0	0	0	0
SsLRR-RLK379	III	–	633	0	0	0	0	0	0	0	0	0	0	0	24	0	0	0	0	0	0	0	14	0	0	15	0	6	0	0	0	0	7	0	0	0	6	0	0	0	0	0	0	0	0	0	0	0	7
SsLRR-RLK381	III	–	748.5	0	0	0	0	0	0	9	0	0	0	0	0	0	0	0	0	0	0	0	0	0	0	33	0	0	9	0	0	0	7	0	0	0	6	0	0	0	0	0	30	0	0	0	0	0	7
SsLRR-RLK382	III	–	613	0	0	0	0	0	0	0	0	0	0	9	0	0	0	0	0	0	0	0	0	0	0	43	0	6	0	0	0	0	0	0	0	0	24	7	0	0	0	0	12	0	0	0	0	0	0
SsLRR-RLK389	III	–	456	0	0	0	0	0	0	0	0	0	0	0	0	9	0	0	0	0	0	0	0	0	0	22	0	12	9	0	9	0	0	0	0	0	0	0	0	0	0	0	6	0	0	0	8	0	0
SsLRR-RLK393	III	–	579.5	10	0	0	0	0	0	0	8	0	0	0	0	0	0	0	0	0	0	0	9	0	0	22	0	0	18	0	8	0	0	0	0	0	12	7	0	0	0	0	12	0	0	0	0	0	0
SsLRR-RLK396	III	–	501	0	0	0	0	0	0	0	0	0	0	0	0	9	0	0	0	0	0	0	0	0	0	6	0	6	0	0	0	0	0	0	9	0	6	7	0	0	0	0	6	0	0	9	0	0	0
SsLRR-RLK408	III	–	520	0	0	0	0	0	0	0	0	0	0	0	0	18	0	0	0	0	0	0	0	0	0	36	0	6	0	0	0	0	0	0	0	0	0	0	0	0	0	0	0	0	0	0	0	0	0
SsLRR-RLK410	III	–	401	0	0	0	0	0	0	9	0	0	0	0	0	0	0	0	0	0	0	0	0	0	0	12	0	0	0	0	0	0	0	0	0	0	6	0	0	0	0	0	6	18	18	9	0	0	0
SsLRR-RLK420	III	–	514	0	0	0	0	0	0	0	0	0	0	0	0	9	0	0	0	0	0	8	0	0	0	36	0	6	0	0	0	0	7	0	9	0	6	0	0	0	0	0	0	0	0	0	0	0	0
SsLRR-RLK421	III	–	702	0	0	0	0	0	0	0	0	0	0	9	0	0	0	0	0	0	0	8	0	0	0	34	0	0	0	0	0	0	0	0	0	0	18	0	12	0	0	0	0	30	30	0	0	0	0
SsLRR-RLK430	III	–	608.5	0	0	0	0	0	0	0	0	0	0	0	0	0	0	0	0	0	0	0	7	0	0	32	0	0	0	0	0	0	0	0	0	0	6	0	6	0	0	0	6	36	36	9	0	0	0
SsLRR-RLK431	III	–	636.5	0	0	0	0	0	0	0	8	0	0	0	0	0	0	0	0	0	0	0	0	0	0	32	0	0	9	0	0	0	7	0	0	0	12	0	0	0	0	0	6	36	36	0	0	0	0
	Total		45031	50	0	0	0	11	0	198	128	0	0	153	258	81	0	48	8	0	20	72	146	0	9.5	2086	69	477	191	0	41	0	154	12	18	0	660	287	312	0	96.5	55	486	750	755	63	48	64	49
	Mean number of different types of cis-acting regulatory element copies			0.666667	0	0	0	0.146667	0	2.64	1.70667	0	0	2.04	3.44	1.08	0	0.64	0.106667	0	0.266667	0.96	1.94667	0	0.126667	27.8133	0.92	6.36	2.54667	0	0.546667	0	2.05333	0.16	0.24	0	8.8	3.82667	4.16	0	1.28667	0.733333	6.48	10	10.0667	0.84	0.64	0.853333	0.653333
SsLRR-RLK149	IV	–	901	0	0	0	0	0	0	0	8	0	0	0	18	0	0	0	0	0	0	0	0	0	0	63	0	15	0	0	0	0	0	0	0	0	6	14	0	0	0	0	0	12	16	0	0	0	0
SsLRR-RLK162	IV	–	734	0	0	0	0	0	0	0	8	0	0	9	12	0	0	0	0	0	0	0	0	0	0	24	0	0	0	0	0	0	14	0	0	0	0	0	0	0	0	0	12	18	18	0	0	0	7
SsLRR-RLK176	IV	–	532	0	0	0	0	0	0	0	8	0	0	0	0	0	0	0	0	0	0	0	0	0	0	36	0	0	0	0	0	0	0	0	0	0	12	14	0	0	0	0	0	6	6	0	0	0	0
SsLRR-RLK177	IV	–	842	0	0	0	0	0	0	0	8	0	0	9	18	0	0	8	0	0	0	0	0	0	0	36	0	9	0	0	0	0	0	0	0	0	6	14	0	0	0	0	0	6	6	0	0	0	0
SsLRR-RLK202	IV	–	741	0	0	0	0	0	0	0	0	13	0	0	12	0	0	0	0	0	0	8	0	11	0	50	0	0	9	0	0	0	7	0	0	0	24	0	0	0	0	0	0	12	12	0	8	0	0
SsLRR-RLK327	IV	–	556	0	0	0	0	0	0	0	0	0	0	0	6	0	0	0	0	0	0	8	0	0	0	6	0	0	10	0	0	0	7	0	0	0	0	7	0	0	0	0	6	0	0	0	0	0	0
SsLRR-RLK336	IV	–	686	0	0	0	0	11	0	0	8	0	0	9	0	0	0	0	0	0	0	8	9	0	0	18	0	0	0	0	0	0	0	0	0	0	0	0	0	0	0	0	12	6	6	0	0	0	0
SsLRR-RLK405	IV	–	565	0	0	0	0	0	0	0	0	0	0	0	0	0	0	0	0	0	0	0	7	0	0	0	0	9	0	0	0	0	0	0	0	0	18	0	6	0	0	0	0	42	42	0	8	0	0
SsLRR-RLK415	IV	–	427	0	0	0	0	0	0	0	0	0	0	0	0	0	0	0	0	0	0	0	0	0	0	0	0	6	0	0	0	0	7	0	0	0	12	21	0	0	0	0	0	6	6	9	15	0	0
SsLRR-RLK436	IV	–	499	0	0	0	0	0	0	0	0	0	0	0	0	0	0	8	0	0	0	0	0	0	0	69	0	0	0	0	0	0	0	0	0	0	12	7	0	0	0	0	6	0	0	0	0	0	0
	Total		6483	0	0	0	0	11	0	0	40	13	0	27	66	0	0	16	0	0	0	24	16	11	0	302	0	39	19	0	0	0	35	0	0	0	90	77	6	0	0	0	36	108	112	9	31	0	7
	Mean number of different types of cis-acting regulatory element copies			0	0	0	0	1.1	0	0	4	1.3	0	2.7	6.6	0	0	1.6	0	0	0	2.4	1.6	1.1	0	30.2	0	3.9	1.9	0	0	0	3.5	0	0	0	9	7.7	0.6	0	0	0	3.6	10.8	11.2	0.9	3.1	0	0.7
SsLRR-RLK12	V	–	527.5	0	0	0	0	0	0	0	8	0	0	9	0	0	0	0	0	0	0	0	0	0	0	21	0	6	0	0	0	0	0	0	0	0	6	0	6	0	0	0	12	0	0	0	0	16	0
SsLRR-RLK25	V	–	569	0	0	0	0	0	0	0	0	0	0	0	6	0	0	0	0	0	0	0	7	0	0	0	0	12	0	0	0	0	14	0	0	0	0	14	0	0	0	0	12	0	0	0	0	0	0
SsLRR-RLK29	V	–	726	0	0	0	0	0	0	0	0	0	0	0	12	0	0	0	0	0	0	0	7	0	0	0	0	0	0	0	0	0	0	0	0	0	0	0	6	0	0	0	6	0	0	9	8	0	0
SsLRR-RLK36	V	–	675.5	10	0	0	0	0	0	0	0	13	0	6	6	0	0	0	0	0	0	0	0	0	0	42	0	7	11	0	8	0	0	0	0	0	0	0	0	0	0	0	6	0	0	0	0	0	0
SsLRR-RLK48	V	–	521	0	0	0	0	0	0	0	0	13	0	0	6	0	0	0	0	0	0	0	7	0	0	0	0	0	0	0	0	0	14	0	0	0	0	0	0	0	0	0	6	6	6	0	0	0	0
SsLRR-RLK58	V	–	872	0	0	0	0	0	0	0	0	0	0	0	0	0	0	8	0	0	0	0	14	0	0	0	0	6	0	0	0	0	0	0	0	0	6	0	12	0	0	0	0	6	6	9	8	0	0
SsLRR-RLK59	V	–	518.5	0	0	0	0	0	0	9	16	0	0	0	0	0	0	0	0	0	0	0	7	0	0	6	0	6	8	0	0	0	0	0	0	0	0	14	6	0	0	0	6	6	6	0	0	8	0
SsLRR-RLK85	V	–	447	0	0	0	0	0	0	0	8	0	0	0	6	0	0	0	8	0	0	0	0	0	0	24	0	0	0	0	0	0	7	0	0	0	0	0	12	0	0	0	0	6	6	0	0	0	0
SsLRR-RLK107	V	–	523	0	0	0	0	0	0	9	8	0	0	0	6	0	0	0	0	0	0	0	10	0	0	6	0	0	0	0	0	0	0	0	0	0	0	0	0	0	0	0	0	0	0	0	0	0	0
SsLRR-RLK205	V	–	502.5	0	0	0	0	0	0	0	0	0	0	0	18	0	0	0	0	0	0	8	0	0	0	16	0	0	0	0	8	0	7	0	0	0	0	0	6	0	0	0	6	6	6	0	0	0	0
SsLRR-RLK214	V	–	517.5	0	0	0	0	0	0	0	8	0	0	0	0	0	0	0	0	0	0	0	7	0	0	6	10	6	0	0	0	0	0	0	0	0	24	0	6	0	0	0	0	0	0	0	8	0	0
SsLRR-RLK229	V	–	234.5	0	0	0	0	0	0	0	0	0	0	0	0	0	0	0	0	0	0	0	0	0	0	0	0	0	0	0	8	0	0	0	0	0	0	0	0	0	0	0	0	0	0	0	0	0	0
SsLRR-RLK239	V	–	606	0	0	0	0	0	0	0	8	0	0	0	0	0	0	0	0	0	0	0	7	0	9	12	10	0	0	0	0	0	0	0	0	0	12	0	6	0	0	0	0	6	6	0	8	0	0
SsLRR-RLK409	V	–	687	0	0	0	0	0	0	0	0	0	0	9	0	0	0	0	0	0	0	0	0	0	0	36	0	0	0	0	0	0	0	0	0	0	18	0	0	0	0	0	0	24	24	0	0	0	0
SsLRR-RLK422	V	–	631	0	0	0	0	0	0	0	0	0	17	0	6	0	0	0	0	0	0	0	9	0	0	24	0	6	0	0	0	0	0	0	0	0	6	0	6	0	0	0	12	12	12	0	0	0	0
	Total		8558	10	0	0	0	0	0	18	56	26	17	24	66	0	0	8	8	0	0	8	75	0	9	193	20	49	19	0	24	0	42	0	0	0	72	28	66	0	0	0	66	72	72	18	32	24	0
	Mean number of different types of cis-acting regulatory element copies			0.666667	0	0	0	0	0	1.2	3.73333	1.73333	1.13333	1.6	4.4	0	0	0.533333	0.533333	0	0	0.533333	5	0	0.6	12.8667	1.33333	3.26667	1.26667	0	1.6	0	2.8	0	0	0	4.8	1.86667	4.4	0	0	0	4.4	4.8	4.8	1.2	2.13333	1.6	0
SsLRR-RLK273	VI	VI-a	607	0	0	0	0	0	0	0	8	0	0	0	6	0	0	0	0	0	0	0	0	0	0	0	0	0	0	0	8	0	0	0	0	13	0	0	0	0	0	0	0	12	12	0	0	0	7
SsLRR-RLK285	VI	VI-a	715	0	0	0	0	0	0	0	8	0	0	0	6	0	0	0	0	0	0	0	0	0	0	18	0	0	0	0	8	0	0	0	0	13	6	0	0	0	0	11	0	12	12	0	0	0	7
SsLRR-RLK293	VI	VI-a	539	0	0	0	0	0	0	0	0	0	0	0	0	0	10	0	0	0	0	0	9	0	0	34	0	0	9	0	0	0	0	0	0	0	0	0	0	0	0	11	0	12	12	0	0	0	0
SsLRR-RLK294	VI	VI-a	0	0	0	0	0	0	0	0	0	0	0	0	0	0	0	0	0	0	0	0	0	0	0	0	0	0	0	0	0	0	0	0	0	0	0	0	0	0	0	0	0	0	0	0	0	0	0
SsLRR-RLK398	VI	VI-a	656	0	0	0	0	0	0	0	8	0	0	0	0	0	0	0	0	0	0	0	0	0	0	45	0	6	0	0	0	0	14	0	0	0	12	0	6	0	0	0	0	6	6	0	0	0	0
SsLRR-RLK412	VI	VI-a	598	0	0	0	0	0	0	0	0	0	0	0	6	0	0	0	0	0	0	0	0	0	0	45	0	0	0	0	0	0	0	0	0	0	12	7	0	0	0	0	0	12	12	0	0	0	0
SsLRR-RLK424	VI	VI-a	623	0	0	0	0	0	0	0	8	0	0	0	0	0	0	0	0	0	0	0	0	0	0	40	0	0	0	0	0	0	7	0	0	0	12	7	12	0	0	0	0	12	12	0	0	0	7
SsLRR-RLK433	VI	VI-a	647	0	0	0	0	0	0	9	0	0	0	0	6	0	0	0	0	0	0	0	0	0	0	51	0	19	0	0	0	0	14	0	0	0	18	7	0	0	0	0	0	12	12	0	0	0	0
	Total		4385	0	0	0	0	0	0	9	32	0	0	0	24	0	10	0	0	0	0	0	9	0	0	233	0	25	9	0	16	0	35	0	0	26	60	21	18	0	0	22	0	78	78	0	0	0	21
	Mean number of different types of cis-acting regulatory element copies			0	0	0	0	0	0	1.125	4	0	0	0	3	0	1.25	0	0	0	0	0	1.125	0	0	29.125	0	3.125	1.125	0	2	0	4.375	0	0	3.25	7.5	2.625	2.25	0	0	2.75	0	9.75	9.75	0	0	0	2.625
SsLRR-RLK148	VI	VI-b	507	0	0	0	0	0	0	9	0	0	0	0	0	0	0	0	0	0	0	0	0	0	0	30	0	0	0	0	0	0	0	0	0	0	12	7	0	0	0	0	0	30	40	0	0	0	0
SsLRR-RLK153	VI	VI-b	541	0	0	0	0	0	0	0	8	0	0	0	6	0	0	0	0	0	0	8	7	0	0	16	0	0	0	0	0	0	0	0	0	0	6	0	6	0	0	11	12	6	6	9	0	0	0
SsLRR-RLK166	VI	VI-b	476	0	0	0	0	0	0	0	0	0	0	0	6	0	0	0	0	0	0	0	7	0	0	10	0	0	0	0	0	0	0	0	0	0	6	0	0	0	0	22	12	6	6	0	0	0	0
SsLRR-RLK181	VI	VI-b	516	0	0	0	0	0	0	0	0	0	0	0	6	0	0	0	0	0	0	0	7	0	0	16	0	0	8	0	0	0	0	0	0	0	6	0	6	0	0	11	12	6	6	0	0	0	0
SsLRR-RLK194	VI	VI-b	514	0	0	0	0	0	0	0	8	0	0	0	6	0	0	0	0	0	0	8	7	0	0	16	0	0	0	0	0	0	0	0	0	0	6	0	6	0	0	11	12	6	6	0	0	0	0
SsLRR-RLK265	VI	VI-b	495	0	0	0	0	0	0	0	16	0	0	0	12	0	0	0	0	0	20	0	0	0	0	42	0	0	0	0	0	0	0	0	0	0	6	7	6	0	0	0	0	0	0	10	0	0	0
SsLRR-RLK299	VI	VI-b	628	0	0	0	0	0	0	0	0	13	0	0	24	0	0	0	0	0	0	0	0	0	0	12	0	32	10	0	0	0	0	0	0	0	0	7	0	0	0	0	12	12	12	0	0	0	0
SsLRR-RLK365	VI	VI-b	720	0	0	0	0	0	0	0	0	0	0	0	0	0	0	0	0	0	0	0	0	0	0	25	10	0	0	0	0	0	14	0	0	0	0	0	0	0	0	0	12	0	0	0	0	0	7
	Total		4397	0	0	0	0	0	0	9	32	13	0	0	60	0	0	0	0	0	20	16	28	0	0	167	10	32	18	0	0	0	14	0	0	0	42	21	24	0	0	55	72	66	76	19	0	0	7
	Mean number of different types of cis-acting regulatory element copies			0	0	0	0	0	0	1.125	4	1.625	0	0	7.5	0	0	0	0	0	2.5	2	3.5	0	0	20.875	1.25	4	2.25	0	0	0	1.75	0	0	0	5.25	2.625	3	0	0	6.875	9	8.25	9.5	2.375	0	0	0.875
SsLRR-RLK1	VII	VII-a	680.5	0	0	0	0	0	0	0	8	0	0	0	0	0	0	0	0	0	0	0	0	0	0	42	0	13	0	0	0	0	0	0	0	0	12	0	0	0	8.5	0	6	12	12	0	0	0	0
SsLRR-RLK4	VII	VII-a	609	10	0	0	0	0	0	0	0	0	0	0	6	0	0	0	0	0	0	8	0	0	0	24	0	0	9	0	0	0	0	0	0	0	18	14	0	0	0	0	0	18	18	0	0	0	0
SsLRR-RLK34	VII	VII-a	674.5	0	0	0	0	0	0	0	0	0	0	0	0	0	0	0	0	0	0	0	0	0	0	48	0	0	0	0	0	0	0	0	0	0	24	0	6	0	8.5	0	0	0	0	0	0	0	0
SsLRR-RLK41	VII	VII-a	511	0	0	0	0	0	0	0	0	13	0	0	0	0	0	0	0	0	0	8	0	0	0	6	0	0	9	0	0	0	0	0	0	0	18	21	0	0	0	0	0	18	18	0	0	0	0
SsLRR-RLK45	VII	VII-a	510	0	0	0	0	0	0	0	0	0	0	0	0	0	0	0	0	0	0	8	0	0	0	6	0	0	9	0	0	0	0	0	0	0	18	14	0	0	0	0	0	18	18	9	0	0	0
SsLRR-RLK55	VII	VII-a	601	0	0	0	0	0	0	0	0	0	0	0	12	9	0	0	0	0	0	8	0	0	0	6	0	0	0	0	0	0	7	0	0	0	12	14	0	0	0	0	0	12	12	0	0	0	0
SsLRR-RLK144	VII	VII-a	663	0	0	0	0	0	0	0	0	0	0	0	18	0	0	0	0	0	0	0	0	0	0	30	0	0	0	0	9	0	0	0	0	0	6	0	12	0	0	0	12	6	6	0	0	0	0
SsLRR-RLK156	VII	VII-a	799.5	0	0	0	0	0	0	0	0	0	0	0	0	0	0	0	0	0	0	0	0	0	0	61	10	0	0	0	0	0	0	0	0	0	12	0	6	0	8.5	0	0	6	6	0	0	0	0
SsLRR-RLK168	VII	VII-a	767.5	0	0	0	0	0	0	0	8	0	0	0	0	0	0	0	0	0	0	0	0	0	0	55	0	0	0	0	0	0	0	0	0	0	6	0	6	0	8.5	0	18	6	6	0	0	0	0
SsLRR-RLK185	VII	VII-a	665	0	0	0	0	0	0	0	0	0	0	0	18	0	0	0	0	0	0	0	0	0	0	12	0	12	0	0	0	0	0	0	0	0	6	0	12	0	0	0	6	12	12	0	0	0	0
SsLRR-RLK355	VII	VII-a	739	0	0	0	0	0	0	0	0	0	0	0	18	0	0	0	0	0	0	0	0	0	0	52	10	16	0	0	0	0	0	0	0	0	6	0	0	0	0	0	12	0	0	0	0	0	0
SsLRR-RLK362	VII	VII-a	725	0	0	0	0	0	0	0	0	0	0	0	24	0	0	0	0	0	0	0	0	0	0	46	10	7	0	0	0	0	0	0	0	0	6	0	0	0	0	0	12	0	0	0	0	0	0
SsLRR-RLK366	VII	VII-a	512	0	0	0	0	0	0	0	0	13	0	0	0	0	0	0	0	0	0	8	0	0	0	6	0	0	9	0	0	0	0	0	0	0	18	21	0	0	0	0	0	18	18	0	0	0	0
SsLRR-RLK377	VII	VII-a	647	0	0	0	0	0	0	0	0	0	0	0	24	0	0	0	0	0	0	0	0	0	0	58	10	7	0	0	0	0	7	0	0	0	6	0	0	0	0	0	6	0	0	0	0	0	0
	Total		9104	10	0	0	0	0	0	0	16	26	0	0	120	9	0	0	0	0	0	40	0	0	0	452	40	55	36	0	9	0	14	0	0	0	168	84	42	0	34	0	72	126	126	9	0	0	0
	Mean number of different types of cis-acting regulatory element copies			0.714286	0	0	0	0	0	0	1.14286	1.85714	0	0	8.57143	0.642857	0	0	0	0	0	2.85714	0	0	0	32.2857	2.85714	3.92857	2.57143	0	0.642857	0	1	0	0	0	12	6	3	0	2.42857	0	5.14286	9	9	0.642857	0	0	0
SsLRR-RLK201	VII	VII-b	661	0	0	0	0	0	0	9	0	0	0	0	0	0	0	0	0	0	0	0	14	0	0	30	0	6	9	0	0	0	0	0	0	0	112	14	0	0	0	0	12	12	12	0	0	0	0
SsLRR-RLK247	VII	VII-b	559	0	0	0	0	0	0	18	0	0	0	0	0	0	0	0	0	0	0	0	7	0	0	30	0	6	18	0	0	0	0	0	0	0	6	14	0	0	0	0	6	12	12	9	0	0	0
SsLRR-RLK402	VII	VII-b	665.5	0	0	0	0	0	0	0	8	0	0	0	6	9	0	0	8	0	10	0	0	0	0	47.5	0	7	0	0	0	0	7	0	0	0	0	0	0	0	0	0	0	12	12	0	0	0	0
SsLRR-RLK413	VII	VII-b	678	0	0	0	0	0	0	0	8	0	0	0	0	0	0	0	0	0	10	0	0	0	0	24	0	13	0	0	0	0	7	0	0	0	0	0	6	0	0	0	6	6	6	0	0	0	0
SsLRR-RLK425	VII	VII-b	558	0	0	0	0	0	0	0	8	0	0	0	12	0	0	0	0	0	10	0	0	0	0	6	0	13	0	0	0	0	7	0	0	0	0	0	6	0	0	0	6	6	6	0	0	0	0
	Total		3121.5	0	0	0	0	0	0	27	24	0	0	0	18	9	0	0	8	0	30	0	21	0	0	137.5	0	45	27	0	0	0	21	0	0	0	118	28	12	0	0	0	30	48	48	9	0	0	0
	Mean number of different types of cis-acting regulatory element copies			0	0	0	0	0	0	5.4	4.8	0	0	0	3.6	1.8	0	0	1.6	0	6	0	4.2	0	0	27.5	0	9	5.4	0	0	0	4.2	0	0	0	23.6	5.6	2.4	0	0	0	6	9.6	9.6	1.8	0	0	0
SsLRR-RLK245	VII	VII-c	573	0	0	0	0	0	0	0	0	0	0	0	6	0	0	0	0	0	0	0	0	0	0	12	10	9	10	0	0	0	0	0	0	0	12	0	0	0	0	0	6	30	30	0	0	0	0
SsLRR-RLK264	VII	VII-c	526	0	0	0	0	0	0	0	0	0	0	9	0	0	0	0	0	0	0	0	0	0	0	12	0	6	0	0	0	0	0	0	0	0	6	28	0	0	0	0	6	24	24	0	0	0	0
SsLRR-RLK274	VII	VII-c	611.5	0	0	0	0	0	0	9	0	0	0	0	6	0	0	0	0	0	0	0	10	0	0	32	0	0	0	0	0	0	0	0	0	0	6	0	0	0	0	0	30	6	6	9	0	0	0
SsLRR-RLK277	VII	VII-c	573	0	0	0	0	0	0	0	0	0	0	9	0	0	0	0	0	0	0	0	7	0	0	6	0	6	0	0	0	0	0	0	0	0	6	7	0	0	0	0	0	24	24	0	0	0	0
SsLRR-RLK289	VII	VII-c	803	0	0	0	0	0	0	0	8	0	0	0	18	0	0	16	0	0	0	0	17	0	0	24	0	13	0	0	8	0	0	0	0	0	0	0	0	0	0	0	6	0	0	0	0	8	0
SsLRR-RLK305	VII	VII-c	553	0	0	0	0	0	0	0	0	0	0	0	0	0	0	8	0	0	0	0	9	0	0	6	0	0	18	0	0	0	7	0	0	0	0	0	6	0	0	0	0	0	0	9	0	0	0
	Total		3639.5	0	0	0	0	0	0	9	8	0	0	18	30	0	0	24	0	0	0	0	43	0	0	92	10	34	28	0	8	0	7	0	0	0	30	35	6	0	0	0	48	84	84	18	0	8	0
	Mean number of different types of cis-acting regulatory element copies			0	0	0	0	0	0	1.5	1.33333	0	0	3	5	0	0	4	0	0	0	0	7.16667	0	0	15.3333	1.66667	5.66667	4.66667	0	1.33333	0	1.16667	0	0	0	5	5.83333	1	0	0	0	8	14	14	3	0	1.33333	0
SsLRR-RLK173	VIII	–	885	0	0	0	0	0	0	0	0	0	0	0	12	0	0	0	0	0	0	0	0	0	0	12	0	19	0	0	0	0	7	0	0	0	0	7	0	0	0	0	12	6	6	0	0	0	7
SsLRR-RLK174	VIII	–	674.5	0	0	0	0	0	0	0	0	0	0	0	12	0	0	0	0	0	0	0	0	0	0	36	0	0	0	0	0	0	0	0	0	0	12	0	12	0	0	0	6	6	6	18	0	0	0
SsLRR-RLK271	VIII	–	609	0	0	0	0	0	0	0	0	0	0	0	0	0	0	0	0	0	0	0	0	0	0	18	0	6	0	0	0	0	0	0	0	0	6	0	0	0	0	0	6	6	6	0	0	0	0
SsLRR-RLK272	VIII	–	715.5	0	0	0	0	0	0	0	0	0	0	9	6	9	0	0	0	0	0	0	14	0	0	18	10	0	9	0	0	0	0	0	0	0	6	0	12	0	0	22	6	0	0	0	0	0	0
SsLRR-RLK283	VIII	–	507	0	0	0	0	0	0	0	0	0	0	0	0	0	0	0	0	0	0	0	0	0	0	22	0	0	9	0	0	0	0	0	0	0	18	7	0	0	0	11	0	24	24	0	0	0	0
SsLRR-RLK284	VIII	–	612	0	0	0	0	0	0	0	0	0	0	0	0	0	0	8	0	0	0	0	16	0	0	6	0	13	18	0	8	0	0	0	0	0	0	7	6	0	0	11	0	0	0	0	0	0	7
	Total		4003	0	0	0	0	0	0	0	0	0	0	9	30	9	0	8	0	0	0	0	30	0	0	112	10	38	36	0	8	0	7	0	0	0	42	21	30	0	0	44	30	42	42	18	0	0	14
	Mean number of different types of cis-acting regulatory element copies			0	0	0	0	0	0	0	0	0	0	1.5	5	1.5	0	1.33333	0	0	0	0	5	0	0	18.6667	1.66667	6.33333	6	0	1.33333	0	1.16667	0	0	0	7	3.5	5	0	0	7.33333	5	7	7	3	0	0	2.33333
SsLRR-RLK266	X	X-a	632	0	0	0	0	0	0	0	0	0	0	0	12	0	0	8	0	0	0	0	0	0	0	18	0	0	0	0	0	0	7	0	0	0	0	14	0	0	0	0	0	24	24	0	0	0	0
SsLRR-RLK292	X	X-a	600	0	0	0	0	0	0	0	0	0	0	0	12	0	0	0	0	0	0	8	0	0	0	26	0	0	0	0	0	0	0	0	0	0	0	0	18	0	0	0	0	0	0	0	0	0	0
SsLRR-RLK296	X	X-a	114	0	0	0	0	0	0	0	0	0	0	0	0	0	0	0	0	0	0	0	0	0	0	0	0	0	0	0	0	0	0	0	0	0	0	0	0	0	0	0	0	0	0	0	0	0	0
SsLRR-RLK304	X	X-a	520	0	0	0	0	0	0	0	0	0	0	0	6	0	0	0	0	0	0	0	7	0	0	0	0	0	0	0	0	0	0	0	0	0	12	0	0	0	0	0	0	6	6	0	8	0	0
SsLRR-RLK385	X	X-a	450	0	0	0	0	0	0	0	0	0	0	0	0	0	0	0	0	0	0	0	0	0	0	20	0	0	0	0	0	0	0	0	0	0	6	7	0	0	0	0	0	18	18	0	0	0	0
	Total		2316	0	0	0	0	0	0	0	0	0	0	0	30	0	0	8	0	0	0	8	7	0	0	64	0	0	0	0	0	0	7	0	0	0	18	21	18	0	0	0	0	48	48	0	8	0	0
	Mean number of different types of cis-acting regulatory element copies			0	0	0	0	0	0	0	0	0	0	0	6	0	0	1.6	0	0	0	1.6	1.4	0	0	12.8	0	0	0	0	0	0	1.4	0	0	0	3.6	4.2	3.6	0	0	0	0	9.6	9.6	0	1.6	0	0
SsLRR-RLK10	X	X-b	687	0	0	0	0	0	0	0	0	0	0	0	0	9	10	0	0	0	0	0	0	0	0	49	0	0	0	0	0	0	0	0	0	0	12	0	0	0	0	0	0	12	12	0	0	0	0
SsLRR-RLK26	X	X-b	674	0	0	0	0	0	0	0	0	0	0	0	0	0	0	0	0	0	0	0	0	0	0	42	0	0	0	0	0	0	0	0	0	0	6	7	0	0	0	0	6	18	18	0	0	0	0
SsLRR-RLK42	X	X-b	609	0	0	0	0	0	0	0	0	0	0	0	0	0	0	0	0	0	0	0	7	0	0	42	0	0	0	0	0	0	0	0	0	0	6	7	0	0	0	0	6	12	12	0	0	0	0
SsLRR-RLK56	X	X-b	652	0	0	0	0	0	0	0	0	0	0	0	0	0	0	0	0	0	0	0	0	0	0	24	0	0	0	0	0	0	7	0	0	0	18	7	0	0	0	0	6	18	18	0	0	0	0
SsLRR-RLK57	X	X-b	593	0	0	0	0	0	0	0	0	0	0	0	0	0	0	0	0	0	0	0	7	0	0	36	0	0	0	0	0	0	0	0	0	0	6	7	0	0	0	0	6	18	18	0	0	0	0
SsLRR-RLK68	X	X-b	704	0	0	0	0	0	0	0	8	0	0	9	12	0	0	0	0	0	0	0	0	0	9	6	0	0	0	0	0	0	14	0	0	0	0	7	6	0	0	0	0	0	0	0	0	8	0
SsLRR-RLK69	X	X-b	709	0	0	0	0	0	0	0	8	0	0	9	12	0	0	0	0	0	0	8	0	0	9	6	0	0	0	0	0	0	14	0	0	0	0	7	0	0	0	0	0	0	0	0	0	8	0
SsLRR-RLK77	X	X-b	829	0	0	0	0	0	0	0	0	0	0	0	18	0	0	0	0	0	0	0	0	0	0	21	0	0	0	0	0	0	7	0	0	0	6	0	0	0	0	0	6	24	24	0	0	0	0
SsLRR-RLK98	X	X-b	699	0	0	0	0	0	0	0	0	0	0	0	24	0	0	0	0	0	10	0	0	0	0	24	0	0	0	0	0	0	0	0	0	0	12	14	0	0	0	0	6	18	18	0	0	0	0
SsLRR-RLK111	X	X-b	679	0	0	0	0	0	0	0	8	0	0	9	6	0	0	0	0	0	0	0	0	0	9	6	0	0	0	0	0	0	14	0	0	0	0	7	6	0	0	0	0	0	0	0	0	8	0
SsLRR-RLK140	X	X-b	815	0	0	0	0	0	0	0	0	0	0	0	24	0	0	0	0	0	0	0	0	0	0	21	0	0	0	0	0	0	7	0	0	0	6	0	0	0	0	0	0	18	24	0	0	0	0
SsLRR-RLK147	X	X-b	753	0	0	0	0	0	0	0	0	0	0	0	6	0	0	0	0	0	0	0	0	0	0	50	0	20	9	0	9	0	7	0	0	0	12	7	0	0	0	0	6	0	0	0	0	0	0
SsLRR-RLK157	X	X-b	693	0	0	0	0	0	0	0	24	0	0	0	12	0	0	0	0	0	0	0	0	0	0	6	0	13	8	0	0	0	0	0	0	0	0	0	0	0	0	0	12	0	0	0	0	0	0
SsLRR-RLK159	X	X-b	731	0	0	0	0	0	0	0	0	0	0	0	6	0	0	0	0	0	0	0	0	0	0	32	0	20	9	0	9	0	7	0	0	0	12	7	0	0	0	0	0	6	6	0	0	0	0
SsLRR-RLK170	X	X-b	591	0	0	0	0	0	0	0	8	0	0	0	12	0	0	0	0	0	0	0	0	0	0	6	0	13	0	0	0	0	7	0	0	0	0	0	0	0	0	0	6	0	0	0	0	0	0
SsLRR-RLK184	X	X-b	673	0	0	0	0	0	0	0	16	0	0	0	12	0	0	0	0	0	0	0	0	0	0	6	0	13	8	0	0	0	0	0	0	0	0	0	0	0	0	0	12	0	0	0	0	0	0
SsLRR-RLK188	X	X-b	735	0	0	0	0	0	0	0	0	0	0	0	6	0	0	0	0	0	0	0	0	0	0	32	0	20	9	0	9	0	7	0	0	0	12	7	0	0	0	0	0	0	0	0	0	0	0
SsLRR-RLK189	X	X-b	716	0	0	0	0	0	0	0	0	0	0	0	6	0	0	0	0	0	0	0	0	0	0	32	0	13	9	0	9	0	7	0	0	0	12	7	0	0	0	0	6	0	0	0	0	0	0
SsLRR-RLK204	X	X-b	644	0	10	0	0	0	0	0	0	0	0	0	0	0	0	0	0	0	0	0	0	0	0	6	0	0	0	0	0	0	7	0	0	0	6	7	6	0	0	0	6	0	0	9	0	0	0
SsLRR-RLK207	X	X-b	539	0	0	0	0	0	0	9	0	0	0	0	0	0	0	0	0	0	0	0	0	0	0	0	10	0	0	0	0	0	0	0	0	0	12	0	6	0	0	0	6	0	0	0	0	0	0
SsLRR-RLK208	X	X-b	672	0	0	0	0	0	0	0	0	0	0	0	12	0	0	0	0	0	0	0	0	0	0	36	0	12	0	0	0	0	0	0	0	0	0	0	0	0	0	0	6	0	0	0	0	0	7
SsLRR-RLK209	X	X-b	672	0	0	0	0	0	0	0	0	0	0	0	12	0	10	0	0	0	0	0	0	0	0	36	0	12	0	0	0	0	0	0	0	0	0	0	0	0	0	0	6	0	0	0	0	0	7
SsLRR-RLK210	X	X-b	583	0	0	0	0	0	0	0	0	0	0	9	6	0	10	0	0	0	0	0	0	0	0	36	0	6	0	0	0	0	0	0	0	0	0	0	0	0	0	0	6	0	0	0	0	0	0
SsLRR-RLK211	X	X-b	862	0	0	0	0	0	0	0	16	0	0	0	6	0	0	8	0	0	10	0	0	0	0	42	0	0	0	10	0	0	0	0	0	0	6	0	12	0	0	0	0	0	0	0	0	0	7
SsLRR-RLK212	X	X-b	606	0	0	0	0	0	0	0	0	0	0	0	6	0	0	0	0	0	0	0	9	0	0	27	0	0	0	10	0	0	0	0	0	0	6	0	0	0	0	0	6	0	0	0	0	0	7
SsLRR-RLK213	X	X-b	522	0	0	0	0	0	0	0	16	0	0	0	0	0	0	0	0	0	0	0	7	0	0	0	0	6	0	0	0	0	0	0	0	0	0	14	6	0	0	0	0	0	0	9	0	0	0
SsLRR-RLK220	X	X-b	531	0	0	0	0	0	0	0	0	0	0	9	12	0	0	0	0	0	0	0	0	0	0	36	0	6	0	0	0	0	0	0	0	0	0	0	0	0	0	0	12	0	0	0	0	0	7
SsLRR-RLK221	X	X-b	558	0	0	0	0	0	0	0	0	0	0	9	6	0	10	0	0	0	0	0	0	0	0	42	0	6	0	0	0	0	0	0	0	0	0	0	0	0	0	0	6	0	0	0	0	0	0
SsLRR-RLK222	X	X-b	927	0	0	0	0	0	0	0	8	0	0	0	6	0	0	8	0	0	0	0	0	0	0	56	0	0	0	0	0	0	0	0	0	0	6	0	0	0	0	0	0	0	0	0	0	0	7
SsLRR-RLK223	X	X-b	629	0	0	0	0	0	0	0	0	0	0	0	6	0	10	0	0	0	0	0	0	0	0	18	0	0	0	0	0	0	0	0	0	0	0	0	6	0	0	0	0	0	0	0	0	0	0
SsLRR-RLK224	X	X-b	683	0	0	0	0	0	0	0	0	0	0	0	12	0	10	0	0	0	0	8	21	0	0	0	0	0	0	0	0	0	7	0	0	0	0	0	0	0	0	0	0	0	0	0	0	0	0
SsLRR-RLK225	X	X-b	722	0	0	0	0	0	0	0	0	0	0	0	18	0	10	0	0	0	0	8	7	0	0	14	0	0	0	0	0	0	7	0	0	0	6	7	0	0	0	0	0	0	0	0	0	0	0
SsLRR-RLK226	X	X-b	453	0	0	0	0	0	0	0	8	0	0	0	0	0	0	0	0	0	0	0	0	0	0	24	0	0	0	0	0	0	0	0	0	0	0	0	0	0	9	0	0	0	0	0	0	0	7
SsLRR-RLK231	X	X-b	632	0	0	0	0	0	0	0	0	0	0	0	6	0	0	0	0	0	0	0	0	0	0	48	0	18	0	0	0	0	0	0	0	0	0	0	0	0	9	0	12	6	6	0	0	0	7
SsLRR-RLK232	X	X-b	555	0	0	0	0	0	0	0	0	0	0	0	0	0	0	0	0	0	0	0	0	0	0	24	0	0	0	0	0	0	0	0	0	0	0	0	0	0	9	0	0	0	0	0	0	0	0
SsLRR-RLK233	X	X-b	400	0	0	0	0	0	0	0	0	0	0	9	6	0	0	0	0	0	0	0	0	0	0	0	0	0	0	0	0	0	7	0	0	0	0	0	6	0	0	0	0	0	0	0	0	0	0
SsLRR-RLK234	X	X-b	541	0	0	0	0	0	0	0	0	0	0	9	0	0	10	0	0	0	0	0	9	0	0	24	0	6	0	0	0	0	0	0	0	0	0	0	0	0	0	0	6	0	0	0	0	0	0
SsLRR-RLK235	X	X-b	885.5	0	0	0	0	0	0	9	16	0	0	0	6	0	0	8	0	0	10	0	0	0	0	60	0	0	9	0	0	0	0	0	0	0	0	0	0	0	8.5	0	0	0	0	0	0	0	7
SsLRR-RLK236	X	X-b	570	0	0	0	0	0	0	0	0	0	0	0	0	0	0	0	0	0	0	0	9	0	0	39	0	0	0	10	0	0	0	0	0	0	6	7	0	0	0	0	6	0	0	0	0	0	7
SsLRR-RLK237	X	X-b	639	0	0	0	0	0	0	0	0	0	0	0	0	0	0	0	0	0	0	0	0	0	0	12	0	0	0	0	0	0	7	0	0	0	0	0	6	0	0	0	0	0	0	9	0	0	7
SsLRR-RLK238	X	X-b	621	0	0	0	0	0	0	0	8	0	0	0	0	0	0	0	0	0	0	0	0	0	0	14	0	0	10	0	0	0	0	0	0	0	0	0	0	0	0	0	18	0	0	0	0	0	0
SsLRR-RLK250	X	X-b	639	0	0	0	0	0	0	0	0	0	8	0	0	0	0	0	8	0	0	0	0	11	0	0	0	6	10	10	0	0	0	0	0	0	0	0	0	0	0	0	6	0	0	0	0	0	0
SsLRR-RLK253	X	X-b	468	10	0	0	0	0	0	0	8	0	0	0	0	0	0	0	0	0	0	0	0	0	0	12	0	9	17	0	0	0	0	0	0	0	0	0	0	0	0	0	6	0	0	0	0	0	0
SsLRR-RLK254	X	X-b	763	0	0	0	0	0	0	0	0	0	0	0	6	9	0	0	0	0	0	0	0	0	0	70	10	0	0	0	0	0	0	0	0	0	12	7	12	0	0	0	18	18	18	0	0	0	0
SsLRR-RLK255	X	X-b	486	0	0	0	0	0	0	0	0	0	0	0	0	0	0	0	0	0	0	0	0	0	0	6	0	0	0	0	0	0	0	0	0	0	0	0	12	0	0	0	12	0	0	0	0	0	0
SsLRR-RLK256	X	X-b	496	0	0	0	0	0	0	0	8	0	0	9	6	0	0	0	0	0	0	0	0	0	0	12	0	9	0	0	0	0	7	0	0	0	0	0	6	0	0	0	6	6	6	0	0	0	0
SsLRR-RLK257	X	X-b	578	0	0	0	0	0	0	0	0	0	0	0	0	0	0	0	0	0	0	0	0	0	0	45	0	6	0	0	0	0	0	0	0	0	42	0	6	0	0	0	18	6	6	0	0	0	0
SsLRR-RLK258	X	X-b	882	0	0	0	0	0	0	0	16	0	0	0	6	0	0	8	0	0	10	0	0	0	0	54	0	0	0	0	0	0	0	0	0	0	6	0	12	0	0	0	0	0	0	0	0	0	7
SsLRR-RLK259	X	X-b	539	0	0	0	0	0	0	0	0	0	0	0	0	0	0	0	0	0	0	8	9	0	0	27	0	6	0	0	0	0	0	0	0	0	6	0	0	0	0	0	6	0	0	0	0	0	7
SsLRR-RLK260	X	X-b	639	0	0	0	0	0	0	0	0	0	0	0	18	0	0	0	0	0	0	8	14	0	0	0	0	0	9	0	0	0	7	0	0	0	0	0	0	0	0	0	0	0	0	0	0	0	0
SsLRR-RLK261	X	X-b	618.5	0	0	0	0	0	0	9	8	0	0	0	6	0	0	0	0	0	0	0	16	0	0	40	0	12	0	10	0	0	0	0	0	0	0	7	0	0	8.5	0	12	0	0	0	0	0	0
SsLRR-RLK263	X	X-b	598	0	0	0	0	0	0	0	0	0	0	0	12	0	0	0	0	0	0	0	7	0	0	0	0	0	0	0	0	0	0	0	0	0	12	0	12	0	0	0	0	6	6	0	0	0	7
SsLRR-RLK313	X	X-b	759	0	0	0	0	0	0	9	8	0	0	0	6	0	0	0	0	0	0	0	7	0	0	21	0	13	10	0	0	0	0	0	0	0	6	0	6	0	0	0	0	0	0	0	0	0	7
SsLRR-RLK335	X	X-b	1175	0	0	0	0	0	0	0	8	0	0	9	6	0	0	0	0	0	0	0	7	0	0	27	0	20	0	0	0	0	0	0	0	0	12	7	0	0	0	0	0	6	6	0	0	0	0
SsLRR-RLK343	X	X-b	686	0	0	0	0	0	0	0	0	0	0	9	6	0	0	0	0	0	0	0	7	0	0	21	0	13	0	0	0	0	0	0	0	0	12	0	0	0	0	0	0	0	0	0	0	0	0
SsLRR-RLK395	X	X-b	491	0	0	0	0	0	0	0	0	0	0	0	0	0	0	0	0	0	0	8	0	0	0	10	0	0	0	0	0	0	7	0	0	0	0	7	0	0	0	0	6	0	0	0	0	0	0
SsLRR-RLK407	X	X-b	530	0	0	0	0	0	0	0	8	0	0	0	0	0	11	0	0	0	0	8	7	0	0	18	0	0	0	0	0	0	7	0	0	0	6	0	0	0	0	11	6	0	0	0	0	0	0
SsLRR-RLK418	X	X-b	699	0	0	0	0	0	0	0	8	0	0	0	0	0	0	0	0	0	0	0	7	0	0	12	0	0	0	0	0	0	7	0	0	0	6	0	6	0	0	0	0	0	0	0	0	0	0
SsLRR-RLK419	X	X-b	555	0	0	0	0	0	0	0	0	0	0	0	0	0	0	0	0	0	0	0	0	0	0	18	0	6	0	0	0	0	0	0	0	0	18	0	6	0	0	0	18	0	0	0	0	0	0
	Total		38590	10	10	0	0	0	0	36	216	0	8	99	348	18	91	32	8	0	40	56	157	11	27	1428	20	284	117	50	36	0	168	0	0	0	306	154	138	0	44	11	288	192	198	27	0	24	105
	Mean number of different types of cis-acting regulatory element copies			0.169492	0.169492	0	0	0	0	0.610169	3.66102	0	0.135593	1.67797	5.89831	0.305085	1.54237	0.542373	0.135593	0	0.677966	0.949153	2.66102	0.186441	0.457627	24.2034	0.338983	4.81356	1.98305	0.847458	0.610169	0	2.84746	0	0	0	5.18644	2.61017	2.33898	0	0.745763	0.186441	4.88136	3.25424	3.35593	0.457627	0	0.40678	1.77966
SsLRR-RLK66	X	X-c	832	0	0	0	0	0	0	0	8	0	0	0	18	9	0	0	0	0	0	8	0	0	0	12	0	6	0	0	0	0	0	0	0	0	18	7	0	0	0	0	6	12	12	0	0	0	0
SsLRR-RLK84	X	X-c	705	0	0	0	0	0	0	0	0	0	0	0	6	0	0	0	0	0	0	8	0	0	0	18	0	6	0	0	0	0	0	0	0	0	18	7	0	0	0	0	6	6	6	0	0	0	0
SsLRR-RLK104	X	X-c	1559	0	0	0	0	0	0	0	0	0	0	0	12	9	0	0	0	0	0	8	0	0	0	12	0	6	0	0	0	0	0	0	0	0	18	7	0	0	0	0	6	6	6	0	0	0	0
	Total		3096	0	0	0	0	0	0	0	8	0	0	0	36	18	0	0	0	0	0	24	0	0	0	42	0	18	0	0	0	0	0	0	0	0	54	21	0	0	0	0	18	24	24	0	0	0	0
	Mean number of different types of cis-acting regulatory element copies			0	0	0	0	0	0	0	2.66667	0	0	0	12	6	0	0	0	0	0	8	0	0	0	14	0	6	0	0	0	0	0	0	0	0	18	7	0	0	0	0	6	8	8	0	0	0	0
SsLRR-RLK2	XI	XI-a	540	0	0	0	0	0	0	0	8	0	8	18	6	0	0	0	8	0	0	0	19	0	0	0	0	19	0	0	0	0	0	0	0	0	0	0	6	11	0	0	0	0	0	0	0	0	0
SsLRR-RLK5	XI	XI-a	855	0	0	0	0	0	0	0	0	0	0	0	0	9	10	0	0	0	0	8	9	0	0	18	0	0	18	0	9	0	0	0	0	0	0	0	24	0	0	0	0	0	0	0	0	0	7
SsLRR-RLK6	XI	XI-a	521	0	0	0	0	0	0	0	8	0	0	0	0	0	0	8	0	0	0	0	0	0	0	20	0	18	0	0	0	0	0	0	0	0	0	0	6	0	0	0	12	6	6	0	0	0	0
SsLRR-RLK7	XI	XI-a	827	0	0	0	0	0	0	0	0	0	0	0	18	0	0	0	0	0	0	0	7	0	0	36	0	6	0	0	0	0	0	0	0	0	0	0	0	0	8.5	11	0	0	0	0	0	0	0
SsLRR-RLK8	XI	XI-a	870	0	0	0	0	0	0	0	0	0	0	0	18	0	0	0	0	0	0	0	7	0	0	36	0	6	0	0	0	0	0	0	0	0	0	0	6	0	8.5	11	6	0	0	0	0	0	0
SsLRR-RLK11	XI	XI-a	583	11	0	0	0	0	0	0	0	0	9	0	6	0	0	0	0	0	0	0	0	0	0	12	0	0	9	0	0	0	0	0	0	0	30	14	6	0	0	0	6	0	0	0	0	0	0
SsLRR-RLK13	XI	XI-a	819	0	0	0	0	0	0	0	0	0	0	0	0	9	0	0	0	0	0	0	0	0	0	45	0	18	0	10	0	0	0	0	0	0	0	7	0	0	0	0	12	0	0	0	0	0	0
SsLRR-RLK20	XI	XI-a	593	0	0	0	0	0	0	0	8	0	8	18	6	0	0	0	8	0	0	0	19	0	0	0	0	19	0	0	0	0	0	0	0	0	0	0	6	11	0	0	0	0	0	0	0	0	0
SsLRR-RLK27	XI	XI-a	664	0	0	0	0	0	0	0	0	0	0	0	0	0	0	0	0	0	0	0	0	0	0	18	0	0	9	0	0	0	0	0	0	0	6	0	6	0	0	0	0	42	0	0	0	0	0
SsLRR-RLK28	XI	XI-a	547	0	0	0	0	0	0	0	0	0	0	0	0	0	0	0	0	0	0	0	0	0	0	33	0	7	9	0	0	0	0	0	0	0	6	0	0	0	0	0	6	0	0	0	0	0	0
SsLRR-RLK30	XI	XI-a	648	0	0	0	0	0	0	0	0	0	0	0	0	0	0	0	0	0	0	0	0	0	0	24	0	0	0	10	8	0	0	0	0	0	0	7	0	0	0	0	18	0	0	9	0	0	0
SsLRR-RLK31	XI	XI-a	646	0	0	0	0	0	0	0	8	13	0	0	12	0	0	0	0	0	0	0	0	0	0	24	0	12	0	0	0	0	0	0	0	0	6	0	12	0	0	0	0	6	6	0	0	0	0
SsLRR-RLK35	XI	XI-a	531	0	0	0	0	0	0	0	8	0	8	18	6	0	0	0	8	0	0	0	10	0	0	0	0	19	0	0	0	0	0	0	0	0	0	0	6	11	0	0	0	0	0	0	0	0	0
SsLRR-RLK37	XI	XI-a	728	0	0	0	0	0	0	0	0	0	0	0	0	9	10	0	0	0	0	16	0	0	0	18	0	0	8	0	0	0	0	0	0	0	0	7	24	0	0	0	0	0	0	0	0	0	7
SsLRR-RLK43	XI	XI-a	590.5	0	10	0	0	0	0	0	0	0	0	0	0	0	0	0	0	0	0	0	0	0	0	15	0	0	9	0	0	0	0	0	0	0	24	7	6	0	0	0	0	12	12	0	16	0	0
SsLRR-RLK44	XI	XI-a	637	0	0	0	0	0	0	0	8	0	0	0	0	0	0	0	0	0	0	0	0	0	0	12	0	0	0	0	0	0	0	0	0	0	6	0	0	0	0	0	12	0	0	0	0	0	0
SsLRR-RLK46	XI	XI-a	713.5	0	0	0	0	0	0	9	8	0	0	0	6	0	0	0	0	0	0	0	0	0	0	24	0	6	0	0	0	0	0	0	0	0	0	0	6	0	0	0	0	0	0	0	0	0	7
SsLRR-RLK47	XI	XI-a	618	0	0	0	0	0	0	0	16	0	0	0	6	0	10	0	0	0	0	0	19	0	0	14	0	6	10	0	0	0	0	0	0	0	0	0	12	0	0	0	12	0	0	0	0	0	0
SsLRR-RLK50	XI	XI-a	591	0	0	0	0	0	0	0	8	0	8	18	6	0	0	0	8	0	0	0	19	0	0	0	0	19	0	0	0	0	0	0	0	0	0	0	6	11	0	0	0	0	0	0	0	0	0
SsLRR-RLK51	XI	XI-a	678.5	0	0	0	0	0	12	0	0	0	0	0	6	9	0	0	0	0	0	8	0	0	0	18	0	0	0	0	0	0	0	0	0	0	0	7	12	0	0	0	6	0	0	0	0	0	0
SsLRR-RLK60	XI	XI-a	706	0	0	0	0	0	0	0	0	0	0	0	0	0	0	0	0	0	0	0	0	0	0	30	0	0	0	10	0	0	0	0	0	0	0	7	0	0	0	0	18	0	0	9	0	0	0
SsLRR-RLK61	XI	XI-a	699	0	0	0	0	0	0	0	8	0	0	0	6	0	0	0	0	0	0	0	0	0	0	18	0	13	9	0	0	0	0	0	0	0	6	0	6	0	0	0	0	6	6	0	0	0	0
SsLRR-RLK67	XI	XI-a	615	0	0	0	0	0	0	0	0	0	0	0	18	0	0	0	0	0	0	0	0	0	0	6	0	7	0	0	0	0	0	0	0	0	0	0	12	0	0	0	6	0	0	0	0	0	7
SsLRR-RLK74	XI	XI-a	997	0	0	0	0	0	0	0	8	0	0	0	24	0	0	0	0	0	0	0	0	0	0	18	0	19	8	0	0	0	0	0	0	0	0	14	0	0	0	0	0	12	12	9	0	0	0
SsLRR-RLK75	XI	XI-a	851	0	0	0	0	0	0	0	0	0	0	0	12	0	0	0	8	0	0	0	0	0	0	36	0	0	9	0	8	0	0	0	0	0	0	14	6	0	0	0	6	18	18	0	8	0	0
SsLRR-RLK86	XI	XI-a	589	0	0	0	0	0	0	0	0	0	0	0	0	0	0	0	0	0	0	0	7	0	0	6	0	6	9	0	0	0	0	0	0	13	0	0	6	0	0	0	12	0	0	0	0	0	0
SsLRR-RLK87	XI	XI-a	511	0	0	0	0	0	0	0	8	0	0	0	0	0	0	0	0	0	0	0	0	0	0	0	0	0	0	0	0	0	0	0	0	0	0	0	18	0	0	0	6	0	0	0	0	0	0
SsLRR-RLK90	XI	XI-a	487	0	0	0	0	0	0	0	0	0	0	0	6	0	0	0	0	0	0	0	0	0	0	6	0	20	0	0	0	0	0	0	0	0	30	0	12	0	0	0	0	12	12	0	8	8	0
SsLRR-RLK92	XI	XI-a	1412	0	0	0	0	0	0	0	0	0	0	0	12	0	0	0	0	0	0	0	17	0	0	24	10	32	0	0	0	0	0	0	0	0	0	0	0	0	0	0	0	0	0	0	0	0	7
SsLRR-RLK93	XI	XI-a	552.5	0	0	0	0	0	0	0	0	0	0	0	0	0	0	0	0	0	0	0	17	0	0	22	0	0	0	0	0	0	7	0	0	0	6	14	0	0	0	0	0	6	6	0	0	0	7
SsLRR-RLK94	XI	XI-a	667	0	0	0	0	0	0	0	0	0	0	0	12	0	0	0	0	0	0	0	0	0	0	42	0	6	0	0	0	0	0	0	0	0	24	7	6	0	0	0	18	24	24	0	8	0	0
SsLRR-RLK96	XI	XI-a	494	0	0	0	0	0	0	0	16	0	0	0	0	0	0	0	0	0	0	0	7	0	0	12	0	6	0	0	0	0	0	0	0	0	6	7	0	0	0	0	6	0	0	0	0	0	0
SsLRR-RLK99	XI	XI-a	621	0	0	0	0	0	0	0	0	0	9	0	12	0	0	0	0	0	0	0	0	11	0	26	0	0	9	0	9	0	7	0	0	0	6	0	0	0	0	0	6	0	0	0	0	0	0
SsLRR-RLK105	XI	XI-a	619	0	0	0	0	0	12	0	0	0	0	0	0	0	0	0	0	0	0	0	7	0	0	18	0	6	9	0	0	0	0	0	0	13	0	0	6	0	0	0	6	0	0	0	0	0	0
SsLRR-RLK106	XI	XI-a	604	0	0	0	0	0	0	0	0	0	0	0	0	0	0	0	0	0	0	0	7	0	0	18	0	6	9	0	0	0	0	0	0	0	0	0	6	0	0	0	12	0	0	0	0	0	0
SsLRR-RLK109	XI	XI-a	649.5	0	0	0	0	0	0	0	0	0	0	0	18	0	0	0	0	0	0	0	0	0	0	0	0	27	0	0	0	0	0	0	0	0	0	0	12	0	0	0	6	0	0	0	0	8	0
SsLRR-RLK110	XI	XI-a	496	0	0	0	0	0	0	0	0	0	0	0	12	0	0	0	0	0	0	0	0	0	0	0	0	7	0	0	0	0	0	0	0	0	0	0	6	0	0	0	12	0	0	0	0	0	7
SsLRR-RLK116	XI	XI-a	781.5	0	0	0	0	0	0	0	0	0	0	0	0	0	0	0	0	0	0	0	17	0	0	34	0	6	0	0	0	0	7	0	0	0	0	14	0	0	0	0	0	0	0	0	0	0	7
SsLRR-RLK118	XI	XI-a	589	0	0	12	0	0	0	9	8	0	0	0	6	0	0	0	0	0	0	0	18	0	0	6	0	19	9	0	0	0	0	0	0	0	0	0	6	0	0	0	0	6	6	0	0	0	7
SsLRR-RLK120	XI	XI-a	696.5	0	0	0	0	0	0	0	0	0	0	0	18	0	0	0	0	0	0	0	0	0	0	30.5	10	6	0	0	0	0	0	0	0	0	6	0	6	0	0	0	12	0	0	0	0	0	0
SsLRR-RLK121	XI	XI-a	578	0	0	0	0	0	0	0	0	0	9	0	12	0	0	0	0	0	0	0	0	0	0	26	0	0	0	0	0	0	0	0	0	0	6	7	0	0	0	0	6	0	0	0	0	0	0
SsLRR-RLK127	XI	XI-a	613	11	0	0	0	0	0	0	8	0	0	0	6	0	0	0	0	0	0	0	0	0	0	6	0	0	0	0	0	0	0	0	0	0	12	0	18	0	0	0	6	0	0	0	0	0	0
SsLRR-RLK128	XI	XI-a	538	11	0	0	0	0	0	0	8	0	0	0	0	0	0	0	0	0	0	0	0	0	9	0	0	25	9	0	0	0	0	0	0	0	0	0	18	0	0	0	6	0	0	0	0	0	0
SsLRR-RLK132	XI	XI-a	444.5	0	0	0	0	0	0	0	0	0	0	0	12	0	0	0	0	0	0	0	0	0	0	0	0	13	0	0	0	0	0	0	0	0	0	0	6	0	0	0	6	0	0	0	0	0	0
SsLRR-RLK134	XI	XI-a	798	0	0	12	0	0	0	0	24	0	0	0	18	0	0	0	0	0	0	0	0	0	0	28	0	0	9	0	0	0	0	0	0	0	6	7	0	0	0	0	0	12	12	9	0	0	7
SsLRR-RLK136	XI	XI-a	815.5	0	0	0	0	0	0	0	0	0	0	0	0	0	0	8	0	0	0	0	7	0	0	28	0	6	0	0	0	0	7	0	0	0	0	7	0	0	0	0	0	0	0	0	8	0	7
SsLRR-RLK137	XI	XI-a	738	0	0	0	0	0	0	0	0	0	0	0	6	0	0	0	0	0	0	0	0	0	0	42	0	0	9	0	8	0	0	0	0	0	18	14	0	0	0	11	6	18	24	0	0	0	0
SsLRR-RLK141	XI	XI-a	872.5	0	0	0	0	0	0	0	0	0	0	0	12	0	0	0	0	0	0	0	0	0	0	24.5	0	19	0	0	0	0	0	0	0	0	54	0	24	0	0	11	12	0	0	0	0	0	0
SsLRR-RLK142	XI	XI-a	578	0	0	0	0	0	0	0	0	0	9	0	12	0	0	0	0	0	0	0	0	0	0	26	0	0	0	0	0	0	0	0	0	0	0	7	0	0	0	0	6	0	0	0	0	0	0
SsLRR-RLK146	XI	XI-a	837	0	0	0	0	0	12	0	0	0	0	0	12	0	0	0	0	0	0	0	0	0	0	48	0	6	9	0	0	0	7	0	0	0	6	0	0	0	0	0	0	6	6	0	0	0	7
SsLRR-RLK155	XI	XI-a	680	0	0	0	0	0	0	0	0	0	0	0	12	0	0	0	0	0	0	0	0	0	0	6	0	6	0	0	0	0	14	0	0	0	12	0	6	0	0	0	6	0	0	0	0	0	0
SsLRR-RLK158	XI	XI-a	512.5	0	0	0	0	0	0	0	0	0	0	0	0	0	0	0	0	0	0	0	0	0	0	40.5	0	0	8	0	0	0	0	0	0	0	18	0	6	0	0	0	6	12	12	0	0	0	0
SsLRR-RLK165	XI	XI-a	599	0	0	0	0	0	0	0	0	0	0	0	0	0	0	0	0	0	0	0	7	0	0	21	0	13	9	0	0	0	0	0	0	0	12	21	6	0	0	0	12	0	0	27	16	0	0
SsLRR-RLK169	XI	XI-a	635	0	0	0	0	11	0	0	0	13	0	0	12	0	0	0	0	0	0	0	7	0	0	38	0	0	0	0	0	0	0	0	0	0	0	7	6	0	0	0	0	6	6	0	0	0	0
SsLRR-RLK180	XI	XI-a	540	0	0	0	0	0	0	0	0	0	0	0	0	0	0	0	0	0	0	0	0	0	0	21	0	0	9	0	0	0	0	0	0	0	6	7	0	0	0	0	18	0	0	0	8	0	0
SsLRR-RLK183	XI	XI-a	505	0	0	0	0	0	0	0	0	0	0	0	6	0	0	0	0	0	0	0	0	0	0	27	0	0	0	0	0	0	7	0	0	0	12	0	12	0	0	0	24	0	0	0	0	0	0
SsLRR-RLK186	XI	XI-a	603	0	0	0	0	0	0	0	0	0	0	0	0	0	0	0	0	0	0	0	0	0	0	44	10	6	0	0	8	0	7	0	0	0	12	0	0	0	0	0	0	6	6	0	0	0	0
SsLRR-RLK187	XI	XI-a	592	0	0	0	0	0	0	0	0	0	0	0	6	0	0	0	0	0	0	0	0	0	0	0	0	6	0	0	0	0	0	0	0	0	6	7	0	0	0	0	0	12	12	0	0	0	0
SsLRR-RLK193	XI	XI-a	517	0	0	0	0	0	0	0	8	0	0	0	6	0	0	0	0	0	0	8	7	0	0	18	0	0	9	0	0	0	0	0	0	0	0	0	6	0	0	0	12	0	0	9	8	0	7
SsLRR-RLK196	XI	XI-a	462	0	0	0	0	0	0	0	0	0	0	0	12	0	0	0	0	0	0	0	0	0	0	12	0	0	0	0	0	0	7	0	0	0	12	0	6	0	0	0	18	6	6	0	0	0	0
SsLRR-RLK198	XI	XI-a	603	0	0	0	0	0	0	0	0	0	0	0	6	0	0	0	0	0	0	0	9	0	0	30	0	13	0	0	0	0	7	0	0	0	18	0	6	0	0	0	12	12	12	0	0	0	0
SsLRR-RLK199	XI	XI-a	700	0	0	0	0	0	0	0	0	0	0	0	12	9	0	0	0	0	0	0	19	0	0	0	0	7	18	0	9	0	0	0	0	0	0	0	0	0	0	0	6	0	0	0	0	0	0
SsLRR-RLK200	XI	XI-a	741	0	0	0	0	0	0	0	0	0	0	0	6	0	0	16	0	0	0	8	7	0	0	0	0	12	0	0	0	0	14	0	0	0	6	0	0	0	0	0	6	0	0	0	0	0	0
SsLRR-RLK203	XI	XI-a	881	0	0	0	0	0	0	0	0	0	0	0	18	0	0	8	0	0	0	0	7	0	0	18	0	0	0	0	0	0	0	0	0	0	0	0	12	0	0	0	0	0	0	0	0	0	0
SsLRR-RLK215	XI	XI-a	529	0	0	0	0	0	0	0	0	0	0	0	6	0	0	0	0	0	0	0	10	0	0	6	0	25	0	0	0	0	0	0	0	0	0	7	6	0	0	0	6	0	0	0	0	0	0
SsLRR-RLK227	XI	XI-a	0	0	0	0	0	0	0	0	0	0	0	0	0	0	0	0	0	0	0	0	0	0	0	0	0	0	0	0	0	0	0	0	0	0	0	0	0	0	0	0	0	0	0	0	0	0	0
SsLRR-RLK228	XI	XI-a	0	0	0	0	0	0	0	0	0	0	0	0	0	0	0	0	0	0	0	0	0	0	0	0	0	0	0	0	0	0	0	0	0	0	0	0	0	0	0	0	0	0	0	0	0	0	0
SsLRR-RLK240	XI	XI-a	625	0	0	0	0	0	0	0	0	0	0	0	6	0	0	0	0	0	0	0	10	0	0	0	0	25	10	0	0	0	0	0	0	0	60	7	0	0	0	0	18	6	6	0	0	0	0
SsLRR-RLK249	XI	XI-a	868	0	0	0	0	0	0	0	0	0	0	9	18	0	0	8	0	0	0	0	0	0	0	18	0	0	0	0	0	0	0	0	0	0	0	0	12	0	0	0	0	0	0	0	0	0	0
SsLRR-RLK252	XI	XI-a	544	0	0	0	0	0	0	0	0	0	0	0	6	0	0	0	0	0	0	0	0	0	0	12	0	12	0	0	0	0	0	0	0	0	0	0	0	0	0	0	0	6	6	0	0	0	0
SsLRR-RLK262	XI	XI-a	487.5	0	0	0	0	0	0	0	0	0	0	0	6	0	0	0	0	0	0	0	10	0	0	0	0	25	0	0	0	0	0	0	0	0	0	7	6	0	0	0	6	0	0	0	0	0	0
SsLRR-RLK270	XI	XI-a	533	0	0	0	0	0	0	0	0	0	0	9	30	0	0	0	0	0	0	0	0	0	0	12	0	0	0	0	0	0	7	0	0	0	12	7	0	0	0	0	6	6	6	9	0	0	0
SsLRR-RLK278	XI	XI-a	637	0	0	0	0	0	0	0	0	0	0	0	24	0	0	0	0	0	0	0	7	0	0	24	0	6	0	0	0	0	0	0	0	0	6	14	0	0	0	0	0	12	12	0	0	0	0
SsLRR-RLK279	XI	XI-a	546	0	0	0	0	11	0	0	8	13	9	0	0	9	0	0	0	0	0	0	0	0	0	33	0	6	0	0	0	0	0	0	0	0	6	0	6	0	9	0	6	0	0	18	0	0	0
SsLRR-RLK280	XI	XI-a	645	0	0	0	0	0	0	0	0	0	0	9	6	0	0	8	0	0	0	8	0	0	0	18	0	0	0	0	0	0	7	0	0	0	6	7	0	0	0	0	6	6	6	0	0	0	0
SsLRR-RLK282	XI	XI-a	588	0	0	0	0	0	0	0	0	0	0	0	0	0	0	8	0	0	0	8	0	0	0	18	0	0	0	0	0	0	7	0	0	0	12	7	0	0	0	0	0	0	0	0	0	0	0
SsLRR-RLK286	XI	XI-a	688	0	0	0	0	0	0	0	0	0	0	9	6	0	0	0	0	0	0	0	7	0	0	18	0	26	0	0	0	0	0	0	0	0	6	0	6	0	0	0	6	0	0	0	0	0	7
SsLRR-RLK287	XI	XI-a	671	0	0	0	0	0	0	0	0	0	0	9	6	0	0	0	0	0	0	0	7	0	0	18	0	26	0	0	0	0	0	0	0	0	6	0	6	0	0	0	0	0	0	0	0	0	7
SsLRR-RLK288	XI	XI-a	548	0	0	0	0	0	0	0	8	0	0	0	0	0	0	0	0	0	0	0	7	0	0	6	10	0	0	0	0	0	0	0	0	0	12	7	0	0	0	0	6	18	18	0	0	0	0
SsLRR-RLK291	XI	XI-a	569.5	0	0	0	0	0	0	0	0	0	0	0	12	0	0	0	0	0	0	0	0	0	0	12	0	6	0	0	0	0	0	0	0	0	6	7	0	0	0	0	0	12	12	0	0	0	0
SsLRR-RLK295	XI	XI-a	0	0	0	0	0	0	0	0	0	0	0	0	0	0	0	0	0	0	0	0	0	0	0	0	0	0	0	0	0	0	0	0	0	0	0	0	0	0	0	0	0	0	0	0	0	0	0
SsLRR-RLK301	XI	XI-a	683.5	0	0	0	0	0	0	0	0	0	0	0	6	0	0	0	0	0	0	0	0	0	0	12	0	6	0	0	0	0	0	0	0	0	6	28	6	0	0	0	0	20	24	0	0	0	7
SsLRR-RLK302	XI	XI-a	503	0	0	0	0	0	0	0	8	0	0	9	18	0	0	0	0	0	0	0	0	0	0	6	0	0	0	0	0	0	0	0	0	0	18	7	0	0	0	0	6	6	6	0	0	0	0
SsLRR-RLK303	XI	XI-a	625	0	0	0	0	0	0	0	0	0	0	9	12	0	0	0	0	0	0	0	7	0	0	18	0	13	0	0	0	0	0	0	0	0	0	0	6	0	0	0	0	0	0	0	0	0	7
SsLRR-RLK306	XI	XI-a	478.5	0	0	0	0	0	0	0	8	0	0	0	0	0	0	0	0	0	0	0	0	0	0	6	0	13	10	0	0	0	0	0	0	0	6	7	0	0	0	0	6	0	0	0	0	0	0
SsLRR-RLK307	XI	XI-a	601	0	0	0	0	0	0	0	0	0	0	0	0	0	0	0	0	0	0	0	26	0	0	0	0	12	0	0	8	0	0	0	0	0	0	0	0	0	0	0	12	0	0	0	0	0	0
SsLRR-RLK311	XI	XI-a	714.5	0	0	0	0	0	0	9	0	0	0	0	6	0	0	0	0	0	10	0	7	0	0	68	0	6	9	0	0	0	0	0	0	0	12	0	6	0	0	0	6	6	6	0	8	0	0
SsLRR-RLK312	XI	XI-a	835.5	0	0	0	0	0	0	0	0	0	0	0	6	0	0	8	0	0	0	0	0	0	0	38	0	0	9	0	0	0	7	0	0	0	24	21	0	0	0	0	6	24	24	0	0	0	7
SsLRR-RLK320	XI	XI-a	620	10	0	0	0	0	0	0	0	0	0	0	0	0	0	0	0	0	0	0	25	0	0	0	0	6	9	0	8	0	0	0	0	0	0	0	0	0	0	0	12	0	0	0	0	0	7
SsLRR-RLK322	XI	XI-a	827	0	0	0	0	0	0	9	0	0	0	0	0	0	0	0	0	0	10	0	7	0	0	62	0	13	0	0	0	0	0	0	0	0	6	0	12	0	0	0	0	12	12	0	8	0	0
SsLRR-RLK325	XI	XI-a	510.5	0	0	0	13	0	0	0	0	0	9	0	0	0	0	0	0	0	0	0	0	0	0	18	0	0	0	0	0	0	0	0	0	0	18	14	0	0	9	0	6	0	0	0	0	0	0
SsLRR-RLK334	XI	XI-a	763	0	0	0	0	0	0	0	0	0	0	0	6	0	0	0	8	0	10	8	0	0	0	66	0	0	9	0	0	0	7	0	0	0	0	14	0	0	8.5	0	0	6	6	0	0	0	7
SsLRR-RLK338	XI	XI-a	519	10	0	0	0	0	0	0	0	0	0	0	6	0	0	0	0	0	0	0	34	0	0	0	0	12	18	0	8	0	0	0	0	0	0	7	6	0	0	0	6	0	0	0	0	0	0
SsLRR-RLK339	XI	XI-a	491.5	0	0	0	0	0	0	0	8	0	0	0	0	0	0	0	0	0	0	0	0	0	0	6	0	13	0	0	0	0	0	0	0	0	6	7	6	0	0	0	6	6	6	0	0	0	0
SsLRR-RLK340	XI	XI-a	628	0	0	0	0	0	0	9	0	0	0	0	6	0	0	0	0	0	10	0	0	0	0	32	0	6	8	0	0	0	0	0	0	0	0	7	12	0	0	0	12	0	0	0	8	0	0
SsLRR-RLK342	XI	XI-a	754.5	0	0	0	0	0	0	0	0	0	0	0	6	0	0	0	0	0	10	0	0	0	0	38	0	0	8	0	0	0	7	0	0	0	24	14	0	0	0	0	6	0	0	0	0	0	14
SsLRR-RLK352	XI	XI-a	564	0	0	0	0	0	0	0	16	0	0	0	12	0	0	0	0	0	0	0	0	0	0	18	10	0	0	0	0	0	14	0	0	0	6	0	0	0	0	0	18	0	0	18	0	0	0
SsLRR-RLK356	XI	XI-a	559	0	0	0	0	0	12	0	0	0	0	0	0	0	0	8	0	0	0	0	0	0	0	0	0	0	10	0	0	0	7	0	0	0	0	7	12	0	0	0	0	0	0	9	0	0	0
SsLRR-RLK357	XI	XI-a	805	0	0	0	0	0	0	9	8	0	17	0	0	0	0	0	0	0	0	0	7	0	0	65	0	0	0	0	0	0	0	0	0	0	0	0	0	0	0	0	0	0	0	0	0	0	14
SsLRR-RLK359	XI	XI-a	529	0	0	0	0	0	0	0	0	0	0	0	0	0	0	0	0	0	0	0	0	0	0	0	0	39	0	0	0	0	0	0	0	0	6	0	0	0	0	0	6	0	0	9	0	0	0
SsLRR-RLK364	XI	XI-a	623	0	0	0	0	0	0	0	8	0	8	0	0	0	0	0	0	0	0	8	0	0	0	24	0	0	0	0	0	0	7	0	0	0	0	0	6	0	0	0	12	0	0	0	0	0	0
SsLRR-RLK367	XI	XI-a	573	0	0	0	0	0	12	0	0	0	0	0	0	0	0	8	0	0	0	0	0	0	0	0	0	0	10	0	0	0	7	0	0	0	6	7	12	0	0	0	0	0	0	9	0	0	0
SsLRR-RLK368	XI	XI-a	667	0	0	0	0	0	0	0	8	0	0	0	12	0	0	0	0	0	0	0	0	0	0	12	0	0	0	0	0	0	0	0	0	0	6	7	6	0	0	0	6	0	0	0	0	0	14
SsLRR-RLK372	XI	XI-a	875	0	0	0	0	0	0	0	0	0	0	0	18	0	0	8	0	0	0	0	7	0	0	18	0	0	0	0	0	0	0	0	0	0	0	0	12	0	0	0	0	0	0	0	0	0	0
SsLRR-RLK373	XI	XI-a	541	0	0	0	0	0	0	0	0	0	0	0	0	0	0	0	0	0	0	0	0	0	0	0	0	7	0	0	0	0	7	0	0	0	0	0	6	0	0	0	0	0	0	0	0	0	0
SsLRR-RLK374	XI	XI-a	474	0	0	0	0	0	0	9	0	0	0	0	0	0	0	0	0	0	0	0	0	0	0	12	0	0	0	0	0	0	0	0	0	0	24	0	12	0	0	0	12	0	0	0	0	0	0
SsLRR-RLK380	XI	XI-a	409	0	0	0	0	0	0	0	0	0	0	0	6	0	0	0	0	0	0	0	0	0	0	16	0	0	0	0	0	0	0	0	0	0	12	0	6	0	0	0	6	0	0	0	0	0	0
SsLRR-RLK384	XI	XI-a	854	0	0	0	0	0	0	0	8	0	0	0	24	0	0	0	0	0	0	8	0	0	0	24	0	6	0	0	0	0	0	0	0	0	0	0	0	0	0	0	12	0	0	0	0	0	0
SsLRR-RLK387	XI	XI-a	706	0	0	0	0	0	12	0	0	0	0	0	6	0	0	8	0	0	0	0	0	0	0	6	0	0	10	0	0	0	7	0	0	0	12	7	12	0	0	0	0	0	0	9	0	0	0
SsLRR-RLK388	XI	XI-a	545	0	0	0	0	0	12	0	0	0	0	0	0	0	0	8	0	0	0	0	0	0	0	0	0	0	10	0	0	0	7	0	0	0	0	7	12	0	0	0	0	0	0	9	0	0	0
SsLRR-RLK391	XI	XI-a	641	0	0	0	0	0	0	0	0	0	0	0	0	0	0	0	0	0	0	0	0	0	0	6	0	0	0	0	0	0	0	0	0	0	0	7	6	0	0	0	0	0	0	0	0	0	0
SsLRR-RLK394	XI	XI-a	667	0	0	0	0	0	0	0	0	0	0	0	12	9	0	0	0	0	0	16	0	0	0	24	0	0	0	0	0	0	0	0	0	0	18	0	0	0	0	0	0	24	32	0	0	0	0
SsLRR-RLK397	XI	XI-a	487	0	0	0	0	0	0	0	0	0	0	0	0	0	0	0	8	0	0	0	0	0	0	22	10	0	0	0	0	0	0	0	0	0	12	0	0	0	0	0	18	30	30	0	0	0	0
SsLRR-RLK400	XI	XI-a	731	0	0	0	0	0	0	0	8	0	0	0	18	9	0	0	0	0	0	0	0	0	0	24	0	0	8	0	0	0	0	0	0	0	0	0	0	0	0	0	6	6	6	0	0	0	0
SsLRR-RLK401	XI	XI-a	800	0	0	0	0	0	0	0	0	0	0	0	12	0	0	0	0	0	0	0	17	0	0	27	0	0	0	0	0	0	0	0	0	0	0	0	12	0	0	0	12	18	18	0	0	0	0
SsLRR-RLK411	XI	XI-a	537	0	0	0	0	0	0	0	0	0	0	0	12	0	0	0	8	0	0	0	9	0	0	27	0	6	27	0	0	0	0	0	0	0	6	0	0	0	0	0	18	6	6	0	0	0	0
SsLRR-RLK414	XI	XI-a	836	0	0	0	0	0	0	0	0	0	0	0	18	0	0	0	0	0	0	0	7	0	0	36	0	6	0	0	0	0	0	0	0	0	0	0	0	0	8.5	11	0	0	0	0	0	0	0
SsLRR-RLK416	XI	XI-a	612	0	0	0	0	0	0	0	0	0	0	0	6	0	0	0	0	0	0	8	0	0	0	12	0	0	0	0	0	0	0	0	0	0	18	0	0	0	0	0	0	24	24	0	0	0	0
SsLRR-RLK417	XI	XI-a	520	0	0	0	0	0	0	0	0	0	0	0	0	0	0	0	0	0	0	8	0	0	0	12	0	6	0	0	0	0	0	0	0	0	24	0	0	0	0	0	6	24	24	0	0	0	0
SsLRR-RLK423	XI	XI-a	459	0	0	0	0	0	0	0	0	0	0	0	0	0	0	0	8	0	0	0	0	0	0	21	0	0	0	0	0	0	0	0	0	0	6	7	6	0	0	0	12	12	12	0	0	0	0
SsLRR-RLK429	XI	XI-a	718	0	0	0	0	0	0	0	0	0	0	0	6	0	0	0	0	0	0	8	0	0	0	36	0	0	0	0	0	13	0	0	0	0	12	7	6	0	0	0	0	30	30	0	0	0	0
SsLRR-RLK432	XI	XI-a	510	0	0	0	0	0	0	9	0	0	0	0	0	0	0	0	8	0	0	0	0	0	0	39	0	0	0	0	0	0	0	0	0	0	6	7	0	0	0	0	12	12	12	0	0	0	0
SsLRR-RLK434	XI	XI-a	657	0	0	0	0	0	0	0	0	0	0	0	0	0	0	0	0	0	0	0	0	0	0	54	0	0	9	10	0	0	0	0	0	0	0	21	0	0	0	0	6	18	18	0	0	0	0
SsLRR-RLK435	XI	XI-a	507	0	0	0	0	11	0	0	8	0	0	0	12	0	0	0	0	0	0	8	7	0	0	6	0	18	9	0	0	0	0	0	0	0	12	7	6	0	0	0	18	0	0	0	0	0	0
SsLRR-RLK244	XI	XI-b	442	0	0	0	0	0	0	9	0	0	0	0	0	0	0	0	0	0	0	0	0	0	0	36	10	0	0	0	8	0	7	0	0	0	0	0	0	0	0	0	6	6	6	0	0	0	0
	Total		78102	53	10	24	13	33	84	81	280	39	111	135	810	72	30	112	80	0	50	136	494	11	9	2365.5	70	818	415	40	91	13	196	0	0	26	816	497	612	44	52	55	714	596	572	162	104	16	182
	Mean number of different types of cis-acting regulatory element copies			0.424	0.08	0.192	0.104	0.264	0.672	0.648	2.24	0.312	0.888	1.08	6.48	0.576	0.24	0.896	0.64	0	0.4	1.088	3.952	0.088	0.072	18.924	0.56	6.544	3.32	0.32	0.728	0.104	1.568	0	0	0.208	6.528	3.976	4.896	0.352	0.416	0.44	5.712	4.768	4.576	1.296	0.832	0.128	1.456
SsLRR-RLK14	XII	–	638	0	0	0	0	0	0	9	0	0	0	0	0	0	0	0	0	0	0	0	17	0	0	6	0	0	0	0	0	0	0	0	0	0	0	7	12	0	0	0	6	0	0	0	0	0	0
SsLRR-RLK62	XII	–	652	0	0	0	0	0	0	9	0	0	0	0	0	0	0	0	0	0	0	0	17	0	0	6	0	0	0	0	0	0	0	0	0	0	0	7	12	0	0	0	6	0	0	0	0	0	0
SsLRR-RLK73	XII	–	567	0	0	0	0	0	0	0	8	0	0	0	0	0	0	0	0	0	0	0	0	0	0	36	10	0	0	0	0	0	0	0	0	0	0	0	6	0	0	0	0	0	0	9	0	0	0
SsLRR-RLK108	XII	–	379	0	0	0	0	0	0	0	0	0	0	0	0	0	10	0	0	0	0	0	7	0	0	6	0	6	0	0	0	0	0	0	0	0	6	0	0	0	0	0	24	0	0	0	0	0	0
SsLRR-RLK113	XII	–	418	0	0	0	0	0	0	0	0	0	0	0	6	0	0	0	0	0	0	0	0	0	0	18	0	12	0	0	0	0	0	0	0	0	6	0	0	0	0	0	6	0	0	0	0	0	0
SsLRR-RLK114	XII	–	599	0	0	0	0	0	0	0	8	0	0	0	0	0	0	0	0	0	0	0	0	0	0	58	0	0	0	0	0	0	0	0	0	0	0	21	6	0	0	0	12	12	12	0	0	0	0
SsLRR-RLK115	XII	–	844	10	0	0	0	0	0	0	32	0	0	0	18	0	0	0	0	0	0	0	0	0	0	56	0	0	0	0	0	0	0	0	0	0	0	0	12	0	0	0	6	0	0	0	0	0	0
SsLRR-RLK122	XII	–	622	10	0	0	0	0	0	0	0	0	0	27	6	0	0	0	0	0	0	0	0	0	0	18	0	6	0	0	0	0	7	0	0	0	0	0	12	0	0	0	0	0	0	0	0	0	0
SsLRR-RLK129	XII	–	416.5	0	0	0	0	0	0	0	0	0	0	0	6	0	10	0	0	0	0	0	7	0	9.5	0	0	6	0	0	0	0	0	0	0	0	6	0	0	0	0	0	30	0	0	0	0	0	0
SsLRR-RLK130	XII	–	427	0	0	0	0	0	0	0	0	0	0	0	6	9	10	0	0	0	0	0	7	0	0	0	0	6	0	0	0	0	0	0	0	0	6	0	0	0	0	0	24	0	0	0	0	0	0
SsLRR-RLK135	XII	–	658	0	0	0	0	0	0	0	0	0	0	0	0	0	0	0	0	0	0	0	0	0	0	42	10	0	0	0	0	0	0	0	0	0	18	0	0	0	0	0	6	0	0	0	8	16	7
SsLRR-RLK151	XII	–	730	0	0	0	0	0	0	0	16	0	9	0	12	0	0	0	0	0	0	0	0	0	0	24	0	0	18	0	0	0	0	0	0	0	12	0	0	0	0	0	6	6	6	0	0	0	7
SsLRR-RLK152	XII	–	554	0	0	0	0	0	0	0	8	0	0	0	0	0	0	0	0	0	0	0	0	0	0	18	0	13	0	0	0	0	0	0	0	0	18	7	0	0	0	0	18	0	0	0	0	0	7
SsLRR-RLK164	XII	–	542	0	0	0	0	0	0	0	16	0	9	0	6	0	0	0	0	0	0	0	0	0	0	18	0	0	18	0	0	0	7	0	0	0	0	0	0	0	0	0	0	6	6	0	0	0	7
SsLRR-RLK171	XII	–	599	0	0	0	0	0	0	0	0	0	9	9	6	9	0	0	0	0	0	8	0	0	0	33	0	0	0	0	0	0	0	0	0	0	0	0	0	0	0	0	6	0	0	0	0	0	7
SsLRR-RLK179	XII	–	713	0	0	0	0	0	0	0	0	0	0	0	6	0	0	0	0	0	0	0	0	0	0	6	0	0	0	0	0	0	0	0	0	0	0	0	6	0	0	0	12	0	0	0	0	0	0
SsLRR-RLK192	XII	–	723	0	0	0	0	0	0	0	0	0	0	0	6	0	0	0	0	0	0	0	0	0	0	6	0	0	0	0	0	0	0	0	0	0	0	0	6	0	0	0	12	0	0	0	0	0	0
SsLRR-RLK217	XII	–	511	0	0	0	0	0	0	0	0	0	0	0	0	0	0	0	0	0	0	0	0	0	0	0	0	0	0	0	0	0	0	0	0	0	0	0	12	0	0	0	6	0	0	0	0	0	0
SsLRR-RLK218	XII	–	637	0	0	0	0	0	0	0	8	0	0	0	6	0	0	0	0	0	0	0	0	0	0	30	0	13	0	0	0	0	0	0	0	0	0	0	6	0	0	0	0	0	0	9	0	0	0
SsLRR-RLK219	XII	–	499.5	0	0	0	0	0	0	9	8	0	0	0	0	0	0	0	0	0	0	0	14	0	0	0	0	0	10	0	0	0	0	0	0	0	0	0	6	0	0	0	0	0	0	0	0	0	0
SsLRR-RLK251	XII	–	597	0	0	0	0	0	0	0	0	0	0	0	6	0	0	0	0	0	0	0	0	0	0	24	0	6	0	0	0	0	7	0	0	0	12	0	0	0	0	0	0	18	18	0	0	0	0
SsLRR-RLK267	XII	–	493	0	0	0	0	0	0	0	8	0	0	0	0	9	0	0	0	0	0	0	0	0	0	24	0	12	0	0	0	0	0	0	0	0	6	0	0	0	0	0	6	0	0	0	0	0	0
SsLRR-RLK268	XII	–	655	0	11	0	0	0	0	0	8	13	0	0	24	0	0	8	0	0	0	0	7	0	0	12	0	0	0	0	0	0	0	0	0	0	0	0	0	0	0	0	6	0	0	0	0	0	7
SsLRR-RLK269	XII	–	435	0	0	0	0	0	0	0	0	0	0	0	6	0	0	8	0	0	0	0	0	0	0	12	0	6	0	0	0	0	0	0	0	0	0	0	0	0	0	0	6	0	0	0	0	0	0
SsLRR-RLK281	XII	–	565	10	0	0	0	0	0	9	0	0	0	9	0	0	0	0	8	11	0	0	9	0	0	18	0	0	9	0	9	0	0	0	0	0	6	0	6	0	0	0	0	0	0	0	0	0	0
SsLRR-RLK297	XII	–	489	0	0	0	0	0	0	9	0	0	0	0	0	0	0	0	0	0	0	0	0	0	0	28	0	0	0	0	0	0	0	0	0	0	6	0	6	0	0	0	0	6	6	0	0	0	7
SsLRR-RLK314	XII	–	616	0	0	0	0	0	0	9	0	0	0	0	12	0	0	0	0	0	0	0	7	0	0	30	0	6	0	0	0	0	0	0	0	0	6	0	12	0	0	0	12	12	12	0	0	0	0
SsLRR-RLK315	XII	–	592	0	0	0	0	0	0	0	0	0	0	9	6	0	0	0	0	0	0	0	10	0	0	0	0	0	0	0	0	0	0	0	0	0	0	14	0	0	0	0	0	0	0	0	0	0	0
SsLRR-RLK318	XII	–	843	0	0	0	0	0	0	0	8	0	0	9	0	0	0	0	8	0	0	0	0	0	0	27	0	12	9	0	0	0	0	0	0	0	0	0	0	0	0	0	6	0	24	0	0	0	0
SsLRR-RLK319	XII	–	675	0	0	0	0	0	0	0	8	0	0	0	6	0	10	0	0	0	0	0	10	0	0	30	0	12	9	0	0	0	7	0	0	0	6	0	0	0	0	0	0	6	6	0	0	0	0
SsLRR-RLK328	XII	–	2878	0	0	0	0	0	0	0	0	0	0	0	6	0	0	0	0	0	0	0	0	0	0	64	0	32	0	0	0	0	0	0	0	0	12	7	6	0	0	0	24	6	6	0	16	0	0
SsLRR-RLK331	XII	–	693.5	0	0	0	0	0	0	0	0	0	0	0	6	0	0	0	0	0	0	0	0	0	0	18	0	0	0	0	0	0	7	0	0	0	0	7	0	0	0	0	12	0	0	0	0	0	0
SsLRR-RLK337	XII	–	503	0	0	0	0	0	0	0	8	0	0	0	0	0	0	0	0	0	0	0	0	0	0	18	10	0	0	0	0	0	0	0	0	0	0	0	0	0	0	0	0	12	12	0	0	0	0
SsLRR-RLK344	XII	–	489	0	0	0	0	0	0	0	0	0	0	0	0	0	0	0	0	0	0	0	0	0	0	30	10	0	0	0	0	0	7	0	0	0	6	0	0	0	0	0	6	0	0	9	0	0	0
SsLRR-RLK345	XII	–	691	0	0	0	0	0	0	0	0	0	0	0	6	0	0	0	0	0	0	0	0	0	0	6	0	0	10	0	0	0	7	0	0	0	0	0	0	0	0	0	24	6	6	0	0	8	0
SsLRR-RLK347	XII	–	784	0	0	0	0	0	0	0	8	0	0	0	0	0	0	0	0	0	0	0	0	0	0	27	0	12	9	0	0	0	0	0	0	0	0	0	6	0	0	0	12	0	0	0	0	0	0
SsLRR-RLK348	XII	–	632	0	0	0	0	0	0	0	0	0	0	0	0	0	0	0	0	0	0	0	0	0	0	39	0	14	0	10	0	0	14	0	0	0	0	7	0	0	0	0	0	0	0	0	0	0	0
SsLRR-RLK349	XII	–	718	0	0	0	0	0	0	0	0	0	0	0	0	0	0	0	0	0	0	8	0	0	0	18	0	0	0	0	8	0	0	0	0	0	0	0	0	0	0	0	0	18	18	0	0	0	0
SsLRR-RLK350	XII	–	711	0	0	0	0	0	0	0	0	0	0	0	0	0	0	0	0	0	0	8	0	0	0	18	0	0	0	0	8	0	0	0	0	0	0	0	0	0	0	0	0	18	18	0	0	0	0
SsLRR-RLK360	XII	–	581	0	0	0	0	0	0	0	0	0	0	0	6	0	0	0	0	0	0	0	14	0	0	30	10	20	20	0	0	0	0	0	0	0	0	14	0	0	0	0	6	0	0	0	0	0	0
SsLRR-RLK370	XII	–	560	0	0	0	0	0	0	0	0	0	0	0	0	0	0	0	0	0	0	8	0	0	0	12	0	6	8	0	0	0	7	0	0	0	0	0	0	0	0	0	6	0	0	9	0	0	0
SsLRR-RLK371	XII	–	644	0	10	0	0	0	0	0	0	0	0	0	0	0	0	8	0	0	0	0	7	0	0	44	0	0	9	0	0	0	7	0	0	0	6	7	0	0	0	0	6	0	0	0	0	0	7
SsLRR-RLK378	XII	–	489	0	0	0	0	0	0	0	0	0	0	0	0	0	0	0	0	0	0	0	14	11	9.5	6	0	6	0	0	8	0	0	0	0	0	0	7	0	0	17.5	11	12	0	0	0	0	0	0
SsLRR-RLK390	XII	–	580	0	0	0	0	0	0	0	0	0	0	0	12	0	0	0	0	0	0	0	14	0	0	36	10	7	20	0	0	0	0	0	0	0	0	7	0	0	0	0	6	0	0	0	0	0	0
SsLRR-RLK392	XII	–	761.5	0	0	0	0	0	0	0	8	0	0	0	12	0	0	0	0	0	0	0	7	0	0	24	10	0	0	0	0	0	7	0	0	0	0	0	12	0	8.5	0	6	0	0	0	0	0	0
SsLRR-RLK399	XII	–	606	0	0	0	0	0	0	0	0	0	0	0	0	0	0	0	0	0	0	0	0	0	0	21	0	0	0	0	0	0	0	0	0	0	12	0	0	0	0	0	0	6	6	0	0	0	0
SsLRR-RLK403	XII	–	773	0	0	0	0	0	0	9	0	0	0	0	6	0	0	0	0	0	0	0	0	0	0	74	0	0	0	0	0	0	0	0	0	0	18	0	0	0	0	0	12	24	24	0	0	0	0
SsLRR-RLK404	XII	–	746	0	0	0	0	0	0	0	0	0	0	18	12	0	0	0	0	0	0	8	0	0	0	56	0	13	9	0	9	0	7	0	0	0	6	0	0	0	0	0	12	0	0	0	0	16	7
SsLRR-RLK426	XII	–	635	0	0	0	0	0	0	0	0	0	0	0	0	0	0	0	0	0	0	0	7	0	0	9	0	6	0	0	0	0	0	0	0	0	6	0	0	0	0	0	6	0	0	0	0	0	7
SsLRR-RLK427	XII	–	788	0	0	0	0	0	0	18	0	0	0	0	12	0	0	0	0	0	0	0	0	0	0	66	0	0	0	0	0	0	7	0	0	0	6	0	6	0	0	0	12	42	42	0	0	0	0
SsLRR-RLK428	XII	–	545	0	0	0	0	11	0	0	0	0	0	9	18	0	0	0	0	0	0	0	0	0	0	26	0	0	9	0	9	0	7	0	0	0	18	0	0	0	0	11	0	12	12	0	0	16	0
	Total		33497	30	21	0	0	11	0	81	160	13	27	90	240	27	40	24	16	11	0	40	175	11	19	1228	70	232	167	10	51	0	105	0	0	0	204	112	150	0	26	22	378	210	234	36	24	56	70
	Mean number of different types of cis-acting regulatory element copies			0.588235	0.411765	0	0	0.215686	0	1.58824	3.13725	0.254902	0.529412	1.76471	4.70588	0.529412	0.784314	0.470588	0.313725	0.215686	0	0.784314	3.43137	0.215686	0.372549	24.0784	1.37255	4.54902	3.27451	0.196078	1	0	2.05882	0	0	0	4	2.19608	2.94118	0	0.509804	0.431373	7.41176	4.11765	4.58824	0.705882	0.470588	1.09804	1.37255
SsLRR-RLK38	XIII	XIII-a	742	0	0	0	0	0	0	0	0	0	0	0	24	0	0	0	0	0	0	0	9	0	0	36	0	0	9	0	0	0	0	0	0	0	30	7	0	0	0	0	12	18	18	0	0	0	0
SsLRR-RLK406	XIII	XIII-b	586	0	0	0	0	0	0	0	0	0	0	0	0	0	0	0	0	0	0	0	0	0	0	6	0	6	0	0	0	0	14	0	0	0	18	7	0	0	0	0	0	0	0	0	0	0	0
SsLRR-RLK437	XIII	XIII-b	745	0	0	0	0	0	0	9	0	0	0	0	18	0	0	8	0	0	0	0	7	0	0	62	0	12	0	0	0	0	0	0	0	0	6	14	0	0	9	0	12	0	0	0	0	0	0
	Total		2073	0	0	0	0	0	0	9	0	0	0	0	42	0	0	8	0	0	0	0	16	0	0	104	0	18	9	0	0	0	14	0	0	0	54	28	0	0	9	0	24	18	18	0	0	0	0
	Mean number of different types of cis-acting regulatory element copies			0	0	0	0	0	0	3	0	0	0	0	14	0	0	2.66667	0	0	0	0	5.33333	0	0	34.6667	0	6	3	0	0	0	4.66667	0	0	0	18	9.33333	0	0	3	0	8	6	6	0	0	0	0
SsLRR-RLK16	XIV	–	551.5	0	0	0	0	0	12	0	0	0	0	9	12	18	0	0	0	0	0	0	0	0	0	36	0	0	0	0	0	0	0	0	0	0	6	7	0	0	19.5	0	12	12	16	0	8	0	0
SsLRR-RLK18	XIV	–	439	0	0	0	0	0	0	9	0	0	0	0	6	0	0	8	0	0	0	0	0	0	0	12	10	0	0	0	0	0	0	0	0	0	6	0	0	0	0	0	6	0	0	0	0	0	7
SsLRR-RLK19	XIV	–	507	0	0	0	0	0	0	9	0	0	0	0	6	0	0	8	0	0	0	0	0	0	0	12	10	0	0	0	0	0	0	0	0	0	18	0	0	0	9	0	12	0	0	0	0	0	7
SsLRR-RLK24	XIV	–	529	0	0	0	0	0	0	9	0	0	0	0	6	0	0	8	0	0	0	0	0	0	0	18	10	0	0	0	0	0	0	0	0	0	12	0	0	0	0	0	0	0	0	0	0	0	7
SsLRR-RLK32	XIV	–	533.5	0	0	0	0	0	16	0	0	0	0	0	6	0	0	0	0	0	0	0	0	0	0	62	0	0	0	0	0	0	0	0	0	0	24	7	0	0	8.5	0	6	18	18	0	0	0	0
SsLRR-RLK64	XIV	–	543	0	0	0	0	0	0	0	0	0	0	0	0	0	0	8	0	0	0	0	0	0	0	30	0	0	0	0	0	0	0	0	0	0	12	0	0	0	9	0	0	0	0	0	0	0	0
	Total		3103	0	0	0	0	0	28	27	0	0	0	9	36	18	0	32	0	0	0	0	0	0	0	170	30	0	0	0	0	0	0	0	0	0	78	14	0	0	46	0	36	30	34	0	8	0	21
	Mean number of different types of cis-acting regulatory element copies			0	0	0	0	0	4.66667	4.5	0	0	0	1.5	6	3	0	5.33333	0	0	0	0	0	0	0	28.3333	5	0	0	0	0	0	0	0	0	0	13	2.33333	0	0	7.66667	0	6	5	5.66667	0	1.33333	0	3.5
SsLRR-RLK17	XV	–	730	0	0	0	0	0	0	0	0	0	0	0	12	0	0	0	0	0	0	16	0	0	0	18	0	12	0	0	0	0	0	0	0	0	0	0	0	0	0	0	12	18	24	0	0	0	0
SsLRR-RLK33	XV	–	594	0	0	0	0	0	0	0	0	0	0	0	0	0	0	0	0	0	0	0	0	0	0	12	0	18	0	0	0	0	0	0	0	0	0	0	0	0	0	0	12	6	6	0	0	0	0
SsLRR-RLK65	XV	–	876.5	0	0	0	0	0	0	0	8	0	0	0	0	0	0	0	0	0	0	16	7	0	0	24	0	13	8	0	0	0	7	0	0	0	12	0	6	0	9	0	6	6	6	0	0	0	0
SsLRR-RLK76	XV	–	500	0	0	0	0	0	0	0	0	0	0	0	0	0	0	0	0	0	0	0	0	0	0	24	0	0	0	0	0	0	0	0	0	0	0	0	0	0	0	0	12	12	12	0	0	0	0
SsLRR-RLK82	XV	–	708	0	0	0	0	0	0	0	0	0	0	0	0	0	0	0	0	0	0	8	7	0	0	36	0	13	17	0	0	0	7	0	0	0	6	0	12	0	9	0	12	18	18	9	0	0	0
SsLRR-RLK83	XV	–	680	0	0	0	0	0	0	0	0	0	0	0	0	0	0	0	0	0	0	8	7	0	0	30	0	7	17	0	0	0	7	0	0	0	6	0	12	0	9	0	12	18	18	9	0	0	0
SsLRR-RLK97	XV	–	488	0	0	0	0	0	0	0	0	0	0	0	0	0	0	0	0	0	0	0	0	0	0	18	10	0	0	0	0	0	0	0	0	0	6	0	0	0	0	0	12	6	6	0	0	0	0
SsLRR-RLK102	XV	–	757.5	0	0	0	0	0	0	0	0	0	0	0	0	0	0	0	0	0	0	16	7	0	0	18	0	13	8	0	0	0	7	0	0	0	18	0	12	0	9	0	12	6	6	0	0	0	0
SsLRR-RLK103	XV	–	700	0	0	0	0	0	0	0	0	0	0	0	0	0	0	0	0	0	0	16	7	0	0	18	0	13	17	0	0	0	7	0	0	0	12	0	12	0	9	0	12	6	6	0	0	0	0
SsLRR-RLK119	XV	–	457	0	0	0	0	0	0	0	0	0	0	0	0	0	0	0	0	0	0	0	0	0	0	18	10	0	0	0	0	0	0	0	0	0	6	0	0	0	0	0	12	6	6	0	0	0	0
SsLRR-RLK163	XV	–	674	0	0	0	0	0	0	0	0	0	0	0	6	0	10	0	0	0	0	0	0	0	0	15	0	0	0	0	0	0	0	0	0	0	0	0	0	0	0	0	6	6	6	18	0	0	0
SsLRR-RLK172	XV	–	650	0	0	0	0	0	0	0	0	0	0	9	0	0	0	0	0	0	0	0	0	0	0	18	0	0	0	0	0	0	0	0	0	0	6	0	0	0	0	0	12	12	12	0	0	0	0
SsLRR-RLK178	XV	–	576	0	0	0	0	0	0	0	0	0	0	0	0	0	0	0	0	0	0	0	0	0	0	18	0	6	8	0	0	0	0	0	0	0	6	0	0	0	0	0	18	0	0	9	0	0	0
	Total		8391	0	0	0	0	0	0	0	8	0	0	9	18	0	10	0	0	0	0	80	35	0	0	267	20	95	75	0	0	0	35	0	0	0	78	0	54	0	45	0	150	120	126	45	0	0	0
	Mean number of different types of cis-acting regulatory element copies			0	0	0	0	0	0	0	0.615385	0	0	0.692308	1.38462	0	0.769231	0	0	0	0	6.15385	2.69231	0	0	20.5385	1.53846	7.30769	5.76923	0	0	0	2.69231	0	0	0	6	0	4.15385	0	3.46154	0	11.5385	9.23077	9.69231	3.46154	0	0	0
[truncated: 82 more columns]
