# Supplementary material for: Genome-Wide Identification of LRR-RLK Family in Saccharum and Expression Analysis in Response to Biotic and Abiotic Stress
Source: Curr Issues Mol Biol. 2021 Oct 18;43(3):1632–51. doi: 10.3390/cimb43030116 (PMC8929030; doi:10.3390/cimb43030116)
Supplement: Supplementary file 1 [file cimb-43-00116-s001.zip › Supplementary MaterialTable S8.xlsx]

## Sheet: Low nitrogen_leaf
Table S7 FPKM values of 437 SsLRR-RLKs genes based on RNA-seq data that were used in this study
Leaves transcriptome in varieties Badila (susceptibility) under low nitrogen stress						Leaves transcriptome in variety ROC22 (resistance) under low nitrogen stress
Gene name	Control (n=3)	Low nitrogen-6 h (n=3)				Gene name	Control (n=3)	Low nitrogen-6 h (n=3)
SsLRR-RLK1	0.141355	2.03152				SsLRR-RLK1	0.378746	1.72496
SsLRR-RLK2	0	0.00331667				SsLRR-RLK2	0.00919733	0
SsLRR-RLK20	0	0				SsLRR-RLK20	0	0
SsLRR-RLK35	0	0.0489233				SsLRR-RLK35	0.0203197	0.00950033
SsLRR-RLK50	0	0.0124277				SsLRR-RLK50	0	0.0128407
SsLRR-RLK38	1.37961	4.91986				SsLRR-RLK38	1.15936	3.20698
SsLRR-RLK3	0.138009	1.65753				SsLRR-RLK3	0.338485	1.52401
SsLRR-RLK22	0.192351	3.17556				SsLRR-RLK22	0.443447	1.66967
SsLRR-RLK52	0.238935	2.69886				SsLRR-RLK52	0.36834	1.2127
SsLRR-RLK54	1.29401	3.36284				SsLRR-RLK54	1.89486	3.54499
SsLRR-RLK21	1.59997	4.03473				SsLRR-RLK21	2.90689	4.69742
SsLRR-RLK53	2.75063	6.07604				SsLRR-RLK53	2.71554	4.89854
SsLRR-RLK4	0.0162907	6.21459				SsLRR-RLK4	0.0524837	2.93232
SsLRR-RLK41	0	4.59788				SsLRR-RLK41	0	2.30727
SsLRR-RLK366	0	0				SsLRR-RLK366	0	1.8505
SsLRR-RLK45	0	5.7711				SsLRR-RLK45	0.0436863	2.78268
SsLRR-RLK55	0.0818657	10.7846				SsLRR-RLK55	0.0630843	4.40404
SsLRR-RLK5	4.0115	9.71384				SsLRR-RLK5	5.91053	6.94165
SsLRR-RLK37	0.604165	1.48983				SsLRR-RLK37	1.24084	1.09816
SsLRR-RLK51	2.20757	4.66546				SsLRR-RLK51	3.50247	3.54233
SsLRR-RLK6	8.06709	4.53301				SsLRR-RLK6	4.11484	3.596
SsLRR-RLK7	3.07187	1.66375				SsLRR-RLK7	0.476633	0.110688
SsLRR-RLK203	4.85625	1.82952				SsLRR-RLK203	2.58451	1.62149
SsLRR-RLK249	5.82009	2.26132				SsLRR-RLK249	3.42051	2.04267
SsLRR-RLK25	1.90948	1.42919				SsLRR-RLK25	0.653423	0.112727
SsLRR-RLK48	0.681725	1.88683				SsLRR-RLK48	0.220628	0.783496
SsLRR-RLK9	0	0.311194				SsLRR-RLK9	0.03102	0.193075
SsLRR-RLK23	0.0122457	0.798637				SsLRR-RLK23	0.0408843	0.462329
SsLRR-RLK39	0.0352977	1.51706				SsLRR-RLK39	0.0163493	0.684319
SsLRR-RLK10	0	0.130425				SsLRR-RLK10	0.017833	0.144485
SsLRR-RLK57	0.0114393	0.102042				SsLRR-RLK57	0.00720233	0.112049
SsLRR-RLK26	0.00684667	0.124854				SsLRR-RLK26	0.0235773	0.121503
SsLRR-RLK42	0.00632667	0.134526				SsLRR-RLK42	0.005814	0.103894
SsLRR-RLK56	0.011562	0.0784767				SsLRR-RLK56	0.0106713	0.0878433
SsLRR-RLK11	0	0				SsLRR-RLK11	0	0
SsLRR-RLK27	0	0				SsLRR-RLK27	0	0
SsLRR-RLK43	0	0				SsLRR-RLK43	0	0
SsLRR-RLK28	0.134044	0.113888				SsLRR-RLK28	0.110366	0.041942
SsLRR-RLK44	0.0436897	0				SsLRR-RLK44	0	0
SsLRR-RLK12	7.25911	5.7789				SsLRR-RLK12	6.02187	4.12073
SsLRR-RLK59	5.24255	2.2095				SsLRR-RLK59	5.40736	2.12987
SsLRR-RLK29	1.95042	0.81152				SsLRR-RLK29	1.78139	0.863132
SsLRR-RLK58	3.52184	1.96399				SsLRR-RLK58	3.48815	1.76578
SsLRR-RLK13	0	0.00217933				SsLRR-RLK13	0	0.00198867
SsLRR-RLK30	0.0229157	0.0681477				SsLRR-RLK30	0.253817	0.0902373
SsLRR-RLK60	0	0.00541967				SsLRR-RLK60	0	0.001978
SsLRR-RLK14	0.030381	0.268776				SsLRR-RLK14	0.166386	0.232392
SsLRR-RLK62	0.140706	0.680058				SsLRR-RLK62	0.179164	0.492158
SsLRR-RLK15	1.23041	12.5231				SsLRR-RLK15	3.17292	8.76858
SsLRR-RLK49	3.07106	18.531				SsLRR-RLK49	6.98574	15.7328
SsLRR-RLK63	1.97083	11.2027				SsLRR-RLK63	4.45649	11.3407
SsLRR-RLK16	1.15511	8.13663				SsLRR-RLK16	1.1785	5.98294
SsLRR-RLK32	1.56884	11.062				SsLRR-RLK32	1.53909	7.89031
SsLRR-RLK17	5.89517	6.51252				SsLRR-RLK17	5.77473	5.52938
SsLRR-RLK33	5.71683	4.2515				SsLRR-RLK33	5.72336	3.63559
SsLRR-RLK18	2.51801	2.39567				SsLRR-RLK18	3.34772	3.06156
SsLRR-RLK64	9.89613	3.99244				SsLRR-RLK64	7.76219	4.25448
SsLRR-RLK19	3.45671	2.53253				SsLRR-RLK19	3.92906	2.92943
SsLRR-RLK24	3.04629	2.0767				SsLRR-RLK24	3.399	2.41208
SsLRR-RLK96	0.689353	7.56979				SsLRR-RLK96	1.21007	3.2856
SsLRR-RLK134	1.39286	13.0899				SsLRR-RLK134	1.82555	5.69985
SsLRR-RLK118	0.13053	1.28023				SsLRR-RLK118	0.832734	2.79438
SsLRR-RLK34	0.571012	5.19624				SsLRR-RLK34	0.803986	2.79057
SsLRR-RLK47	0	0.0107313				SsLRR-RLK47	0.0949597	0.0613917
SsLRR-RLK31	0.090122	0.657608				SsLRR-RLK31	0.12534	0.297379
SsLRR-RLK46	0.100005	0.723183				SsLRR-RLK46	0.0493583	0.418794
SsLRR-RLK61	0.0238513	0.361336				SsLRR-RLK61	0.042199	0.211433
SsLRR-RLK36	1.59509	1.02768				SsLRR-RLK36	1.57787	1.01637
SsLRR-RLK40	0.151344	1.45509				SsLRR-RLK40	0.242229	0.670002
SsLRR-RLK126	1.32273	11.0768				SsLRR-RLK126	1.21697	5.31067
SsLRR-RLK125	1.37902	9.04012				SsLRR-RLK125	2.17264	6.90091
SsLRR-RLK103	0.157383	0.491945				SsLRR-RLK103	0.333544	0.63779
SsLRR-RLK65	1.45583	3.27328				SsLRR-RLK65	0.978088	2.13571
SsLRR-RLK82	0.27574	0.787496				SsLRR-RLK82	0.269309	1.16453
SsLRR-RLK83	0.734891	2.23021				SsLRR-RLK83	0.708843	2.23556
SsLRR-RLK102	0.536438	0.929839				SsLRR-RLK102	0.510388	0.858616
SsLRR-RLK66	1.19977	0.0254003				SsLRR-RLK66	1.23219	1.14736
SsLRR-RLK84	3.06921	4.49235				SsLRR-RLK84	4.14224	5.23734
SsLRR-RLK104	2.59036	3.64217				SsLRR-RLK104	3.30869	3.28721
SsLRR-RLK85	2.53561	4.98894				SsLRR-RLK85	3.68729	3.596
SsLRR-RLK106	0.286528	1.36387				SsLRR-RLK106	0.785455	1.0105
SsLRR-RLK307	0	0.0427583				SsLRR-RLK307	0	0.0225127
SsLRR-RLK127	0.151103	0.254531				SsLRR-RLK127	0.064689	0.1545
SsLRR-RLK89	0	0				SsLRR-RLK89	0	0
SsLRR-RLK67	0	0				SsLRR-RLK67	0	0.0931847
SsLRR-RLK90	0	0.0126383				SsLRR-RLK90	0.001723	0.043697
SsLRR-RLK109	0	0.0172823				SsLRR-RLK109	0.00579433	0.11477
SsLRR-RLK110	0	0.0481743				SsLRR-RLK110	0.001721	0.161836
SsLRR-RLK132	0	0.00991433				SsLRR-RLK132	0.0127947	0.058571
SsLRR-RLK68	0.441914	0.535389				SsLRR-RLK68	1.26588	0.591083
SsLRR-RLK69	0.474056	0.554146				SsLRR-RLK69	0.854773	0.498212
SsLRR-RLK111	0.414355	0.770327				SsLRR-RLK111	0.82129	0.516744
SsLRR-RLK70	2.36145	6.96709				SsLRR-RLK70	4.42938	7.76952
SsLRR-RLK71	0.040905	0.441937				SsLRR-RLK71	0.194089	0.308619
SsLRR-RLK91	0.130829	0.510118				SsLRR-RLK91	0.158587	0.260597
SsLRR-RLK112	0.203882	0.951752				SsLRR-RLK112	0.340974	0.572152
SsLRR-RLK133	0.0820013	0.83512				SsLRR-RLK133	0.43374	0.690558
SsLRR-RLK72	0.902788	6.17347				SsLRR-RLK72	0.13406	2.61874
SsLRR-RLK138	0.405721	4.51355				SsLRR-RLK138	0.0501837	2.18701
SsLRR-RLK95	0.275447	2.3396				SsLRR-RLK95	0.0203853	0.979225
SsLRR-RLK117	0.35673	2.75901				SsLRR-RLK117	0.0637017	1.47283
SsLRR-RLK139	0	1.13182				SsLRR-RLK139	0	0.561367
SsLRR-RLK73	0	0				SsLRR-RLK73	0.00171	0.00358267
SsLRR-RLK135	0	0				SsLRR-RLK135	0	0
SsLRR-RLK75	0.342691	1.12887				SsLRR-RLK75	0.348674	0.645047
SsLRR-RLK74	0.0649603	0.735283				SsLRR-RLK74	0.14078	0.321971
SsLRR-RLK94	0.0203177	0.250892				SsLRR-RLK94	0.014181	0.10168
SsLRR-RLK137	0.108738	0.53299				SsLRR-RLK137	0.155413	0.231641
SsLRR-RLK76	2.67772	4.03902				SsLRR-RLK76	2.34202	3.43169
SsLRR-RLK97	2.20167	2.62161				SsLRR-RLK97	1.93038	2.32331
SsLRR-RLK119	3.51592	4.25938				SsLRR-RLK119	3.63892	4.77387
SsLRR-RLK77	0.457544	2.71371				SsLRR-RLK77	1.14956	2.16396
SsLRR-RLK98	0.193397	1.44783				SsLRR-RLK98	0.949231	1.46628
SsLRR-RLK140	0.287591	1.57801				SsLRR-RLK140	0.879126	1.56658
SsLRR-RLK78	0	0				SsLRR-RLK78	0	0
SsLRR-RLK143	0.0639547	0.419043				SsLRR-RLK143	0	0.024995
SsLRR-RLK79	0	0				SsLRR-RLK79	0	0
SsLRR-RLK122	0.0995653	0.169109				SsLRR-RLK122	0.793127	0.838858
SsLRR-RLK120	13.8352	8.85264				SsLRR-RLK120	10.2587	6.99282
SsLRR-RLK141	28.3848	18.2904				SsLRR-RLK141	17.8872	14.2931
SsLRR-RLK80	0.0106043	0.0656357				SsLRR-RLK80	0.007615	0.0362147
SsLRR-RLK124	0.122648	0.043476				SsLRR-RLK124	0.064125	0.0232587
SsLRR-RLK123	0.011524	0.0994637				SsLRR-RLK123	0	0
SsLRR-RLK81	1.23214	6.30781				SsLRR-RLK81	1.40052	5.18274
SsLRR-RLK100	1.07636	6.20018				SsLRR-RLK100	1.1832	5.07274
SsLRR-RLK101	1.06262	6.77018				SsLRR-RLK101	1.14659	5.12701
SsLRR-RLK86	0.180313	1.07745				SsLRR-RLK86	0.521138	0.874451
SsLRR-RLK105	0.012161	0.654011				SsLRR-RLK105	0.30317	0.106875
SsLRR-RLK128	0.067943	0				SsLRR-RLK128	0	0.068216
SsLRR-RLK87	0	0.0150607				SsLRR-RLK87	0.004864	0.0379797
SsLRR-RLK88	32.1021	31.5644				SsLRR-RLK88	20.3569	17.5287
SsLRR-RLK131	23.9573	23.7428				SsLRR-RLK131	14.3354	13.2727
SsLRR-RLK92	0.0596773	0.165919				SsLRR-RLK92	0.119984	0.217536
SsLRR-RLK113	2.47849	1.96741				SsLRR-RLK113	0.984565	0.924409
SsLRR-RLK114	0.112832	0.242154				SsLRR-RLK114	0.0397967	0.0569977
SsLRR-RLK93	1.69766	3.04798				SsLRR-RLK93	1.43983	1.52479
SsLRR-RLK116	1.50135	3.03984				SsLRR-RLK116	1.5405	2.08818
SsLRR-RLK136	4.48921	7.71034				SsLRR-RLK136	4.48001	5.89798
SsLRR-RLK99	0.912929	0.12571				SsLRR-RLK99	2.16107	1.37893
SsLRR-RLK121	0.981349	0.643654				SsLRR-RLK121	2.64859	1.65095
SsLRR-RLK142	3.11544	0.985592				SsLRR-RLK142	3.97249	3.46145
SsLRR-RLK107	0	0.00923933				SsLRR-RLK107	0	0.0271553
SsLRR-RLK108	1.22672	2.4944				SsLRR-RLK108	1.26272	2.13761
SsLRR-RLK130	0.946449	2.20293				SsLRR-RLK130	0.690835	1.3101
SsLRR-RLK129	0.956008	2.37061				SsLRR-RLK129	0.60616	1.35545
SsLRR-RLK115	0	0.020082				SsLRR-RLK115	0.699973	0.187848
SsLRR-RLK144	0.130896	3.77761				SsLRR-RLK144	0.15073	2.27775
SsLRR-RLK185	2.31649	7.6979				SsLRR-RLK185	2.77355	5.31235
SsLRR-RLK173	0.89517	4.25282				SsLRR-RLK173	1.22755	2.61409
SsLRR-RLK145	0.41342	10.9019				SsLRR-RLK145	0.769647	8.17506
SsLRR-RLK353	0.189395	0				SsLRR-RLK353	0.228768	0
SsLRR-RLK146	2.91247	9.6875				SsLRR-RLK146	2.01477	4.28585
SsLRR-RLK147	2.20786	5.96946				SsLRR-RLK147	3.80578	3.98321
SsLRR-RLK189	2.74113	6.49486				SsLRR-RLK189	3.79955	4.10022
SsLRR-RLK159	1.8318	4.24574				SsLRR-RLK159	2.62696	2.65857
SsLRR-RLK188	1.89767	4.89208				SsLRR-RLK188	2.73081	3.02876
SsLRR-RLK148	1.55362	1.67705				SsLRR-RLK148	0.846873	0.94475
SsLRR-RLK175	5.6045	10.6954				SsLRR-RLK175	6.55767	7.05817
SsLRR-RLK149	0.803641	5.17797				SsLRR-RLK149	0.504904	2.96757
SsLRR-RLK176	0.20119	1.99611				SsLRR-RLK176	0.141656	1.15706
SsLRR-RLK162	1.43334	11.6514				SsLRR-RLK162	0.954041	6.65106
SsLRR-RLK177	0.546963	4.66753				SsLRR-RLK177	0.386655	2.62686
SsLRR-RLK150	0.480472	2.39542				SsLRR-RLK150	0.309013	1.48405
SsLRR-RLK151	0	0				SsLRR-RLK151	0.026833	0.0188853
SsLRR-RLK152	0	0.106728				SsLRR-RLK152	0.0514087	0
SsLRR-RLK164	0	0.00467933				SsLRR-RLK164	0.051643	0.118113
SsLRR-RLK387	0	0.0352707				SsLRR-RLK387	0	0.0618327
SsLRR-RLK165	0.394308	3.35995				SsLRR-RLK165	0.285777	1.01218
SsLRR-RLK180	0.285928	1.92588				SsLRR-RLK180	0.253062	0.638755
SsLRR-RLK193	0.205084	1.4566				SsLRR-RLK193	0.21187	0.653854
SsLRR-RLK153	0.10412	0.170449				SsLRR-RLK153	0.098423	0.0842983
SsLRR-RLK194	0.136309	0.30365				SsLRR-RLK194	0.374851	0.366233
SsLRR-RLK166	0.127133	0.284172				SsLRR-RLK166	0.329894	0.354637
SsLRR-RLK181	0.559094	0.942176				SsLRR-RLK181	0.360533	0.355715
SsLRR-RLK154	1.09855	4.21985				SsLRR-RLK154	2.19286	4.29321
SsLRR-RLK167	1.0794	2.66235				SsLRR-RLK167	1.40507	2.22231
SsLRR-RLK182	3.26147	9.3624				SsLRR-RLK182	3.95259	5.49245
SsLRR-RLK195	1.03038	2.57179				SsLRR-RLK195	0.952525	1.7273
SsLRR-RLK155	6.31729	7.45214				SsLRR-RLK155	11.2727	8.55304
SsLRR-RLK183	6.60245	7.20631				SsLRR-RLK183	10.3937	8.35585
SsLRR-RLK196	7.4048	6.43584				SsLRR-RLK196	12.1984	8.11132
SsLRR-RLK156	1.08559	10.3933				SsLRR-RLK156	1.77109	5.22865
SsLRR-RLK168	0.671987	8.19734				SsLRR-RLK168	1.90827	5.50097
SsLRR-RLK169	40.2489	9.98829				SsLRR-RLK169	33.7145	16.4037
SsLRR-RLK157	0.399023	1.35274				SsLRR-RLK157	0.3927	0.601152
SsLRR-RLK170	0.349101	1.19451				SsLRR-RLK170	0.314224	0.509293
SsLRR-RLK184	0.412515	1.30489				SsLRR-RLK184	0.394059	0.561224
SsLRR-RLK158	3.39383	1.83865				SsLRR-RLK158	1.56482	1.6978
SsLRR-RLK174	0	0				SsLRR-RLK174	0.0383233	0.0538117
SsLRR-RLK160	0	0.809794				SsLRR-RLK160	0	0.245767
SsLRR-RLK190	0	0.605589				SsLRR-RLK190	0	0.0365197
SsLRR-RLK161	16.9246	37.7673				SsLRR-RLK161	17.8007	26.6632
SsLRR-RLK191	7.4835	17.8139				SsLRR-RLK191	10.5688	15.6512
SsLRR-RLK163	0.256482	0.77895				SsLRR-RLK163	0.0799903	0.387543
SsLRR-RLK178	0.163233	0.552431				SsLRR-RLK178	0.097336	0.267905
SsLRR-RLK179	0.060759	0.305147				SsLRR-RLK179	0.167338	0.832203
SsLRR-RLK192	0.0980843	0.409543				SsLRR-RLK192	0.267237	1.22333
SsLRR-RLK171	0.0501117	0.0433447				SsLRR-RLK171	0.0504217	0.0117613
SsLRR-RLK172	4.35731	3.74401				SsLRR-RLK172	2.75456	3.48659
SsLRR-RLK187	0.882466	2.55284				SsLRR-RLK187	0.906523	2.29595
SsLRR-RLK186	0.0236087	0.0176827				SsLRR-RLK186	0.0231423	0.043477
SsLRR-RLK197	8.00387	9.50643				SsLRR-RLK197	7.96652	9.42088
SsLRR-RLK243	1.26481	1.93143				SsLRR-RLK243	1.02081	1.47272
SsLRR-RLK245	0.579104	0.221923				SsLRR-RLK245	0	0.010567
SsLRR-RLK244	1.13685	3.16962				SsLRR-RLK244	1.14559	2.79197
SsLRR-RLK246	46.6927	44.4219				SsLRR-RLK246	36.1913	41.101
SsLRR-RLK218	0.196865	0.154049				SsLRR-RLK218	0.537126	0.187812
SsLRR-RLK198	0	0				SsLRR-RLK198	0	0
SsLRR-RLK199	1.46863	1.01043				SsLRR-RLK199	0.36543	0.389634
SsLRR-RLK227	0.596288	1.08027				SsLRR-RLK227	0.203364	0.507723
SsLRR-RLK201	1.32502	2.41074				SsLRR-RLK201	1.34373	2.38598
SsLRR-RLK247	2.16823	2.98649				SsLRR-RLK247	1.73289	3.54196
SsLRR-RLK248	0.247626	0.633316				SsLRR-RLK248	0.30241	0.548025
SsLRR-RLK202	1.19795	2.8302				SsLRR-RLK202	1.06744	0.800397
SsLRR-RLK228	9.36445	10.2573				SsLRR-RLK228	3.72741	6.07537
SsLRR-RLK8	3.44356	1.55798				SsLRR-RLK8	0.962773	1.55317
SsLRR-RLK200	0.884008	0.3264				SsLRR-RLK200	0.468394	0.230271
SsLRR-RLK204	0.539605	0.536306				SsLRR-RLK204	0.662402	0.542679
SsLRR-RLK205	0.073317	1.02626				SsLRR-RLK205	0.081014	0.256503
SsLRR-RLK229	0.017052	0.151524				SsLRR-RLK229	0.045447	0.39393
SsLRR-RLK206	0	0				SsLRR-RLK206	0.007773	0
SsLRR-RLK396	18.3273	6.51458				SsLRR-RLK396	12.6255	5.05912
SsLRR-RLK408	5.19634	1.52626				SsLRR-RLK408	5.04064	1.87481
SsLRR-RLK420	32.9224	10.6062				SsLRR-RLK420	25.3709	9.57123
SsLRR-RLK230	0	0				SsLRR-RLK230	0.00998567	0
SsLRR-RLK211	0.0544617	0.0390857				SsLRR-RLK211	0.044745	0.082937
SsLRR-RLK222	0.0870303	0.0372793				SsLRR-RLK222	0.0735293	0.157403
SsLRR-RLK212	0.502645	0.727066				SsLRR-RLK212	0.223682	0.251786
SsLRR-RLK231	0.00244933	0				SsLRR-RLK231	0	0.004549
SsLRR-RLK207	0	0.0464707				SsLRR-RLK207	0	0.0105593
SsLRR-RLK256	0.461321	0.72551				SsLRR-RLK256	0.165526	0.337282
SsLRR-RLK255	0.0174273	0.00729133				SsLRR-RLK255	0	0
SsLRR-RLK208	0.525033	0.654193				SsLRR-RLK208	0.161795	0.17844
SsLRR-RLK209	0.418512	0.522554				SsLRR-RLK209	0.22241	0.222542
SsLRR-RLK210	1.11886	0.923418				SsLRR-RLK210	0.389207	0.405667
SsLRR-RLK225	0	0				SsLRR-RLK225	0	0.00782867
SsLRR-RLK221	0.689175	0.508172				SsLRR-RLK221	0.485237	0.664688
SsLRR-RLK234	0.162276	0.262833				SsLRR-RLK234	0.436889	0.532131
SsLRR-RLK257	0.101381	0.384717				SsLRR-RLK257	0.0927953	0.108637
SsLRR-RLK236	0.490519	0.516585				SsLRR-RLK236	0.277194	0.211716
SsLRR-RLK259	0.480618	0.834192				SsLRR-RLK259	0.225051	0.271863
SsLRR-RLK213	0	0.00403467				SsLRR-RLK213	0	0.005872
SsLRR-RLK224	0	0.0106383				SsLRR-RLK224	0	0.016889
SsLRR-RLK233	0.257155	0.303521				SsLRR-RLK233	0.091623	0.143977
SsLRR-RLK214	0.150585	0.195571				SsLRR-RLK214	0.008631	0.105777
SsLRR-RLK239	0.0199073	0.0545203				SsLRR-RLK239	0	0.0155603
SsLRR-RLK215	0.869589	1.27045				SsLRR-RLK215	1.00662	1.67451
SsLRR-RLK240	0	0.0481837				SsLRR-RLK240	0.0442547	0.159126
SsLRR-RLK262	0	0.060062				SsLRR-RLK262	0.0331527	0.143693
SsLRR-RLK216	0.0891233	1.69522				SsLRR-RLK216	0.366842	2.80003
SsLRR-RLK242	0.0902027	2.02923				SsLRR-RLK242	0.289878	2.96596
SsLRR-RLK241	1.46777	2.9139				SsLRR-RLK241	1.43507	3.87236
SsLRR-RLK217	0.148343	0				SsLRR-RLK217	0	0
SsLRR-RLK219	0.419023	0.239196				SsLRR-RLK219	0.159541	0.0779157
SsLRR-RLK220	0.62043	0.607981				SsLRR-RLK220	0.176489	0.220708
SsLRR-RLK223	0.0146823	0.005767				SsLRR-RLK223	0	0
SsLRR-RLK226	0.810905	0.304576				SsLRR-RLK226	0.391994	0.356293
SsLRR-RLK261	1.47481	0.580186				SsLRR-RLK261	0.653088	0.981251
SsLRR-RLK251	0.0169857	0.076277				SsLRR-RLK251	0.0218907	0.081261
SsLRR-RLK232	0.0276407	0.146791				SsLRR-RLK232	0.072353	0.125763
SsLRR-RLK235	0.0379527	0.0379583				SsLRR-RLK235	0.0138197	0.034604
SsLRR-RLK258	0.169791	0.038796				SsLRR-RLK258	0.0615757	0.111742
SsLRR-RLK237	0.004865	0.0167363				SsLRR-RLK237	0.007391	0.00285267
SsLRR-RLK238	0.09776	0.128012				SsLRR-RLK238	0.406348	0.36755
SsLRR-RLK250	0.152638	0.441837				SsLRR-RLK250	0.286336	0.859627
SsLRR-RLK252	0.032574	0.02881				SsLRR-RLK252	0.01378	0.0310853
SsLRR-RLK253	0.0635963	0.113126				SsLRR-RLK253	0.064363	0.194281
SsLRR-RLK254	0	0				SsLRR-RLK254	0	0
SsLRR-RLK260	0	0				SsLRR-RLK260	0	0
SsLRR-RLK299	0.654785	6.05696				SsLRR-RLK299	1.29161	3.33733
SsLRR-RLK263	2.96092	3.31547				SsLRR-RLK263	2.29118	2.61153
SsLRR-RLK276	1.42447	21.0128				SsLRR-RLK276	1.54479	10.8233
SsLRR-RLK300	0.556758	10.4316				SsLRR-RLK300	0.43671	3.19585
SsLRR-RLK264	0.010303	4.66152				SsLRR-RLK264	0	2.42054
SsLRR-RLK277	0.00466733	1.8804				SsLRR-RLK277	0.00712333	1.03912
SsLRR-RLK265	0.124231	0.294212				SsLRR-RLK265	0.152913	0.180544
SsLRR-RLK266	16.4221	16.7515				SsLRR-RLK266	20.9911	18.9189
SsLRR-RLK292	7.11951	8.32353				SsLRR-RLK292	9.47872	8.65362
SsLRR-RLK267	0.0398043	0.105495				SsLRR-RLK267	0.040717	0.065048
SsLRR-RLK268	0	0				SsLRR-RLK268	0.011765	0
SsLRR-RLK269	0	0				SsLRR-RLK269	0.903308	0.434989
SsLRR-RLK281	0	0				SsLRR-RLK281	0.533054	0.174633
SsLRR-RLK270	0.040918	0.263217				SsLRR-RLK270	0.027705	0.121716
SsLRR-RLK282	0.042766	0.263805				SsLRR-RLK282	0.011138	0.06657
SsLRR-RLK280	0.0330303	0.194036				SsLRR-RLK280	0.0131963	0
SsLRR-RLK302	0.132196	0.539447				SsLRR-RLK302	0.0462957	0.212589
SsLRR-RLK284	2.46082	2.3046				SsLRR-RLK284	0.992657	1.03263
SsLRR-RLK271	4.15309	1.96358				SsLRR-RLK271	3.05463	1.345
SsLRR-RLK272	6.95535	5.89611				SsLRR-RLK272	2.05663	1.91833
SsLRR-RLK283	2.7241	4.13879				SsLRR-RLK283	1.9444	2.20322
SsLRR-RLK273	0.0293903	1.07595				SsLRR-RLK273	0.0405377	0.678801
SsLRR-RLK293	0.126923	2.15908				SsLRR-RLK293	0.290797	1.14885
SsLRR-RLK285	0.275639	4.46787				SsLRR-RLK285	0.353369	1.61757
SsLRR-RLK294	0.336833	5.13093				SsLRR-RLK294	0.693302	3.12474
SsLRR-RLK288	0.0121837	2.76062				SsLRR-RLK288	0.0110377	1.44522
SsLRR-RLK274	0	0				SsLRR-RLK274	0	0
SsLRR-RLK275	0.008547	2.95696				SsLRR-RLK275	0.008576	1.44128
SsLRR-RLK278	3.38877	5.06614				SsLRR-RLK278	4.33693	5.31446
SsLRR-RLK291	1.255	1.7641				SsLRR-RLK291	1.43765	1.86251
SsLRR-RLK301	2.12552	1.79314				SsLRR-RLK301	2.07092	1.63886
SsLRR-RLK279	0.222379	0.605211				SsLRR-RLK279	0.317834	0.417013
SsLRR-RLK286	10.3317	5.3788				SsLRR-RLK286	5.45322	2.819
SsLRR-RLK287	6.73913	2.94774				SsLRR-RLK287	5.70006	2.92467
SsLRR-RLK295	10.2615	2.99328				SsLRR-RLK295	5.19228	2.34067
SsLRR-RLK303	8.56567	3.25048				SsLRR-RLK303	5.54898	2.86509
SsLRR-RLK296	1.89365	5.5742				SsLRR-RLK296	0.703713	1.93469
SsLRR-RLK304	0.60885	2.38339				SsLRR-RLK304	0.575452	1.67845
SsLRR-RLK305	0	0.026608				SsLRR-RLK305	0.285288	0.610343
SsLRR-RLK289	0	0				SsLRR-RLK289	0	0
SsLRR-RLK297	0.0586863	0.0357067				SsLRR-RLK297	0.0927437	0.0338217
SsLRR-RLK306	0.00820567	0.118999				SsLRR-RLK306	0.032862	0.149834
SsLRR-RLK339	0	0.0709707				SsLRR-RLK339	0	0
SsLRR-RLK332	0.213517	2.7545				SsLRR-RLK332	0.0523753	1.49637
SsLRR-RLK308	0	0.0102147				SsLRR-RLK308	0.00953033	0
SsLRR-RLK321	0.008091	0				SsLRR-RLK321	0.014679	0
SsLRR-RLK333	0.0194477	0				SsLRR-RLK333	0.0209413	0
SsLRR-RLK311	1.10894	1.15527				SsLRR-RLK311	0.75354	0.436212
SsLRR-RLK322	1.07673	1.12576				SsLRR-RLK322	0.885031	0.609864
SsLRR-RLK340	1.41917	1.14331				SsLRR-RLK340	1.07639	0.512018
SsLRR-RLK323	0.368609	2.51339				SsLRR-RLK323	0.757307	1.76439
SsLRR-RLK309	1.14674	4.82511				SsLRR-RLK309	1.43679	3.49834
SsLRR-RLK310	0.0240317	0				SsLRR-RLK310	0.00909167	0
SsLRR-RLK324	0	0				SsLRR-RLK324	0	0.0133017
SsLRR-RLK341	0	0				SsLRR-RLK341	0	0
SsLRR-RLK312	0.275705	2.80392				SsLRR-RLK312	0.297709	2.22083
SsLRR-RLK325	0.102201	0.969762				SsLRR-RLK325	0.19612	0.748099
SsLRR-RLK334	0.223642	1.74768				SsLRR-RLK334	0.199939	1.27302
SsLRR-RLK342	0.368198	2.24252				SsLRR-RLK342	0.280251	1.39467
SsLRR-RLK313	1.44697	0.086217				SsLRR-RLK313	1.34225	0
SsLRR-RLK335	1.0373	0.334925				SsLRR-RLK335	0.907455	0.296764
SsLRR-RLK343	1.07331	0.374514				SsLRR-RLK343	0.889596	0.401254
SsLRR-RLK326	0.462115	2.03828				SsLRR-RLK326	0.41929	0.686928
SsLRR-RLK314	0	0				SsLRR-RLK314	0	0.00776567
SsLRR-RLK315	0	0				SsLRR-RLK315	0	0
SsLRR-RLK327	0	1.98113				SsLRR-RLK327	0.0906573	0.741824
SsLRR-RLK336	0.195141	6.53214				SsLRR-RLK336	0.364459	3.21339
SsLRR-RLK316	6.76457	14.5988				SsLRR-RLK316	1.06833	0.882627
SsLRR-RLK317	10.1609	10.9812				SsLRR-RLK317	2.34588	1.92615
SsLRR-RLK329	13.7214	14.909				SsLRR-RLK329	3.47568	2.38515
SsLRR-RLK330	13.371	13.2878				SsLRR-RLK330	3.41299	2.21818
SsLRR-RLK318	0.0267927	0.0918943				SsLRR-RLK318	0.0970273	0.156347
SsLRR-RLK347	0.0333013	0.0491713				SsLRR-RLK347	0.0638033	0.175953
SsLRR-RLK348	0.605908	1.77135				SsLRR-RLK348	0.263702	0.594289
SsLRR-RLK319	0.052828	0.105433				SsLRR-RLK319	0.141683	0.181487
SsLRR-RLK331	0.0405673	0.0243557				SsLRR-RLK331	0.011687	0.074821
SsLRR-RLK320	0	0				SsLRR-RLK320	0.00551533	0.0210063
SsLRR-RLK338	0	0.0441643				SsLRR-RLK338	0.015658	0.045085
SsLRR-RLK328	0	0				SsLRR-RLK328	0	0
SsLRR-RLK345	0	0				SsLRR-RLK345	0	0
SsLRR-RLK337	0.147419	0.362092				SsLRR-RLK337	0.0255297	0.128919
SsLRR-RLK349	0	0				SsLRR-RLK349	0	0
SsLRR-RLK350	0	0.0246193				SsLRR-RLK350	0	0.01363
SsLRR-RLK344	0.23036	0.186293				SsLRR-RLK344	0.413257	0.569818
SsLRR-RLK346	0.0167883	0.0137807				SsLRR-RLK346	15.008	10.1542
SsLRR-RLK351	0.019502	0.00681367				SsLRR-RLK351	0.00552767	0.013985
SsLRR-RLK363	0	0.0177317				SsLRR-RLK363	0	0
SsLRR-RLK352	6.13293	8.94568				SsLRR-RLK352	3.75895	4.72903
SsLRR-RLK364	4.02146	5.40942				SsLRR-RLK364	1.22362	1.41101
SsLRR-RLK384	5.92989	5.20152				SsLRR-RLK384	1.50166	1.71406
SsLRR-RLK354	2.09761	6.00008				SsLRR-RLK354	2.22656	3.2172
SsLRR-RLK376	0.74232	2.46181				SsLRR-RLK376	1.28061	1.98664
SsLRR-RLK355	0	0.120531				SsLRR-RLK355	0.0134217	0.108863
SsLRR-RLK362	0.215482	1.32897				SsLRR-RLK362	0.165794	0.66439
SsLRR-RLK377	0.24596	1.97169				SsLRR-RLK377	0.142627	1.08807
SsLRR-RLK365	0	0.0160787				SsLRR-RLK365	0.025259	0.00784
SsLRR-RLK385	4.69745	6.46216				SsLRR-RLK385	4.04872	5.24397
SsLRR-RLK386	0	0				SsLRR-RLK386	0	0
SsLRR-RLK356	0.0393273	0.483242				SsLRR-RLK356	0.0418327	0.129793
SsLRR-RLK367	0.0181963	0.707155				SsLRR-RLK367	0.0381473	0.133318
SsLRR-RLK388	0	0.524393				SsLRR-RLK388	0.0279663	0.084508
SsLRR-RLK357	1.91598	4.38888				SsLRR-RLK357	1.20525	2.12938
SsLRR-RLK368	0.841928	1.70535				SsLRR-RLK368	0.671468	1.00114
SsLRR-RLK378	0.161929	0.146258				SsLRR-RLK378	0.330656	0.474888
SsLRR-RLK358	0.019274	4.12927				SsLRR-RLK358	0	1.45019
SsLRR-RLK298	0.0278427	1.35956				SsLRR-RLK298	0	0.999615
SsLRR-RLK290	0.039646	4.03748				SsLRR-RLK290	0	3.22869
SsLRR-RLK381	0.00678467	2.15078				SsLRR-RLK381	0.00811967	0.925617
SsLRR-RLK393	0.014467	2.58941				SsLRR-RLK393	0	1.41128
SsLRR-RLK359	2.54456	2.38075				SsLRR-RLK359	2.49501	2.69971
SsLRR-RLK373	1.54386	1.88838				SsLRR-RLK373	1.30289	1.04746
SsLRR-RLK391	1.13814	1.26659				SsLRR-RLK391	1.32727	1.46099
SsLRR-RLK374	0.162548	0.217364				SsLRR-RLK374	0.041704	0.061151
SsLRR-RLK360	0.276192	0.120573				SsLRR-RLK360	0.396592	0.20861
SsLRR-RLK390	0.0506753	0.0847097				SsLRR-RLK390	0.374063	0.279681
SsLRR-RLK361	6.73749	8.91818				SsLRR-RLK361	7.8392	14.5093
SsLRR-RLK375	5.65677	7.29487				SsLRR-RLK375	5.08075	8.75349
SsLRR-RLK382	15.9452	25.0173				SsLRR-RLK382	13.5449	27.1407
SsLRR-RLK369	4.13349	11.3894				SsLRR-RLK369	4.38593	7.35033
SsLRR-RLK370	0.142209	0.212692				SsLRR-RLK370	0.180797	0.178333
SsLRR-RLK371	0.0151687	0.0290867				SsLRR-RLK371	0.146998	0.415538
SsLRR-RLK372	3.88796	1.28678				SsLRR-RLK372	2.00007	1.13513
SsLRR-RLK379	1.94141	13.3256				SsLRR-RLK379	2.97889	7.67971
SsLRR-RLK389	0.999024	6.81158				SsLRR-RLK389	1.21921	3.75396
SsLRR-RLK380	0.241924	0.27688				SsLRR-RLK380	0.101752	0.0971153
SsLRR-RLK392	0	0.0147167				SsLRR-RLK392	0	0
SsLRR-RLK383	0.033029	0.01641				SsLRR-RLK383	0	0
SsLRR-RLK394	9.1342	3.54189				SsLRR-RLK394	8.11305	7.49635
SsLRR-RLK416	6.78832	3.11533				SsLRR-RLK416	7.03098	6.53565
SsLRR-RLK417	8.00203	3.22273				SsLRR-RLK417	9.53179	9.50694
SsLRR-RLK429	5.81224	2.84346				SsLRR-RLK429	6.38194	6.54024
SsLRR-RLK395	0.0106333	0.103105				SsLRR-RLK395	0.007692	0.0100553
SsLRR-RLK419	1.56066	2.01858				SsLRR-RLK419	1.13392	1.23807
SsLRR-RLK409	1.20092	1.18677				SsLRR-RLK409	2.44592	1.41322
SsLRR-RLK422	1.51423	2.20479				SsLRR-RLK422	1.14365	1.46883
SsLRR-RLK397	0	0.119102				SsLRR-RLK397	0	0.196779
SsLRR-RLK411	0.0108907	0.334471				SsLRR-RLK411	0.10816	0.477799
SsLRR-RLK423	0	0.282712				SsLRR-RLK423	0.20638	0.615064
SsLRR-RLK432	0.0156333	0.313566				SsLRR-RLK432	0.0694027	0.491979
SsLRR-RLK398	0.442047	2.24428				SsLRR-RLK398	0.594499	2.64857
SsLRR-RLK412	1.09608	6.51902				SsLRR-RLK412	1.14482	4.05232
SsLRR-RLK424	1.07636	4.44833				SsLRR-RLK424	1.29255	4.16661
SsLRR-RLK433	1.79735	8.03367				SsLRR-RLK433	1.33546	4.07653
SsLRR-RLK399	0.00714233	0				SsLRR-RLK399	0	0
SsLRR-RLK400	3.02515	2.03647				SsLRR-RLK400	2.84038	2.04714
SsLRR-RLK434	2.49048	1.8016				SsLRR-RLK434	2.55295	1.88833
SsLRR-RLK401	1.25254	1.07209				SsLRR-RLK401	1.39041	1.33289
SsLRR-RLK402	0.219179	1.89325				SsLRR-RLK402	0.204242	0.590005
SsLRR-RLK413	0.131944	1.02783				SsLRR-RLK413	0.158246	0.443668
SsLRR-RLK425	0.192084	1.73849				SsLRR-RLK425	0.24562	0.561884
SsLRR-RLK403	0	0.00383133				SsLRR-RLK403	0	0.00391167
SsLRR-RLK426	0	0.00479267				SsLRR-RLK426	0	0
SsLRR-RLK404	0.157161	0.072283				SsLRR-RLK404	0.139102	0.00611433
SsLRR-RLK428	0.111245	0.127196				SsLRR-RLK428	0.132607	0.03407
SsLRR-RLK405	0.431415	3.76346				SsLRR-RLK405	0.197978	1.63562
SsLRR-RLK415	0.518469	4.21548				SsLRR-RLK415	0.382322	2.22048
SsLRR-RLK436	0.462965	4.1247				SsLRR-RLK436	0.280132	2.13776
SsLRR-RLK437	1.405	6.07541				SsLRR-RLK437	1.56258	3.23485
SsLRR-RLK406	0.694867	3.78063				SsLRR-RLK406	0.810063	1.9502
SsLRR-RLK407	0.050309	0.0474967				SsLRR-RLK407	0.00677833	0.0274963
SsLRR-RLK418	0.022461	0.027509				SsLRR-RLK418	0.00572867	0.00895667
SsLRR-RLK410	0.526672	15.8088				SsLRR-RLK410	1.89887	8.4832
SsLRR-RLK421	0.526712	11.9942				SsLRR-RLK421	1.43772	6.51908
SsLRR-RLK430	0.533333	13.6864				SsLRR-RLK430	1.94754	7.93142
SsLRR-RLK431	0.787795	24.2788				SsLRR-RLK431	3.00349	12.1863
SsLRR-RLK414	4.27968	1.44916				SsLRR-RLK414	1.72332	1.10997
SsLRR-RLK435	0.175213	4.81277				SsLRR-RLK435	0.286424	2.04811
SsLRR-RLK427	0	0				SsLRR-RLK427	0	0

## Sheet: Low nitrogen_root
Table S8 FPKM values of 437 SsLRR-RLKs genes based on RNA-seq data that were used in this study
Roots transcriptome in varieties Badila (susceptibility) under low nitrogen stress						Roots transcriptome in variety ROC22 (resistance) under low nitrogen stress
Gene name	Control (n=3)	Low nitrogen-6 h (n=3)				Gene name	Control (n=3)	Low nitrogen-3 h (n=3)
SsLRR-RLK1	1.42947	0.883188				SsLRR-RLK1	2.26211	1.89193
SsLRR-RLK2	2.68044	1.53771				SsLRR-RLK2	2.11199	3.03867
SsLRR-RLK20	0.0461673	0				SsLRR-RLK20	0.285361	0.373158
SsLRR-RLK35	5.45246	3.32373				SsLRR-RLK35	4.78181	6.48903
SsLRR-RLK50	3.28099	1.91342				SsLRR-RLK50	3.01494	4.35155
SsLRR-RLK38	2.50383	1.30566				SsLRR-RLK38	2.77609	1.69816
SsLRR-RLK3	0.52069	0.251917				SsLRR-RLK3	0.508115	0.249512
SsLRR-RLK22	0.789275	0.299011				SsLRR-RLK22	0.88748	0.343868
SsLRR-RLK52	0.898536	0.280712				SsLRR-RLK52	0.634219	0.254754
SsLRR-RLK54	4.08319	3.7331				SsLRR-RLK54	5.16191	5.37593
SsLRR-RLK21	6.27541	4.96468				SsLRR-RLK21	7.67597	7.28897
SsLRR-RLK53	8.83723	7.82374				SsLRR-RLK53	6.99628	6.94795
SsLRR-RLK4	1.81181	1.03357				SsLRR-RLK4	1.36434	1.7083
SsLRR-RLK41	1.13319	0.56791				SsLRR-RLK41	0.813986	1.34351
SsLRR-RLK366	0.280053	0.0268917				SsLRR-RLK366	0.131782	0.184385
SsLRR-RLK45	1.43467	0.828434				SsLRR-RLK45	1.15185	1.0902
SsLRR-RLK55	3.21613	2.17619				SsLRR-RLK55	2.12957	2.59001
SsLRR-RLK5	13.5004	10.6802				SsLRR-RLK5	12.1281	14.6038
SsLRR-RLK37	1.99931	1.09909				SsLRR-RLK37	2.49253	2.77211
SsLRR-RLK51	6.74808	5.15125				SsLRR-RLK51	6.93284	7.51254
SsLRR-RLK6	5.10792	5.5549				SsLRR-RLK6	3.85178	3.49109
SsLRR-RLK7	2.35902	2.25913				SsLRR-RLK7	1.45225	0.373918
SsLRR-RLK203	4.05599	4.04789				SsLRR-RLK203	2.85414	2.60703
SsLRR-RLK249	4.42936	4.07474				SsLRR-RLK249	3.03035	3.02429
SsLRR-RLK25	0.186274	0.0204917				SsLRR-RLK25	0.179539	0.0320883
SsLRR-RLK48	0.228746	0.14836				SsLRR-RLK48	0.197742	0
SsLRR-RLK9	1.43036	0.830122				SsLRR-RLK9	1.48288	1.4599
SsLRR-RLK23	3.28041	1.39086				SsLRR-RLK23	2.91554	3.06156
SsLRR-RLK39	6.31429	2.86202				SsLRR-RLK39	5.84056	6.63979
SsLRR-RLK10	2.37139	1.5029				SsLRR-RLK10	1.3128	1.81111
SsLRR-RLK57	2.7323	1.45507				SsLRR-RLK57	1.5535	2.57084
SsLRR-RLK26	2.04049	0.978022				SsLRR-RLK26	1.3615	2.07819
SsLRR-RLK42	2.00987	1.01227				SsLRR-RLK42	1.26696	1.81973
SsLRR-RLK56	1.9537	1.02849				SsLRR-RLK56	1.24238	1.82541
SsLRR-RLK11	0.019011	0.0150527				SsLRR-RLK11	0.0102517	0.0208497
SsLRR-RLK27	0	0				SsLRR-RLK27	0.0112987	0.006401
SsLRR-RLK43	0.0137757	0.024476				SsLRR-RLK43	0.0588227	0.037439
SsLRR-RLK28	0.637488	0.250078				SsLRR-RLK28	0.303426	0.283464
SsLRR-RLK44	0.201921	0				SsLRR-RLK44	0.0593573	0.0363103
SsLRR-RLK12	15.8129	6.0098				SsLRR-RLK12	15.2872	7.08893
SsLRR-RLK59	11.3172	4.04901				SsLRR-RLK59	10.0749	5.28879
SsLRR-RLK29	4.15761	1.14775				SsLRR-RLK29	3.7688	1.77799
SsLRR-RLK58	7.83174	2.8299				SsLRR-RLK58	7.21267	3.423
SsLRR-RLK13	0.095998	0.257893				SsLRR-RLK13	0.246708	0.553184
SsLRR-RLK30	0.0315	0.161371				SsLRR-RLK30	0.0630293	0.171028
SsLRR-RLK60	0.089542	0.249774				SsLRR-RLK60	0.164391	0.407767
SsLRR-RLK14	0.028579	0.04043				SsLRR-RLK14	0.0310193	0.0265847
SsLRR-RLK62	0	0.153956				SsLRR-RLK62	0.040595	0.0836327
SsLRR-RLK15	8.26743	10.0963				SsLRR-RLK15	11.5543	14.7547
SsLRR-RLK49	16.811	20.5123				SsLRR-RLK49	20.0761	24.9424
SsLRR-RLK63	9.70394	11.884				SsLRR-RLK63	15	17.8855
SsLRR-RLK16	5.13053	5.30197				SsLRR-RLK16	5.30056	7.48733
SsLRR-RLK32	6.52035	7.55126				SsLRR-RLK32	6.29631	9.51724
SsLRR-RLK17	4.64145	3.25745				SsLRR-RLK17	5.31538	3.41844
SsLRR-RLK33	4.70226	3.24235				SsLRR-RLK33	5.60049	3.33634
SsLRR-RLK18	2.80252	6.08294				SsLRR-RLK18	3.55821	4.50281
SsLRR-RLK64	9.98716	18.5287				SsLRR-RLK64	7.73795	9.30567
SsLRR-RLK19	3.57	7.07084				SsLRR-RLK19	4.3119	5.63325
SsLRR-RLK24	3.32967	6.34668				SsLRR-RLK24	4.21752	5.45979
SsLRR-RLK96	3.67611	2.87061				SsLRR-RLK96	2.76827	3.5652
SsLRR-RLK134	8.12604	6.23324				SsLRR-RLK134	5.04056	5.83357
SsLRR-RLK118	0.763093	0.54873				SsLRR-RLK118	1.26019	1.81054
SsLRR-RLK34	2.74179	1.75979				SsLRR-RLK34	3.2106	2.47275
SsLRR-RLK47	0.0209163	0.0886613				SsLRR-RLK47	0.202886	0.384048
SsLRR-RLK31	1.1298	1.64302				SsLRR-RLK31	0.970571	1.69278
SsLRR-RLK46	1.44198	2.01219				SsLRR-RLK46	1.06789	2.04501
SsLRR-RLK61	0.592632	0.778243				SsLRR-RLK61	0.588579	1.02856
SsLRR-RLK36	0.71477	0.281435				SsLRR-RLK36	0.890471	0.346522
SsLRR-RLK40	0.140625	0.0794973				SsLRR-RLK40	0.330475	0.0600473
SsLRR-RLK126	2.45306	1.91491				SsLRR-RLK126	2.77334	3.56081
SsLRR-RLK125	3.79703	2.74813				SsLRR-RLK125	4.97977	4.78764
SsLRR-RLK103	0.54653	0.29782				SsLRR-RLK103	0.688016	0.596622
SsLRR-RLK65	3.11288	2.55591				SsLRR-RLK65	2.02036	1.87179
SsLRR-RLK82	0.794476	0.464929				SsLRR-RLK82	0.871585	0.909476
SsLRR-RLK83	1.6132	1.56188				SsLRR-RLK83	1.79057	1.83082
SsLRR-RLK102	1.09389	0.808036				SsLRR-RLK102	0.891765	0.814828
SsLRR-RLK66	4.99168	6.64963				SsLRR-RLK66	3.33385	4.96479
SsLRR-RLK84	7.27526	14.6223				SsLRR-RLK84	7.71468	11.4826
SsLRR-RLK104	6.23321	11.9188				SsLRR-RLK104	6.26942	9.82188
SsLRR-RLK85	1.29582	0.514198				SsLRR-RLK85	1.15986	0.744667
SsLRR-RLK106	4.73153	6.34725				SsLRR-RLK106	3.77456	6.95991
SsLRR-RLK307	6.37755	4.39187				SsLRR-RLK307	9.3412	10.3034
SsLRR-RLK127	4.05896	2.45503				SsLRR-RLK127	3.84331	5.40289
SsLRR-RLK89	0.04381	0				SsLRR-RLK89	0.0158407	0
SsLRR-RLK67	0.01198	0.00923167				SsLRR-RLK67	0.0383627	0.0467413
SsLRR-RLK90	0.03884	0.0227467				SsLRR-RLK90	0.0127767	0.012087
SsLRR-RLK109	0.0735133	0.093994				SsLRR-RLK109	0.0430077	0.0338653
SsLRR-RLK110	0.122548	0.0906953				SsLRR-RLK110	0.074772	0.015969
SsLRR-RLK132	0.0390283	0.107132				SsLRR-RLK132	0	0
SsLRR-RLK68	5.38541	6.4375				SsLRR-RLK68	5.36375	10.9135
SsLRR-RLK69	4.66976	6.21265				SsLRR-RLK69	3.61429	7.34936
SsLRR-RLK111	5.12259	6.31197				SsLRR-RLK111	3.61242	7.39066
SsLRR-RLK70	2.74556	2.09811				SsLRR-RLK70	4.00374	3.36477
SsLRR-RLK71	1.06993	1.01762				SsLRR-RLK71	1.67858	2.75747
SsLRR-RLK91	1.65689	1.56803				SsLRR-RLK91	1.59768	2.92779
SsLRR-RLK112	3.01327	2.41661				SsLRR-RLK112	2.95307	4.49195
SsLRR-RLK133	2.27717	1.51799				SsLRR-RLK133	3.72292	5.52644
SsLRR-RLK72	1.53699	1.15688				SsLRR-RLK72	1.00459	1.27087
SsLRR-RLK138	0.978297	0.929854				SsLRR-RLK138	0.770387	1.09434
SsLRR-RLK95	0.59854	0.387896				SsLRR-RLK95	0.374964	0.596964
SsLRR-RLK117	0.939384	0.703704				SsLRR-RLK117	0.628262	0.820928
SsLRR-RLK139	0.166125	0.143793				SsLRR-RLK139	0	0.187122
SsLRR-RLK73	0.134364	0.180007				SsLRR-RLK73	0.013435	0.0867827
SsLRR-RLK135	0	0				SsLRR-RLK135	0	0
SsLRR-RLK75	0.763647	0.541402				SsLRR-RLK75	1.12999	0.972056
SsLRR-RLK74	0.338168	0.408921				SsLRR-RLK74	0.589671	0.480601
SsLRR-RLK94	0.029444	0.0269837				SsLRR-RLK94	0.216858	0.354965
SsLRR-RLK137	0.45199	0.269846				SsLRR-RLK137	0.522046	0.456889
SsLRR-RLK76	1.49309	1.34727				SsLRR-RLK76	1.46151	1.80636
SsLRR-RLK97	1.08419	1.04534				SsLRR-RLK97	0.973894	1.37154
SsLRR-RLK119	1.78037	1.47005				SsLRR-RLK119	2.10223	2.69804
SsLRR-RLK77	2.15224	1.32456				SsLRR-RLK77	3.20583	2.49923
SsLRR-RLK98	1.16814	0.77587				SsLRR-RLK98	2.18645	1.87636
SsLRR-RLK140	1.39419	0.813822				SsLRR-RLK140	2.13144	1.91645
SsLRR-RLK78	0	0				SsLRR-RLK78	0	0
SsLRR-RLK143	0.0799563	0.0245797				SsLRR-RLK143	0.0500113	0
SsLRR-RLK79	0.0965897	0.114804				SsLRR-RLK79	0.19158	0.203986
SsLRR-RLK122	0.0865273	0.0340027				SsLRR-RLK122	0.53027	0.611178
SsLRR-RLK120	15.9319	21.5789				SsLRR-RLK120	11.7442	13.3595
SsLRR-RLK141	33.8919	44.7329				SsLRR-RLK141	23.1663	26.476
SsLRR-RLK80	0	0				SsLRR-RLK80	0.009375	0
SsLRR-RLK124	0.0275027	0				SsLRR-RLK124	0.0328833	0.0191667
SsLRR-RLK123	0.053083	0.009077				SsLRR-RLK123	0.0127863	0
SsLRR-RLK81	4.93755	3.46562				SsLRR-RLK81	4.93177	6.05545
SsLRR-RLK100	4.38131	3.2477				SsLRR-RLK100	4.5096	5.48735
SsLRR-RLK101	4.25587	3.40046				SsLRR-RLK101	4.16245	5.14269
SsLRR-RLK86	3.1074	5.36778				SsLRR-RLK86	2.68355	4.89677
SsLRR-RLK105	0.161633	1.52618				SsLRR-RLK105	1.58017	2.71887
SsLRR-RLK128	1.41621	0.930163				SsLRR-RLK128	0.708896	0.620368
SsLRR-RLK87	1.01841	0.592687				SsLRR-RLK87	1.10077	1.23042
SsLRR-RLK88	1.93484	11.8786				SsLRR-RLK88	0.139369	0.56506
SsLRR-RLK131	1.10448	6.45282				SsLRR-RLK131	0.174346	0.534924
SsLRR-RLK92	0.010182	0.0115773				SsLRR-RLK92	0.0491077	0.011075
SsLRR-RLK113	1.59029	2.94555				SsLRR-RLK113	1.02107	1.83421
SsLRR-RLK114	0.0823247	0.325775				SsLRR-RLK114	0.044144	0.138957
SsLRR-RLK93	5.95891	4.5982				SsLRR-RLK93	3.25955	4.10217
SsLRR-RLK116	6.05357	4.5016				SsLRR-RLK116	3.72193	4.4848
SsLRR-RLK136	12.0945	9.56168				SsLRR-RLK136	8.06195	10.6192
SsLRR-RLK99	0.388557	0.641686				SsLRR-RLK99	1.94391	1.86959
SsLRR-RLK121	2.03253	1.89161				SsLRR-RLK121	0.930477	1.35692
SsLRR-RLK142	5.48857	4.50818				SsLRR-RLK142	3.59652	3.96051
SsLRR-RLK107	0	0				SsLRR-RLK107	0	0
SsLRR-RLK108	1.2852	1.1012				SsLRR-RLK108	0.722665	1.20397
SsLRR-RLK130	1.043	0.865319				SsLRR-RLK130	0.503266	0.856032
SsLRR-RLK129	0.650387	0.292772				SsLRR-RLK129	0.401758	0.558043
SsLRR-RLK115	0	0				SsLRR-RLK115	0.0422653	0.084892
SsLRR-RLK144	1.29197	0.576802				SsLRR-RLK144	1.15133	1.24098
SsLRR-RLK185	2.33827	1.58544				SsLRR-RLK185	3.58876	2.65107
SsLRR-RLK173	1.0732	1.27836				SsLRR-RLK173	0.686516	0.714655
SsLRR-RLK145	1.70493	1.08524				SsLRR-RLK145	2.6833	2.16233
SsLRR-RLK353	0.65903	0.575977				SsLRR-RLK353	0	0.886586
SsLRR-RLK146	9.38531	18.4705				SsLRR-RLK146	8.44919	8.69063
SsLRR-RLK147	7.45903	5.15168				SsLRR-RLK147	5.93491	5.79746
SsLRR-RLK189	7.98508	5.50016				SsLRR-RLK189	5.70583	5.6135
SsLRR-RLK159	4.99053	3.46613				SsLRR-RLK159	3.71598	3.75501
SsLRR-RLK188	6.17692	4.22316				SsLRR-RLK188	4.19106	4.15373
SsLRR-RLK148	2.90332	3.41601				SsLRR-RLK148	2.91871	4.12493
SsLRR-RLK175	14.2473	7.15253				SsLRR-RLK175	13.5099	10.4935
SsLRR-RLK149	1.48848	1.46845				SsLRR-RLK149	1.87673	2.1309
SsLRR-RLK176	0.556821	0.345719				SsLRR-RLK176	0.556236	0.25799
SsLRR-RLK162	4.21174	3.29866				SsLRR-RLK162	3.26593	3.90076
SsLRR-RLK177	1.7373	2.04919				SsLRR-RLK177	1.31581	1.40193
SsLRR-RLK150	2.21612	3.16024				SsLRR-RLK150	1.89203	2.66092
SsLRR-RLK151	0	0				SsLRR-RLK151	0.0116507	0.0215157
SsLRR-RLK152	0.0106427	0				SsLRR-RLK152	0	0
SsLRR-RLK164	0	0				SsLRR-RLK164	0.135272	0.0738923
SsLRR-RLK387	1.27398	1.50291				SsLRR-RLK387	5.52077	5.08996
SsLRR-RLK165	7.83594	4.29645				SsLRR-RLK165	7.15965	6.82799
SsLRR-RLK180	5.08101	2.84697				SsLRR-RLK180	6.74661	5.73754
SsLRR-RLK193	3.68807	2.06426				SsLRR-RLK193	4.89968	4.39934
SsLRR-RLK153	0.01594	0.0366697				SsLRR-RLK153	0.019889	0.0139523
SsLRR-RLK194	0	0.0554253				SsLRR-RLK194	0.0617173	0.0918653
SsLRR-RLK166	0.081945	0.0366087				SsLRR-RLK166	0.0808103	0.142143
SsLRR-RLK181	0.195511	0.0631653				SsLRR-RLK181	0.285739	0.0754893
SsLRR-RLK154	4.75017	3.83907				SsLRR-RLK154	7.12251	9.25429
SsLRR-RLK167	3.63155	3.09815				SsLRR-RLK167	4.14466	5.42739
SsLRR-RLK182	9.63567	8.77228				SsLRR-RLK182	9.55049	12.8855
SsLRR-RLK195	2.91731	2.59275				SsLRR-RLK195	3.18929	4.45605
SsLRR-RLK155	9.47666	7.53617				SsLRR-RLK155	8.11697	11.2974
SsLRR-RLK183	6.86045	6.28419				SsLRR-RLK183	6.91952	9.10952
SsLRR-RLK196	9.6107	7.47738				SsLRR-RLK196	9.02726	12.8593
SsLRR-RLK156	7.05887	4.78595				SsLRR-RLK156	7.02222	9.15073
SsLRR-RLK168	4.9774	3.12418				SsLRR-RLK168	6.82135	9.52288
SsLRR-RLK169	0.323508	0.203678				SsLRR-RLK169	0.378077	0.26924
SsLRR-RLK157	0.63006	1.06397				SsLRR-RLK157	0.156331	0.310758
SsLRR-RLK170	0.496097	0.870667				SsLRR-RLK170	0.131854	0.274567
SsLRR-RLK184	0.65238	1.05793				SsLRR-RLK184	0.162947	0.343149
SsLRR-RLK158	3.10408	2.12801				SsLRR-RLK158	2.9576	2.86067
SsLRR-RLK174	0.054737	0.0471717				SsLRR-RLK174	1.14204	0.901059
SsLRR-RLK160	0	0				SsLRR-RLK160	0	0
SsLRR-RLK190	0	0				SsLRR-RLK190	0	0.0121247
SsLRR-RLK161	33.9722	17.6324				SsLRR-RLK161	34.9698	25.9075
SsLRR-RLK191	19.8083	10.9153				SsLRR-RLK191	18.9989	16.1702
SsLRR-RLK163	0.828579	0.49532				SsLRR-RLK163	0.562416	0.535544
SsLRR-RLK178	0.381593	0.4016				SsLRR-RLK178	0.493149	0.55067
SsLRR-RLK179	0.797244	1.97598				SsLRR-RLK179	0.375124	1.69125
SsLRR-RLK192	1.08216	3.0149				SsLRR-RLK192	0.588296	2.15805
SsLRR-RLK171	0.0207887	0.0202633				SsLRR-RLK171	0	0
SsLRR-RLK172	2.90546	1.6909				SsLRR-RLK172	2.1255	2.08362
SsLRR-RLK187	3.16456	5.60938				SsLRR-RLK187	4.02578	4.38434
SsLRR-RLK186	0	0.015765				SsLRR-RLK186	0.00857233	0.022896
SsLRR-RLK197	11.8168	5.00567				SsLRR-RLK197	13.0243	6.98989
SsLRR-RLK243	1.46788	0.953876				SsLRR-RLK243	1.52427	0.820461
SsLRR-RLK245	0.0136717	0				SsLRR-RLK245	0	0
SsLRR-RLK244	2.18657	1.49247				SsLRR-RLK244	2.9779	2.92035
SsLRR-RLK246	36.4065	36.1725				SsLRR-RLK246	40.968	40.4929
SsLRR-RLK218	0.006757	0.123141				SsLRR-RLK218	0.28361	0.127355
SsLRR-RLK198	0	0				SsLRR-RLK198	0	0
SsLRR-RLK199	0.780537	0.588288				SsLRR-RLK199	0.252789	0.117635
SsLRR-RLK227	0.34748	0.381376				SsLRR-RLK227	0.160737	0.157189
SsLRR-RLK201	1.81888	2.99305				SsLRR-RLK201	1.65913	2.62241
SsLRR-RLK247	2.43097	4.44583				SsLRR-RLK247	2.30496	3.78848
SsLRR-RLK248	0.360786	0.575598				SsLRR-RLK248	0.461591	0.567659
SsLRR-RLK202	0.175667	0.380366				SsLRR-RLK202	0.119455	0.017981
SsLRR-RLK228	7.33878	7.60359				SsLRR-RLK228	5.18754	4.3233
SsLRR-RLK8	2.63812	2.66047				SsLRR-RLK8	1.83078	1.31993
SsLRR-RLK200	0.691899	0.608968				SsLRR-RLK200	0.981732	0.525226
SsLRR-RLK204	0.278348	0.131215				SsLRR-RLK204	0.440479	0.309563
SsLRR-RLK205	0.468675	0.293393				SsLRR-RLK205	0.150654	0.067479
SsLRR-RLK229	0.064775	0.012194				SsLRR-RLK229	0.215498	0.218184
SsLRR-RLK206	0.010121	0				SsLRR-RLK206	0.00902767	0.0426853
SsLRR-RLK396	2.03651	5.10161				SsLRR-RLK396	0.533501	0.402165
SsLRR-RLK408	0.526242	1.35437				SsLRR-RLK408	0.0974123	0.104437
SsLRR-RLK420	3.23452	7.73894				SsLRR-RLK420	0.763961	0.703108
SsLRR-RLK230	0	0				SsLRR-RLK230	0	0
SsLRR-RLK211	0.021958	0.0556287				SsLRR-RLK211	0.12551	0.0589453
SsLRR-RLK222	0.0136713	0.0932537				SsLRR-RLK222	0.149541	0.0721127
SsLRR-RLK212	0.412647	0.445882				SsLRR-RLK212	0.40006	0.46895
SsLRR-RLK231	0.013173	0				SsLRR-RLK231	0	0.00943767
SsLRR-RLK207	0.0148413	0.0223693				SsLRR-RLK207	0.0839687	0.0202603
SsLRR-RLK256	0.650901	0.380157				SsLRR-RLK256	0.669688	0.309314
SsLRR-RLK255	0	0				SsLRR-RLK255	0.0662443	0.047635
SsLRR-RLK208	0.409723	0.254033				SsLRR-RLK208	0.476334	0.198028
SsLRR-RLK209	0.233083	0.199585				SsLRR-RLK209	0.41322	0.133773
SsLRR-RLK210	0.938556	0.495233				SsLRR-RLK210	2.08049	0.816464
SsLRR-RLK225	0	0				SsLRR-RLK225	0.00724533	0
SsLRR-RLK221	0.779827	0.303851				SsLRR-RLK221	2.9007	0.915828
SsLRR-RLK234	0.620896	0.475986				SsLRR-RLK234	2.82954	0.771074
SsLRR-RLK257	0.812567	0.61554				SsLRR-RLK257	1.09776	0.291255
SsLRR-RLK236	0.332159	0.380748				SsLRR-RLK236	0.429532	0.563251
SsLRR-RLK259	0.361479	0.514575				SsLRR-RLK259	0.406794	0.346961
SsLRR-RLK213	0	0				SsLRR-RLK213	0	0
SsLRR-RLK224	0	0				SsLRR-RLK224	0.004687	0.003734
SsLRR-RLK233	0.349231	0.166854				SsLRR-RLK233	0.345506	0.168906
SsLRR-RLK214	0.047518	0.049162				SsLRR-RLK214	0	0.0181757
SsLRR-RLK239	0	0.0106823				SsLRR-RLK239	0	0
SsLRR-RLK215	2.46018	1.82667				SsLRR-RLK215	3.40193	3.66435
SsLRR-RLK240	4.88114	3.27599				SsLRR-RLK240	6.29112	8.0454
SsLRR-RLK262	6.52644	4.26164				SsLRR-RLK262	5.17211	6.83823
SsLRR-RLK216	0.518693	0.475121				SsLRR-RLK216	1.29601	2.57863
SsLRR-RLK242	0.596501	0.681499				SsLRR-RLK242	1.46504	2.13495
SsLRR-RLK241	3.6354	2.82423				SsLRR-RLK241	4.05617	4.4175
SsLRR-RLK217	0	0				SsLRR-RLK217	0.0447403	0.017008
SsLRR-RLK219	0.761024	1.12619				SsLRR-RLK219	0.45829	0.258339
SsLRR-RLK220	0.586639	0.375397				SsLRR-RLK220	0.465396	0.213712
SsLRR-RLK223	0	0				SsLRR-RLK223	0	0
SsLRR-RLK226	2.84979	4.92943				SsLRR-RLK226	2.33357	4.04727
SsLRR-RLK261	4.70732	8.06674				SsLRR-RLK261	3.4167	5.78449
SsLRR-RLK251	0.00811833	0				SsLRR-RLK251	0.006038	0
SsLRR-RLK232	0.0774153	0.02317				SsLRR-RLK232	0.163933	0.142706
SsLRR-RLK235	0.030566	0.031803				SsLRR-RLK235	0.0365913	0.017739
SsLRR-RLK258	0.0900063	0.100372				SsLRR-RLK258	0.188094	0.0698643
SsLRR-RLK237	0	0.00983433				SsLRR-RLK237	0.00395167	0
SsLRR-RLK238	0	0				SsLRR-RLK238	0.317555	0.139574
SsLRR-RLK250	0.124036	0.086242				SsLRR-RLK250	0.270017	0.178882
SsLRR-RLK252	0.185	0.1908				SsLRR-RLK252	0.0700207	0.0917917
SsLRR-RLK253	0.07123	0.0374197				SsLRR-RLK253	0.645014	0.257546
SsLRR-RLK254	0	0				SsLRR-RLK254	0.0300273	0
SsLRR-RLK260	0	0				SsLRR-RLK260	0	0
SsLRR-RLK299	4.59173	2.64564				SsLRR-RLK299	3.58435	2.5668
SsLRR-RLK263	4.78453	4.18698				SsLRR-RLK263	3.66427	5.50428
SsLRR-RLK276	4.32996	4.15965				SsLRR-RLK276	5.14245	4.4743
SsLRR-RLK300	1.4951	1.24044				SsLRR-RLK300	1.51332	1.27071
SsLRR-RLK264	4.72995	4.09509				SsLRR-RLK264	4.24127	6.35892
SsLRR-RLK277	2.95648	2.13189				SsLRR-RLK277	2.00214	2.98919
SsLRR-RLK265	0.877455	0.414823				SsLRR-RLK265	0.965658	0.377438
SsLRR-RLK266	27.9706	22.5797				SsLRR-RLK266	25.3228	29.8852
SsLRR-RLK292	14.268	11.6088				SsLRR-RLK292	10.8959	13.0393
SsLRR-RLK267	0.12744	0.03892				SsLRR-RLK267	0.0166087	0.067349
SsLRR-RLK268	0	0.0284847				SsLRR-RLK268	0.003455	0.011708
SsLRR-RLK269	0	0				SsLRR-RLK269	0.040715	0
SsLRR-RLK281	0	0				SsLRR-RLK281	0.00797067	0
SsLRR-RLK270	2.05025	1.64097				SsLRR-RLK270	1.75831	2.39086
SsLRR-RLK282	1.96534	1.86116				SsLRR-RLK282	1.28344	1.97441
SsLRR-RLK280	2.31467	1.2381				SsLRR-RLK280	1.57414	2.1123
SsLRR-RLK302	4.0858	3.34068				SsLRR-RLK302	2.8494	4.25248
SsLRR-RLK284	0.541483	1.33782				SsLRR-RLK284	1.68515	0.755927
SsLRR-RLK271	2.71973	2.76224				SsLRR-RLK271	2.89676	2.72472
SsLRR-RLK272	5.24969	5.95809				SsLRR-RLK272	3.501	3.60986
SsLRR-RLK283	1.91219	2.09562				SsLRR-RLK283	2.34081	1.90815
SsLRR-RLK273	0.0565527	0.0405793				SsLRR-RLK273	0.162307	0.0993377
SsLRR-RLK293	0.264929	0.137637				SsLRR-RLK293	0.272396	0.145195
SsLRR-RLK285	0.40579	0.157848				SsLRR-RLK285	0.463303	0.25678
SsLRR-RLK294	0.492688	0.404582				SsLRR-RLK294	0.588179	0.451618
SsLRR-RLK288	0.446261	1.29206				SsLRR-RLK288	0.590966	1.39117
SsLRR-RLK274	0	0				SsLRR-RLK274	0	0
SsLRR-RLK275	2.20349	1.01374				SsLRR-RLK275	2.38358	1.64188
SsLRR-RLK278	4.37544	3.65517				SsLRR-RLK278	6.93358	3.81124
SsLRR-RLK291	1.49618	1.18551				SsLRR-RLK291	2.48493	1.56779
SsLRR-RLK301	2.50209	1.88631				SsLRR-RLK301	3.21816	1.69625
SsLRR-RLK279	1.90752	1.8181				SsLRR-RLK279	2.07401	2.33257
SsLRR-RLK286	24.8059	9.11345				SsLRR-RLK286	20.1222	12.2766
SsLRR-RLK287	17.0684	6.52561				SsLRR-RLK287	21.1355	13.2726
SsLRR-RLK295	21.0794	7.60789				SsLRR-RLK295	21.794	12.6994
SsLRR-RLK303	21.1409	7.41483				SsLRR-RLK303	20.472	12.9743
SsLRR-RLK296	2.47245	1.67666				SsLRR-RLK296	2.19534	1.43106
SsLRR-RLK304	0.953854	0.77191				SsLRR-RLK304	1.7636	1.71966
SsLRR-RLK305	0	0				SsLRR-RLK305	0.007546	0
SsLRR-RLK289	0	0				SsLRR-RLK289	0.0150493	0
SsLRR-RLK297	0.040312	0				SsLRR-RLK297	0.019746	0
SsLRR-RLK306	0.437142	0.401252				SsLRR-RLK306	0.329196	0.563678
SsLRR-RLK339	0.327765	0.318201				SsLRR-RLK339	0.388758	0.608149
SsLRR-RLK332	1.16629	0.529427				SsLRR-RLK332	1.69715	1.64454
SsLRR-RLK308	0	0.040938				SsLRR-RLK308	0.128786	0.100431
SsLRR-RLK321	0.178376	0.253938				SsLRR-RLK321	0.0864313	0.301742
SsLRR-RLK333	0.215085	0.130452				SsLRR-RLK333	0.074758	0.121355
SsLRR-RLK311	0.824443	0.902952				SsLRR-RLK311	2.62035	0.918377
SsLRR-RLK322	1.22712	1.43015				SsLRR-RLK322	3.32898	1.35933
SsLRR-RLK340	1.57542	1.8922				SsLRR-RLK340	3.36537	1.34413
SsLRR-RLK323	0.430414	0.174541				SsLRR-RLK323	0.419158	0.329755
SsLRR-RLK309	0.997936	0.425546				SsLRR-RLK309	0.830759	0.718841
SsLRR-RLK310	0	0				SsLRR-RLK310	0	0
SsLRR-RLK324	0	0.0176367				SsLRR-RLK324	0.00243133	0
SsLRR-RLK341	0.0341647	0				SsLRR-RLK341	0	0
SsLRR-RLK312	2.63073	1.30361				SsLRR-RLK312	1.30548	1.37093
SsLRR-RLK325	0.759412	0.441365				SsLRR-RLK325	0.421826	0.551474
SsLRR-RLK334	1.5798	0.755998				SsLRR-RLK334	0.703431	0.645161
SsLRR-RLK342	2.23704	1.06252				SsLRR-RLK342	0.784359	0.756937
SsLRR-RLK313	1.22665	0.840356				SsLRR-RLK313	0.860336	0.538101
SsLRR-RLK335	0.74868	0.618836				SsLRR-RLK335	0.974859	0.561243
SsLRR-RLK343	0.91137	0.712224				SsLRR-RLK343	1.05334	0.687781
SsLRR-RLK326	0.642376	0.276721				SsLRR-RLK326	0.183827	0.30618
SsLRR-RLK314	0	0				SsLRR-RLK314	0.00908	0
SsLRR-RLK315	0	0				SsLRR-RLK315	0	0
SsLRR-RLK327	0.978634	0.515998				SsLRR-RLK327	0.638524	0.218341
SsLRR-RLK336	4.13804	1.69276				SsLRR-RLK336	3.63996	2.26745
SsLRR-RLK316	0.320204	0.328621				SsLRR-RLK316	0	0
SsLRR-RLK317	1.00548	0.611287				SsLRR-RLK317	0.318689	0.116951
SsLRR-RLK329	1.42636	0.660345				SsLRR-RLK329	0.430455	0.160043
SsLRR-RLK330	1.15413	0.771074				SsLRR-RLK330	0.249919	0.172054
SsLRR-RLK318	0.0490977	0.0406217				SsLRR-RLK318	0.187025	0.095757
SsLRR-RLK347	0.0400243	0.0218727				SsLRR-RLK347	0.200421	0.0904463
SsLRR-RLK348	0.913063	0.789296				SsLRR-RLK348	0.869658	1.04221
SsLRR-RLK319	0.039604	0.10892				SsLRR-RLK319	0.546531	0.18613
SsLRR-RLK331	0.0738537	0.049155				SsLRR-RLK331	0.052941	0.078774
SsLRR-RLK320	4.56022	3.89955				SsLRR-RLK320	7.99904	8.47057
SsLRR-RLK338	7.08033	5.29671				SsLRR-RLK338	9.77393	11.1258
SsLRR-RLK328	0	0				SsLRR-RLK328	0	0
SsLRR-RLK345	0	0				SsLRR-RLK345	0	0
SsLRR-RLK337	0.0827533	0.048801				SsLRR-RLK337	0.122816	0.0757173
SsLRR-RLK349	0	0				SsLRR-RLK349	0.060208	0
SsLRR-RLK350	0.00915967	0.0320467				SsLRR-RLK350	0.0626627	0
SsLRR-RLK344	0.101031	0.090654				SsLRR-RLK344	0.286719	0.236034
SsLRR-RLK346	0	0				SsLRR-RLK346	1.9409	0.903072
SsLRR-RLK351	1.45857	2.28519				SsLRR-RLK351	1.50413	2.59316
SsLRR-RLK363	0.507424	0.764556				SsLRR-RLK363	0.351578	0.435782
SsLRR-RLK352	20.0388	26.6224				SsLRR-RLK352	14.6359	14.6658
SsLRR-RLK364	11.7276	14.7039				SsLRR-RLK364	6.28827	6.53092
SsLRR-RLK384	16.3049	20.0539				SsLRR-RLK384	5.79481	5.80376
SsLRR-RLK354	7.508	4.2659				SsLRR-RLK354	4.61089	4.58702
SsLRR-RLK376	2.93927	1.61215				SsLRR-RLK376	2.49807	2.42214
SsLRR-RLK355	0.186922	0.294966				SsLRR-RLK355	0.036774	0.158601
SsLRR-RLK362	0.652305	0.979869				SsLRR-RLK362	0.571892	0.669989
SsLRR-RLK377	1.27137	1.45289				SsLRR-RLK377	0.881796	1.03483
SsLRR-RLK365	0	0				SsLRR-RLK365	0.0965637	0.040495
SsLRR-RLK385	3.78007	4.23656				SsLRR-RLK385	3.47385	2.37877
SsLRR-RLK386	0	0				SsLRR-RLK386	0	0
SsLRR-RLK356	10.1935	5.76275				SsLRR-RLK356	10.9181	9.47657
SsLRR-RLK367	16.7908	10.345				SsLRR-RLK367	11.9373	10.3767
SsLRR-RLK388	9.95748	5.88144				SsLRR-RLK388	9.76967	8.90776
SsLRR-RLK357	0.771211	2.25723				SsLRR-RLK357	1.4921	0.605236
SsLRR-RLK368	0.210983	0.94604				SsLRR-RLK368	1.09554	0.150566
SsLRR-RLK378	0.015639	0				SsLRR-RLK378	0.299797	0.19251
SsLRR-RLK358	3.38859	1.58567				SsLRR-RLK358	2.76056	2.47136
SsLRR-RLK298	0.982353	0.465726				SsLRR-RLK298	1.90683	1.55971
SsLRR-RLK290	3.12206	1.48965				SsLRR-RLK290	4.74426	4.11671
SsLRR-RLK381	1.97414	0.843576				SsLRR-RLK381	1.38397	1.32778
SsLRR-RLK393	2.43637	1.24284				SsLRR-RLK393	2.36394	2.10256
SsLRR-RLK359	2.06311	1.33432				SsLRR-RLK359	2.33361	1.63792
SsLRR-RLK373	0.980463	0.787786				SsLRR-RLK373	1.15777	0.827471
SsLRR-RLK391	0.918413	0.663522				SsLRR-RLK391	1.36356	0.844917
SsLRR-RLK374	0.067035	0.0753117				SsLRR-RLK374	0.0379697	0.050343
SsLRR-RLK360	0.346638	0.234251				SsLRR-RLK360	0.986376	0.371364
SsLRR-RLK390	0.172245	0.058103				SsLRR-RLK390	0.295306	0.242651
SsLRR-RLK361	7.34785	5.34257				SsLRR-RLK361	12.8972	12.8314
SsLRR-RLK375	6.98266	5.02563				SsLRR-RLK375	7.73697	8.21697
SsLRR-RLK382	20.2659	15.4478				SsLRR-RLK382	21.9912	21.1014
SsLRR-RLK369	1.84892	1.09935				SsLRR-RLK369	1.84057	1.28241
SsLRR-RLK370	0.145029	0.0438287				SsLRR-RLK370	0.0721727	0.0620073
SsLRR-RLK371	0.010875	0.02656				SsLRR-RLK371	0.126875	0.117644
SsLRR-RLK372	3.24044	3.1706				SsLRR-RLK372	2.23491	2.0325
SsLRR-RLK379	14.6679	8.17153				SsLRR-RLK379	12.8204	11.0834
SsLRR-RLK389	7.46107	4.50558				SsLRR-RLK389	5.52868	4.93797
SsLRR-RLK380	0.0780223	0.0116727				SsLRR-RLK380	0.0449393	0.100088
SsLRR-RLK392	0.0253993	0				SsLRR-RLK392	0	0
SsLRR-RLK383	1.17616	1.66799				SsLRR-RLK383	1.29166	1.74271
SsLRR-RLK394	43.7615	25.8185				SsLRR-RLK394	21.2759	21.3889
SsLRR-RLK416	32.8325	20.5392				SsLRR-RLK416	16.457	16.2921
SsLRR-RLK417	42.6123	25.9576				SsLRR-RLK417	26.2511	26.4756
SsLRR-RLK429	29.2307	17.3176				SsLRR-RLK429	18.0169	17.8653
SsLRR-RLK395	3.16538	6.31775				SsLRR-RLK395	1.66661	6.33083
SsLRR-RLK419	2.00419	1.99476				SsLRR-RLK419	2.37443	2.16083
SsLRR-RLK409	1.13993	1.05606				SsLRR-RLK409	1.95454	1.44772
SsLRR-RLK422	0.600474	0.432046				SsLRR-RLK422	1.40566	0.723892
SsLRR-RLK397	0.995323	0.644053				SsLRR-RLK397	0.876075	1.13909
SsLRR-RLK411	1.92164	1.56871				SsLRR-RLK411	2.08801	2.76921
SsLRR-RLK423	2.26696	1.9063				SsLRR-RLK423	1.89255	2.58294
SsLRR-RLK432	2.32756	1.62086				SsLRR-RLK432	2.05221	2.77278
SsLRR-RLK398	2.05329	1.93231				SsLRR-RLK398	3.86505	3.75381
SsLRR-RLK412	4.70542	4.37881				SsLRR-RLK412	5.66893	5.43248
SsLRR-RLK424	4.65311	3.99511				SsLRR-RLK424	7.31732	7.75057
SsLRR-RLK433	7.66023	7.30473				SsLRR-RLK433	7.41918	7.40111
SsLRR-RLK399	0.018418	0				SsLRR-RLK399	0	0
SsLRR-RLK400	7.0244	7.40877				SsLRR-RLK400	7.28937	10.385
SsLRR-RLK434	6.17536	6.78402				SsLRR-RLK434	5.73487	9.16206
SsLRR-RLK401	2.37051	3.09286				SsLRR-RLK401	2.65544	3.99416
SsLRR-RLK402	4.8887	3.45857				SsLRR-RLK402	2.02824	2.39488
SsLRR-RLK413	3.28178	2.3803				SsLRR-RLK413	1.37803	1.7988
SsLRR-RLK425	4.59854	3.03454				SsLRR-RLK425	1.87183	2.86886
SsLRR-RLK403	4.20371	16.9858				SsLRR-RLK403	2.37161	9.2999
SsLRR-RLK426	2.17996	7.80854				SsLRR-RLK426	1.2449	5.10685
SsLRR-RLK404	0.257886	0.709946				SsLRR-RLK404	0.0208453	0.340148
SsLRR-RLK428	0.054291	0.44176				SsLRR-RLK428	0.024163	0.14074
SsLRR-RLK405	1.78256	1.62424				SsLRR-RLK405	1.38891	1.6166
SsLRR-RLK415	1.87438	1.79689				SsLRR-RLK415	1.22792	2.14504
SsLRR-RLK436	2.00615	1.58703				SsLRR-RLK436	1.47124	2.54709
SsLRR-RLK437	0.044057	0.142045				SsLRR-RLK437	0.0355157	0.0438383
SsLRR-RLK406	0.00769067	0.0433387				SsLRR-RLK406	0.0134587	0.026998
SsLRR-RLK407	3.94851	7.56293				SsLRR-RLK407	2.01158	7.57463
SsLRR-RLK418	8.39941	15.5572				SsLRR-RLK418	3.83837	13.3926
SsLRR-RLK410	8.2807	10.4346				SsLRR-RLK410	10.8584	16.2179
SsLRR-RLK421	7.82167	11.1128				SsLRR-RLK421	7.39208	11.9474
SsLRR-RLK430	7.58903	10.1975				SsLRR-RLK430	10.1467	15.6669
SsLRR-RLK431	14.9921	19.5579				SsLRR-RLK431	16.8533	26.4507
SsLRR-RLK414	3.33296	3.27427				SsLRR-RLK414	1.77483	1.67913
SsLRR-RLK435	0	0				SsLRR-RLK435	0	0
SsLRR-RLK427	2.85425	11.53				SsLRR-RLK427	2.0543	7.48191

## Sheet: Low temperature 
Table S8 FPKM values of 437 SsLRR-RLKs genes based on RNA-seq data that were used in this study
Transcriptome in varieties FN39 (susceptibility) under low temperature treatment							Transcriptome in variety ROC22 (resistance) under low temperature treatment
Gene name	Control (n=3)	Cold-4 h (n=3)					Gene name	Control (n=3)	Cold-4 h (n=3)
SsLRR-RLK1	0.185499	0.471522					SsLRR-RLK1	0.142465	0.248533
SsLRR-RLK2	0	0					SsLRR-RLK2	0	0
SsLRR-RLK20	0	0					SsLRR-RLK20	0	0
SsLRR-RLK35	0	0					SsLRR-RLK35	0	0
SsLRR-RLK50	0	0					SsLRR-RLK50	0	0
SsLRR-RLK38	1.12369	0.518521					SsLRR-RLK38	1.45347	0.497372
SsLRR-RLK3	0.0632393	0					SsLRR-RLK3	0.0866917	0
SsLRR-RLK22	0.0823997	0					SsLRR-RLK22	0.119615	0
SsLRR-RLK52	0.0770827	0					SsLRR-RLK52	0.0744243	0.00656
SsLRR-RLK54	3.4877	0.770575					SsLRR-RLK54	3.83494	0.669976
SsLRR-RLK21	4.48463	1.28151					SsLRR-RLK21	5.09326	1.34244
SsLRR-RLK53	3.91232	0.908202					SsLRR-RLK53	4.61133	0.866027
SsLRR-RLK4	0.00815867	0					SsLRR-RLK4	0.0176877	0.0114823
SsLRR-RLK41	0.009691	0					SsLRR-RLK41	0	0
SsLRR-RLK366	0	0.003867					SsLRR-RLK366	0.00939333	0
SsLRR-RLK45	0.007348	0					SsLRR-RLK45	0	0.00144333
SsLRR-RLK55	0.0601543	0.0133343					SsLRR-RLK55	0.0314763	0.0158187
SsLRR-RLK5	5.7556	1.66528					SsLRR-RLK5	6.28205	1.28679
SsLRR-RLK37	1.24469	0.280006					SsLRR-RLK37	1.17523	0.223683
SsLRR-RLK51	3.40846	0.86368					SsLRR-RLK51	3.68995	0.843969
SsLRR-RLK6	5.79198	1.29909					SsLRR-RLK6	5.82525	0.839225
SsLRR-RLK7	1.44261	0.302347					SsLRR-RLK7	0.458848	0.00761467
SsLRR-RLK203	4.85102	0.898541					SsLRR-RLK203	4.10307	0.706657
SsLRR-RLK249	6.04946	1.23886					SsLRR-RLK249	5.47401	1.00196
SsLRR-RLK25	2.07492	0.197964					SsLRR-RLK25	1.80084	0.270581
SsLRR-RLK48	0.512092	0.142063					SsLRR-RLK48	0.672494	0.011807
SsLRR-RLK9	0.0216263	0					SsLRR-RLK9	0.00583267	0
SsLRR-RLK23	0.00860767	0.00502367					SsLRR-RLK23	0.0220857	0
SsLRR-RLK39	0.0514337	0					SsLRR-RLK39	0.0164997	0
SsLRR-RLK10	0.00414267	0.014269					SsLRR-RLK10	0.011976	0
SsLRR-RLK57	0	0					SsLRR-RLK57	0	0
SsLRR-RLK26	0.0121823	0					SsLRR-RLK26	0	0.003839
SsLRR-RLK42	0.00480667	0.005395					SsLRR-RLK42	0	0
SsLRR-RLK56	0.00532367	0.00429767					SsLRR-RLK56	0.015532	0.00308167
SsLRR-RLK11	0.125414	0					SsLRR-RLK11	0	0
SsLRR-RLK27	0.0891423	0					SsLRR-RLK27	0.0119703	0
SsLRR-RLK43	0.062121	0					SsLRR-RLK43	0.0455667	0
SsLRR-RLK28	0.156139	0.0199177					SsLRR-RLK28	0.0756247	0
SsLRR-RLK44	0.0174783	0					SsLRR-RLK44	0.00723467	0
SsLRR-RLK12	2.51605	0.786032					SsLRR-RLK12	1.96142	1.4247
SsLRR-RLK59	1.44958	0.591722					SsLRR-RLK59	1.37342	1.15934
SsLRR-RLK29	0.595551	0.282522					SsLRR-RLK29	0.509539	0.363369
SsLRR-RLK58	1.05869	0.321547					SsLRR-RLK58	0.953824	0.793635
SsLRR-RLK13	0.018608	0.0561717					SsLRR-RLK13	0.005943	0.0352293
SsLRR-RLK30	0.0107643	0.0426673					SsLRR-RLK30	0.003302	0.137377
SsLRR-RLK60	0.0280907	0.0740943					SsLRR-RLK60	0.00202533	0.0594877
SsLRR-RLK14	0.212523	0.354456					SsLRR-RLK14	0.101276	0.134365
SsLRR-RLK62	0.238116	0.499721					SsLRR-RLK62	0.200828	0.446239
SsLRR-RLK15	0.745444	2.09493					SsLRR-RLK15	0.216241	2.25114
SsLRR-RLK49	1.82892	5.06647					SsLRR-RLK49	1.85532	4.52498
SsLRR-RLK63	1.0433	3.08251					SsLRR-RLK63	1.00292	2.70059
SsLRR-RLK16	1.21771	0.752764					SsLRR-RLK16	0.797606	0.823101
SsLRR-RLK32	1.49517	0.894557					SsLRR-RLK32	0.940841	0.921332
SsLRR-RLK17	5.83697	2.57825					SsLRR-RLK17	5.23112	3.8408
SsLRR-RLK33	5.57936	2.48261					SsLRR-RLK33	5.15164	3.77612
SsLRR-RLK18	5.26053	1.99213					SsLRR-RLK18	2.77622	3.02234
SsLRR-RLK64	12.2019	5.35189					SsLRR-RLK64	6.80649	6.23053
SsLRR-RLK19	5.50524	2.34961					SsLRR-RLK19	3.11601	3.39816
SsLRR-RLK24	5.14604	2.19963					SsLRR-RLK24	2.76178	2.74857
SsLRR-RLK96	0.53907	0.0782623					SsLRR-RLK96	0.617765	0.0141747
SsLRR-RLK134	0.633642	0.0765703					SsLRR-RLK134	0.837138	0.00941567
SsLRR-RLK118	0.436902	0.016994					SsLRR-RLK118	0.335676	0.0170043
SsLRR-RLK34	0.233996	0.662377					SsLRR-RLK34	0.215458	0.249044
SsLRR-RLK47	0.003919	0.133695					SsLRR-RLK47	0	0.342684
SsLRR-RLK31	0.221952	0.658492					SsLRR-RLK31	0.0538837	0.738063
SsLRR-RLK46	0.212692	0.644511					SsLRR-RLK46	0.0161613	0.572556
SsLRR-RLK61	0.123826	0.458547					SsLRR-RLK61	0.038662	0.434306
SsLRR-RLK36	2.71945	1.41636					SsLRR-RLK36	2.02567	2.00274
SsLRR-RLK40	0.0368723	0					SsLRR-RLK40	0.0547127	0
SsLRR-RLK126	2.02071	0.384049					SsLRR-RLK126	1.85527	0.71715
SsLRR-RLK125	3.42931	0.744968					SsLRR-RLK125	2.77189	0.999642
SsLRR-RLK103	0.660453	0.173597					SsLRR-RLK103	0.667382	0.197497
SsLRR-RLK65	1.63466	0.291902					SsLRR-RLK65	1.25412	0.487172
SsLRR-RLK82	0.950749	0.265122					SsLRR-RLK82	0.881303	0.292378
SsLRR-RLK83	1.63528	0.431514					SsLRR-RLK83	1.64959	0.370048
SsLRR-RLK102	0.894749	0.184863					SsLRR-RLK102	0.855219	0.292661
SsLRR-RLK66	7.82846	5.0684					SsLRR-RLK66	2.71854	6.29816
SsLRR-RLK84	11.3665	7.26333					SsLRR-RLK84	5.62396	9.15327
SsLRR-RLK104	9.53574	5.87046					SsLRR-RLK104	4.73771	7.61786
SsLRR-RLK85	3.22668	1.41666					SsLRR-RLK85	2.93867	2.27345
SsLRR-RLK106	5.98902	1.143					SsLRR-RLK106	2.36563	1.42948
SsLRR-RLK307	0	0					SsLRR-RLK307	0	0
SsLRR-RLK127	0.0726663	0.061566					SsLRR-RLK127	0.0990667	0.060049
SsLRR-RLK89	0	0					SsLRR-RLK89	0	0
SsLRR-RLK67	0.00338067	0					SsLRR-RLK67	0.00430833	0
SsLRR-RLK90	0	0.00918633					SsLRR-RLK90	0	0.002886
SsLRR-RLK109	0	0.00502333					SsLRR-RLK109	0	0
SsLRR-RLK110	0.012705	0					SsLRR-RLK110	0	0.00964967
SsLRR-RLK132	0	0					SsLRR-RLK132	0	0
SsLRR-RLK68	2.03222	0.71731					SsLRR-RLK68	1.60228	0.460331
SsLRR-RLK69	1.53986	0.558641					SsLRR-RLK69	1.10735	0.291363
SsLRR-RLK111	1.47869	0.535071					SsLRR-RLK111	1.07181	0.305566
SsLRR-RLK70	5.54359	2.05583					SsLRR-RLK70	4.88629	3.16354
SsLRR-RLK71	0.177943	0.187506					SsLRR-RLK71	0.176065	0.107182
SsLRR-RLK91	0.226053	0.322204					SsLRR-RLK91	0.243733	0.149398
SsLRR-RLK112	0.501555	0.630696					SsLRR-RLK112	0.282715	0.286735
SsLRR-RLK133	0.434878	0.620154					SsLRR-RLK133	0.333811	0.338882
SsLRR-RLK72	0.944499	0.29634					SsLRR-RLK72	1.50208	0.0447787
SsLRR-RLK138	0.713267	0.21683					SsLRR-RLK138	1.13126	0
SsLRR-RLK95	0.351239	0.106942					SsLRR-RLK95	0.510531	0.0264813
SsLRR-RLK117	0.261376	0.0748473					SsLRR-RLK117	0.464868	0
SsLRR-RLK139	0.208911	0.0785143					SsLRR-RLK139	0.45719	0
SsLRR-RLK73	0.00794833	0.024731					SsLRR-RLK73	0.011167	0.00701333
SsLRR-RLK135	0.0723713	0.047322					SsLRR-RLK135	0.116961	0.00762433
SsLRR-RLK75	0.384495	0.0827553					SsLRR-RLK75	0.191512	0.106256
SsLRR-RLK74	0.223365	0.022229					SsLRR-RLK74	0.065107	0.040602
SsLRR-RLK94	0.241696	0.0200233					SsLRR-RLK94	0.110655	0
SsLRR-RLK137	0.259659	0.0509593					SsLRR-RLK137	0.151187	0.084471
SsLRR-RLK76	4.66394	3.15371					SsLRR-RLK76	3.29983	4.66599
SsLRR-RLK97	3.7822	2.45803					SsLRR-RLK97	2.642	3.315
SsLRR-RLK119	6.64676	4.55605					SsLRR-RLK119	4.73153	6.13481
SsLRR-RLK77	1.53828	0.426325					SsLRR-RLK77	1.63723	0.261442
SsLRR-RLK98	0.897854	0.353784					SsLRR-RLK98	1.22609	0.198436
SsLRR-RLK140	0.8957	0.340021					SsLRR-RLK140	1.05933	0.174819
SsLRR-RLK78	0	0					SsLRR-RLK78	0.00227633	0
SsLRR-RLK143	0.0471187	0.0123157					SsLRR-RLK143	0.024936	0.0180597
SsLRR-RLK79	0	0					SsLRR-RLK79	0	0
SsLRR-RLK122	0.460507	0.31167					SsLRR-RLK122	0.614594	0.846424
SsLRR-RLK120	11.7371	8.62961					SsLRR-RLK120	6.73134	8.05262
SsLRR-RLK141	21.6735	16.2144					SsLRR-RLK141	13.8032	12.7362
SsLRR-RLK80	0.014776	0					SsLRR-RLK80	0	0
SsLRR-RLK124	0.0430443	0					SsLRR-RLK124	0.0125263	0
SsLRR-RLK123	0.019227	0.00749867					SsLRR-RLK123	0.0427713	0
SsLRR-RLK81	1.41211	0.349096					SsLRR-RLK81	1.08131	0.576741
SsLRR-RLK100	1.44868	0.380069					SsLRR-RLK100	1.05167	0.543791
SsLRR-RLK101	1.2983	0.309755					SsLRR-RLK101	1.0604	0.537305
SsLRR-RLK86	3.82097	0.794113					SsLRR-RLK86	1.52933	1.00815
SsLRR-RLK105	2.3923	0					SsLRR-RLK105	0	0.246077
SsLRR-RLK128	0.0130533	0					SsLRR-RLK128	0.00774233	0.00544067
SsLRR-RLK87	0.00525867	0.00226133					SsLRR-RLK87	0	0
SsLRR-RLK88	29.1365	70.9585					SsLRR-RLK88	12.6089	48.1602
SsLRR-RLK131	19.4212	46.3035					SsLRR-RLK131	9.12871	34.2214
SsLRR-RLK92	0.158829	0.0105507					SsLRR-RLK92	0.120491	0.019486
SsLRR-RLK113	2.32529	2.14168					SsLRR-RLK113	2.25622	1.24666
SsLRR-RLK114	0.0602933	0.0348987					SsLRR-RLK114	0.0750733	0.0421353
SsLRR-RLK93	0.904666	0.510828					SsLRR-RLK93	0.866078	0.759917
SsLRR-RLK116	0.994806	0.844887					SsLRR-RLK116	0.984414	0.816173
SsLRR-RLK136	2.99131	2.07917					SsLRR-RLK136	2.65598	2.73198
SsLRR-RLK99	2.34511	1.7558					SsLRR-RLK99	1.753	2.443
SsLRR-RLK121	2.55627	2.13638					SsLRR-RLK121	2.81614	2.85574
SsLRR-RLK142	4.01932	3.44112					SsLRR-RLK142	4.53522	3.78744
SsLRR-RLK107	0.013765	0.004142					SsLRR-RLK107	0.0135933	0
SsLRR-RLK108	0.661073	0.732106					SsLRR-RLK108	0.57492	0.613564
SsLRR-RLK130	0.527091	0.430066					SsLRR-RLK130	0.41264	0.378543
SsLRR-RLK129	0.584123	0.458905					SsLRR-RLK129	0.44563	0.253062
SsLRR-RLK115	0.21396	0.074546					SsLRR-RLK115	0.213803	0.365168
SsLRR-RLK144	0.131677	0.0373407					SsLRR-RLK144	0.15223	0.001669
SsLRR-RLK185	2.52131	1.5235					SsLRR-RLK185	2.29822	2.1283
SsLRR-RLK173	2.92191	0.871553					SsLRR-RLK173	0.942858	1.4368
SsLRR-RLK145	0.529563	0.045046					SsLRR-RLK145	0.24891	0.0131533
SsLRR-RLK353	0.270688	0					SsLRR-RLK353	0.17676	0.0471753
SsLRR-RLK146	7.00021	4.92399					SsLRR-RLK146	4.04251	3.1391
SsLRR-RLK147	1.87421	4.42585					SsLRR-RLK147	2.04965	3.68165
SsLRR-RLK189	1.76073	4.14493					SsLRR-RLK189	2.02679	3.44087
SsLRR-RLK159	1.18608	2.83147					SsLRR-RLK159	1.34848	2.5311
SsLRR-RLK188	1.35491	3.22137					SsLRR-RLK188	1.60764	2.77827
SsLRR-RLK148	1.18167	1.01962					SsLRR-RLK148	1.1729	0.739858
SsLRR-RLK175	7.93418	4.65862					SsLRR-RLK175	5.71396	4.34113
SsLRR-RLK149	1.09141	0.282717					SsLRR-RLK149	0.725134	0.36703
SsLRR-RLK176	0.48207	0					SsLRR-RLK176	0.161538	0.0474903
SsLRR-RLK162	1.38681	0.307742					SsLRR-RLK162	0.953631	0.503792
SsLRR-RLK177	0.922962	0.271785					SsLRR-RLK177	0.45844	0.320288
SsLRR-RLK150	0.323268	0.067389					SsLRR-RLK150	0.286582	0.170188
SsLRR-RLK151	0.0216097	0					SsLRR-RLK151	0.021123	0
SsLRR-RLK152	0	0.00601833					SsLRR-RLK152	0.00172467	0
SsLRR-RLK164	0.145248	0.0159897					SsLRR-RLK164	0.100224	0.00531
SsLRR-RLK387	0.00523567	0.0240287					SsLRR-RLK387	0.007998	0.007502
SsLRR-RLK165	0.842319	0.324342					SsLRR-RLK165	0.768893	0.154491
SsLRR-RLK180	0.555119	0.20366					SsLRR-RLK180	0.457549	0.100254
SsLRR-RLK193	0.624618	0.243244					SsLRR-RLK193	0.491162	0.106071
SsLRR-RLK153	0.103354	0.0897533					SsLRR-RLK153	0.138644	0.122703
SsLRR-RLK194	0.247662	0.174303					SsLRR-RLK194	0.146194	0.260176
SsLRR-RLK166	0.208879	0.138034					SsLRR-RLK166	0.0360913	0.228706
SsLRR-RLK181	0.425434	0.309083					SsLRR-RLK181	0.399566	0.27392
SsLRR-RLK154	1.793	1.03538					SsLRR-RLK154	1.83678	0.605897
SsLRR-RLK167	1.00372	0.425809					SsLRR-RLK167	0.993154	0.33591
SsLRR-RLK182	2.57244	1.55283					SsLRR-RLK182	2.93161	1.04155
SsLRR-RLK195	0.715562	0.368195					SsLRR-RLK195	0.697341	0.201814
SsLRR-RLK155	8.02829	6.2877					SsLRR-RLK155	7.73521	11.1822
SsLRR-RLK183	7.77683	6.57361					SsLRR-RLK183	8.24284	9.62464
SsLRR-RLK196	10.0083	8.29427					SsLRR-RLK196	9.51109	12.1883
SsLRR-RLK156	2.9182	2.50903					SsLRR-RLK156	2.50584	2.25691
SsLRR-RLK168	2.23496	2.23578					SsLRR-RLK168	2.44076	2.83237
SsLRR-RLK169	84.8524	55.1244					SsLRR-RLK169	91.9842	48.7963
SsLRR-RLK157	1.25402	0.554716					SsLRR-RLK157	0.758406	0.964089
SsLRR-RLK170	1.04686	0.463131					SsLRR-RLK170	0.651421	0.808232
SsLRR-RLK184	1.21665	0.560364					SsLRR-RLK184	0.79639	1.01159
SsLRR-RLK158	9.11183	0.863206					SsLRR-RLK158	5.83783	0.501465
SsLRR-RLK174	0.160142	0.0314223					SsLRR-RLK174	0.114071	0.032073
SsLRR-RLK160	0	0.0870473					SsLRR-RLK160	0	0.282119
SsLRR-RLK190	0	0.0557177					SsLRR-RLK190	0	0.281802
SsLRR-RLK161	15.0616	9.05079					SsLRR-RLK161	9.76204	6.94634
SsLRR-RLK191	12.2141	6.76137					SsLRR-RLK191	7.83247	5.39556
SsLRR-RLK163	0.229746	0.0383587					SsLRR-RLK163	0.240201	0.144829
SsLRR-RLK178	0.284847	0.081373					SsLRR-RLK178	0.226343	0.130433
SsLRR-RLK179	0.341115	0					SsLRR-RLK179	0.138696	0.0645077
SsLRR-RLK192	0.533672	0.0812863					SsLRR-RLK192	0.20739	0.153841
SsLRR-RLK171	0.125789	0.0724193					SsLRR-RLK171	0.047255	0.264659
SsLRR-RLK172	6.21911	1.58512					SsLRR-RLK172	4.26307	3.50187
SsLRR-RLK187	3.4033	2.37113					SsLRR-RLK187	1.78443	1.75628
SsLRR-RLK186	0.468776	0.227592					SsLRR-RLK186	0.202369	0.0936487
SsLRR-RLK197	21.077	2.48127					SsLRR-RLK197	20.767	1.43144
SsLRR-RLK243	3.88728	0.476427					SsLRR-RLK243	3.70526	0.285779
SsLRR-RLK245	0.459661	0.0119233					SsLRR-RLK245	0.268165	0
SsLRR-RLK244	1.34325	1.23816					SsLRR-RLK244	1.43034	1.58641
SsLRR-RLK246	53.7544	19.7859					SsLRR-RLK246	36.8446	22.4472
SsLRR-RLK218	0.205348	0.684254					SsLRR-RLK218	0.158346	1.14142
SsLRR-RLK198	0	0					SsLRR-RLK198	0	0
SsLRR-RLK199	1.6829	0.371408					SsLRR-RLK199	1.00993	0.0932207
SsLRR-RLK227	0.699467	0.268349					SsLRR-RLK227	0.467554	0.13234
SsLRR-RLK201	3.67535	2.17526					SsLRR-RLK201	2.68432	1.22527
SsLRR-RLK247	5.08728	2.58854					SsLRR-RLK247	3.48361	1.44329
SsLRR-RLK248	0.286542	0.117486					SsLRR-RLK248	0.263818	0.14429
SsLRR-RLK202	1.36382	0.800866					SsLRR-RLK202	1.17835	0.996157
SsLRR-RLK228	9.66782	1.87					SsLRR-RLK228	7.94651	1.00346
SsLRR-RLK8	2.94335	0.659342					SsLRR-RLK8	2.5068	0.296028
SsLRR-RLK200	1.2278	0.194595					SsLRR-RLK200	1.30861	0.103631
SsLRR-RLK204	0.849427	0.177538					SsLRR-RLK204	1.21788	0.0238003
SsLRR-RLK205	0.0866533	0.0756657					SsLRR-RLK205	0.076071	0.0358613
SsLRR-RLK229	0.122645	0.117525					SsLRR-RLK229	0.154847	0.0775827
SsLRR-RLK206	0.005747	0.00461867					SsLRR-RLK206	0	0.015257
SsLRR-RLK396	33.5405	18.9088					SsLRR-RLK396	31.5646	11.9461
SsLRR-RLK408	15.246	8.42845					SsLRR-RLK408	13.8669	5.4441
SsLRR-RLK420	55.8182	34.6053					SsLRR-RLK420	57.2957	22.6495
SsLRR-RLK230	0	0					SsLRR-RLK230	0	0.0316707
SsLRR-RLK211	0.0419997	0.211511					SsLRR-RLK211	0.0145883	0.132345
SsLRR-RLK222	0.03232	0.212258					SsLRR-RLK222	0.033107	0.196476
SsLRR-RLK212	0.435858	1.32825					SsLRR-RLK212	0.287055	2.54102
SsLRR-RLK231	0.027823	0.0577237					SsLRR-RLK231	0	0.00722767
SsLRR-RLK207	0.02584	0.01362					SsLRR-RLK207	0.0598997	0.010725
SsLRR-RLK256	0.418639	0.0478803					SsLRR-RLK256	0.26744	0.0291677
SsLRR-RLK255	0.071521	0.12287					SsLRR-RLK255	0	0.0105747
SsLRR-RLK208	0.226435	0.0154287					SsLRR-RLK208	0.287626	0.0206677
SsLRR-RLK209	0.231728	0.018802					SsLRR-RLK209	0.288877	0.044716
SsLRR-RLK210	1.05769	1.13319					SsLRR-RLK210	0.98863	0.72795
SsLRR-RLK225	0	0					SsLRR-RLK225	0	0
SsLRR-RLK221	0.73467	0.821558					SsLRR-RLK221	0.653389	0.807989
SsLRR-RLK234	0.27089	0.404817					SsLRR-RLK234	0.282848	0.63693
SsLRR-RLK257	0.153717	0.206699					SsLRR-RLK257	0.16305	0.206704
SsLRR-RLK236	0.473927	1.56242					SsLRR-RLK236	0.298359	2.93471
SsLRR-RLK259	0.462317	1.41474					SsLRR-RLK259	0.262496	1.58205
SsLRR-RLK213	0	0					SsLRR-RLK213	0.00195033	0
SsLRR-RLK224	0.00422167	0					SsLRR-RLK224	0	0
SsLRR-RLK233	0.221853	0.023912					SsLRR-RLK233	0.15872	0.009657
SsLRR-RLK214	0.193674	0.214972					SsLRR-RLK214	0.262752	0.0850103
SsLRR-RLK239	0.118559	0.048023					SsLRR-RLK239	0.0846583	0.0923457
SsLRR-RLK215	1.3667	1.13803					SsLRR-RLK215	1.84688	1.19697
SsLRR-RLK240	0	0					SsLRR-RLK240	0	0
SsLRR-RLK262	0	0					SsLRR-RLK262	0	0
SsLRR-RLK216	0.0561173	0.050934					SsLRR-RLK216	0.050527	0.240021
SsLRR-RLK242	0.300532	0.0962083					SsLRR-RLK242	0.0986807	0.139582
SsLRR-RLK241	2.17503	1.03456					SsLRR-RLK241	1.79462	1.51105
SsLRR-RLK217	0	0					SsLRR-RLK217	0	0
SsLRR-RLK219	0.128475	0.00333433					SsLRR-RLK219	0.0295327	0.0170427
SsLRR-RLK220	0.346578	0.0115337					SsLRR-RLK220	0.407488	0.0410323
SsLRR-RLK223	0.009914	0					SsLRR-RLK223	0	0
SsLRR-RLK226	0.307408	0.971943					SsLRR-RLK226	0.355498	0.64143
SsLRR-RLK261	0.54787	1.62471					SsLRR-RLK261	0.582417	1.13511
SsLRR-RLK251	0.003688	0					SsLRR-RLK251	0.00275067	0.002327
SsLRR-RLK232	0.12339	0.561927					SsLRR-RLK232	0.120518	0.194269
SsLRR-RLK235	0.031744	0.0969433					SsLRR-RLK235	0.00966367	0.0630347
SsLRR-RLK258	0.0558017	0.371464					SsLRR-RLK258	0.0324857	0.327723
SsLRR-RLK237	0.00779667	0					SsLRR-RLK237	0.0122263	0
SsLRR-RLK238	0.672245	0.065229					SsLRR-RLK238	0.859455	0.04842
SsLRR-RLK250	0.938257	0.13885					SsLRR-RLK250	0.758069	0.022309
SsLRR-RLK252	0.043668	0.137242					SsLRR-RLK252	0.075367	0.240081
SsLRR-RLK253	0.222517	0.0257517					SsLRR-RLK253	0.136515	0.0174837
SsLRR-RLK254	0.0474817	0.0206657					SsLRR-RLK254	0	0.0131267
SsLRR-RLK260	0.00916767	0					SsLRR-RLK260	0	0
SsLRR-RLK299	0.641776	0.93567					SsLRR-RLK299	0.505024	1.2721
SsLRR-RLK263	3.39356	15.7596					SsLRR-RLK263	3.27174	10.4427
SsLRR-RLK276	0.493615	0.0767633					SsLRR-RLK276	0.458722	0.0724183
SsLRR-RLK300	0.245343	0.0292867					SsLRR-RLK300	0.217979	0
SsLRR-RLK264	0	0.0165253					SsLRR-RLK264	0	0.0128013
SsLRR-RLK277	0	0.00484033					SsLRR-RLK277	0	0.00281367
SsLRR-RLK265	0.029204	0.0982197					SsLRR-RLK265	0.071239	0.073802
SsLRR-RLK266	30.8757	11.0394					SsLRR-RLK266	25.2932	10.5451
SsLRR-RLK292	14.4182	4.74765					SsLRR-RLK292	12.0285	5.00385
SsLRR-RLK267	0.199865	0.00344767					SsLRR-RLK267	0.0867983	0.115712
SsLRR-RLK268	0.00379367	0					SsLRR-RLK268	0.00456467	0
SsLRR-RLK269	0.693165	0.0848293					SsLRR-RLK269	0.78102	0.125488
SsLRR-RLK281	0.293183	0.018785					SsLRR-RLK281	0.0959223	0.100943
SsLRR-RLK270	0.0817577	0.0293893					SsLRR-RLK270	0.080046	0.078873
SsLRR-RLK282	0	0.006825					SsLRR-RLK282	0.0514567	0.033885
SsLRR-RLK280	0.032819	0.005963					SsLRR-RLK280	0.0258417	0.092749
SsLRR-RLK302	0.0938133	0.0207557					SsLRR-RLK302	0.065329	0.0751627
SsLRR-RLK284	3.12387	2.39224					SsLRR-RLK284	2.3637	2.50526
SsLRR-RLK271	4.41022	3.39096					SsLRR-RLK271	4.3786	4.62384
SsLRR-RLK272	5.57428	3.94939					SsLRR-RLK272	4.69504	4.32351
SsLRR-RLK283	3.35683	3.17818					SsLRR-RLK283	3.13828	3.67048
SsLRR-RLK273	0.118656	0					SsLRR-RLK273	0.110393	0.025871
SsLRR-RLK293	0.186544	0.008065					SsLRR-RLK293	0.0885063	0.033674
SsLRR-RLK285	0.256387	0.00580833					SsLRR-RLK285	0.133687	0.0500437
SsLRR-RLK294	0.350898	0.0525393					SsLRR-RLK294	0.350228	0.0954567
SsLRR-RLK288	0.107749	0					SsLRR-RLK288	0	0.0151367
SsLRR-RLK274	0.970253	0.134314					SsLRR-RLK274	1.36458	0
SsLRR-RLK275	0.0405983	0					SsLRR-RLK275	0.0600633	0
SsLRR-RLK278	6.50689	1.71226					SsLRR-RLK278	4.57292	3.15865
SsLRR-RLK291	3.50127	1.60797					SsLRR-RLK291	2.69722	1.70866
SsLRR-RLK301	3.59894	0.985873					SsLRR-RLK301	2.63003	1.83102
SsLRR-RLK279	0.269762	0.514323					SsLRR-RLK279	0.260744	0.603417
SsLRR-RLK286	3.89403	10.2179					SsLRR-RLK286	3.50892	6.47582
SsLRR-RLK287	3.34114	9.67522					SsLRR-RLK287	3.54812	5.83829
SsLRR-RLK295	3.64074	8.80565					SsLRR-RLK295	3.35613	5.92719
SsLRR-RLK303	3.90952	9.08799					SsLRR-RLK303	3.40264	6.74651
SsLRR-RLK296	1.99906	0.240969					SsLRR-RLK296	1.82187	0.144932
SsLRR-RLK304	0.866875	0.0927143					SsLRR-RLK304	1.09987	0.0645763
SsLRR-RLK305	0.139678	0.0448243					SsLRR-RLK305	0.072921	0.0745987
SsLRR-RLK289	0.00625233	0					SsLRR-RLK289	0	0
SsLRR-RLK297	0.157668	0.0862837					SsLRR-RLK297	0.096492	0.0913923
SsLRR-RLK306	0.227246	0.049233					SsLRR-RLK306	0.0996103	0
SsLRR-RLK339	0.133503	0.0643793					SsLRR-RLK339	0.0578287	0
SsLRR-RLK332	0.051807	0.0121207					SsLRR-RLK332	0.018156	0
SsLRR-RLK308	0.00579533	0.0234583					SsLRR-RLK308	0.00868467	0.0233643
SsLRR-RLK321	0.0166407	0.04949					SsLRR-RLK321	0.00994233	0.0323457
SsLRR-RLK333	0.00466333	0.013599					SsLRR-RLK333	0	0.0441433
SsLRR-RLK311	0.496426	1.22269					SsLRR-RLK311	0.182821	3.26114
SsLRR-RLK322	0.520234	1.38031					SsLRR-RLK322	0.18655	3.44583
SsLRR-RLK340	0.696278	1.73308					SsLRR-RLK340	0.404002	4.51511
SsLRR-RLK323	1.60422	0.787863					SsLRR-RLK323	1.67481	0.554322
SsLRR-RLK309	2.1566	1.01503					SsLRR-RLK309	2.63414	0.881749
SsLRR-RLK310	0.161264	0.125465					SsLRR-RLK310	0.158492	0.079502
SsLRR-RLK324	0.257054	0.0894793					SsLRR-RLK324	0.034565	0.047032
SsLRR-RLK341	0.250073	0.182926					SsLRR-RLK341	0.217099	0.113498
SsLRR-RLK312	0.44125	0.598662					SsLRR-RLK312	0.151076	0.327943
SsLRR-RLK325	0.204787	0.451132					SsLRR-RLK325	0.0930137	0.27128
SsLRR-RLK334	0.274378	0.40372					SsLRR-RLK334	0.148402	0.267328
SsLRR-RLK342	0.35342	0.380843					SsLRR-RLK342	0.10629	0.264157
SsLRR-RLK313	2.20842	0					SsLRR-RLK313	2.05657	0.0776413
SsLRR-RLK335	1.61147	0.125853					SsLRR-RLK335	1.45793	0.0717737
SsLRR-RLK343	1.75232	0.14603					SsLRR-RLK343	1.54837	0.109516
SsLRR-RLK326	1.76464	2.28936					SsLRR-RLK326	1.74718	1.28373
SsLRR-RLK314	0.0477853	0.0320937					SsLRR-RLK314	0.0998263	0.00354467
SsLRR-RLK315	0.0229427	0.00485433					SsLRR-RLK315	0.0337943	0
SsLRR-RLK327	0.0233063	0					SsLRR-RLK327	0.046027	0.006806
SsLRR-RLK336	0.162311	0.0755537					SsLRR-RLK336	0.157878	0.0579797
SsLRR-RLK316	3.61983	0.515994					SsLRR-RLK316	2.16538	0.175347
SsLRR-RLK317	5.46026	0.848123					SsLRR-RLK317	4.01378	0.513042
SsLRR-RLK329	8.3079	1.2752					SsLRR-RLK329	5.8747	0.731154
SsLRR-RLK330	8.49834	1.33312					SsLRR-RLK330	5.88127	0.753812
SsLRR-RLK318	0.607262	0.202363					SsLRR-RLK318	0.220924	0.174356
SsLRR-RLK347	0.656623	0.373601					SsLRR-RLK347	0.23519	0.379102
SsLRR-RLK348	0.645718	1.37971					SsLRR-RLK348	0.328006	0.469063
SsLRR-RLK319	0.618616	0.483677					SsLRR-RLK319	0.43114	0.384025
SsLRR-RLK331	0.383069	0.0592703					SsLRR-RLK331	0.194174	0.0610407
SsLRR-RLK320	0	0					SsLRR-RLK320	0	0.00782367
SsLRR-RLK338	0	0					SsLRR-RLK338	0	0.007355
SsLRR-RLK328	0.007342	0					SsLRR-RLK328	0	0.001076
SsLRR-RLK345	0	0.00853367					SsLRR-RLK345	0	0.0523547
SsLRR-RLK337	0.399182	0.131104					SsLRR-RLK337	0.200766	0.09508
SsLRR-RLK349	0.386425	0.0160243					SsLRR-RLK349	0	0.027733
SsLRR-RLK350	0.0464997	0					SsLRR-RLK350	0.00545967	0.0340013
SsLRR-RLK344	1.19367	0.743226					SsLRR-RLK344	0.501667	0.332262
SsLRR-RLK346	7.471	0.535416					SsLRR-RLK346	6.01609	1.47197
SsLRR-RLK351	0.0506613	0.008287					SsLRR-RLK351	0.014242	0.016068
SsLRR-RLK363	0	0					SsLRR-RLK363	0.004617	0
SsLRR-RLK352	6.93235	4.80502					SsLRR-RLK352	5.04933	5.65672
SsLRR-RLK364	3.24935	2.36056					SsLRR-RLK364	2.31597	2.75725
SsLRR-RLK384	2.99074	2.41899					SsLRR-RLK384	2.44144	2.77366
SsLRR-RLK354	1.04792	0.261986					SsLRR-RLK354	0.838194	0.384969
SsLRR-RLK376	0.568022	0.166008					SsLRR-RLK376	0.52955	0.17226
SsLRR-RLK355	0.0232067	0.024889					SsLRR-RLK355	0.0255723	0.01359
SsLRR-RLK362	0.135514	0.120628					SsLRR-RLK362	0.150575	0.0739913
SsLRR-RLK377	0.165304	0.111308					SsLRR-RLK377	0.213047	0.07263
SsLRR-RLK365	0.227097	0					SsLRR-RLK365	0.008549	0.0153267
SsLRR-RLK385	7.44669	1.27825					SsLRR-RLK385	6.95699	2.09932
SsLRR-RLK386	0	0					SsLRR-RLK386	0	0
SsLRR-RLK356	0.015678	0.0519203					SsLRR-RLK356	0.0121557	0.008849
SsLRR-RLK367	0.0414027	0.033856					SsLRR-RLK367	0.04176	0.0113267
SsLRR-RLK388	0.0326483	0.0468147					SsLRR-RLK388	0.0124607	0.0157663
SsLRR-RLK357	0.979279	0.520606					SsLRR-RLK357	0.478012	0.464167
SsLRR-RLK368	0.681174	0.463492					SsLRR-RLK368	0.378984	0.271321
SsLRR-RLK378	0.226045	0.0804493					SsLRR-RLK378	0.150839	0.288188
SsLRR-RLK358	0.074629	0.00851533					SsLRR-RLK358	0.125147	0
SsLRR-RLK298	0.019068	0.011391					SsLRR-RLK298	0.0459993	0
SsLRR-RLK290	0.0732013	0.038919					SsLRR-RLK290	0.0525867	0.012643
SsLRR-RLK381	0.0234577	0					SsLRR-RLK381	0.0341527	0
SsLRR-RLK393	0.0647967	0.031194					SsLRR-RLK393	0.128863	0.00505767
SsLRR-RLK359	3.9367	2.98418					SsLRR-RLK359	2.79744	3.01879
SsLRR-RLK373	2.28401	1.19819					SsLRR-RLK373	1.10657	1.47169
SsLRR-RLK391	2.44848	1.86626					SsLRR-RLK391	1.82583	1.75263
SsLRR-RLK374	0.359729	0.274307					SsLRR-RLK374	0.182484	0.235839
SsLRR-RLK360	0.584586	0.882748					SsLRR-RLK360	0.511818	3.59006
SsLRR-RLK390	0.399409	0.602298					SsLRR-RLK390	0.219616	2.83703
SsLRR-RLK361	2.33921	1.97814					SsLRR-RLK361	1.96473	1.46192
SsLRR-RLK375	2.10897	1.95699					SsLRR-RLK375	1.6181	1.41519
SsLRR-RLK382	5.29742	4.66102					SsLRR-RLK382	4.43622	3.07407
SsLRR-RLK369	7.30135	2.88484					SsLRR-RLK369	9.69307	3.64124
SsLRR-RLK370	0.137534	0.0102287					SsLRR-RLK370	0.0484773	0.00736367
SsLRR-RLK371	0.409521	0.00570033					SsLRR-RLK371	0	0.104208
SsLRR-RLK372	3.69292	0.723247					SsLRR-RLK372	3.13083	0.564009
SsLRR-RLK379	1.01611	0.370566					SsLRR-RLK379	1.34623	0.509022
SsLRR-RLK389	0.498401	0.231145					SsLRR-RLK389	0.662819	0.359888
SsLRR-RLK380	0.480321	0.386331					SsLRR-RLK380	0.347638	0.372027
SsLRR-RLK392	0.006237	0					SsLRR-RLK392	0	0
SsLRR-RLK383	0.0329897	0					SsLRR-RLK383	0.0111647	0.007107
SsLRR-RLK394	9.11851	5.68459					SsLRR-RLK394	11.157	7.04293
SsLRR-RLK416	6.76749	3.87094					SsLRR-RLK416	7.46219	5.75556
SsLRR-RLK417	8.79082	6.13698					SsLRR-RLK417	11.261	7.92925
SsLRR-RLK429	6.86692	4.62133					SsLRR-RLK429	9.17145	5.72169
SsLRR-RLK395	0.0308517	0.003373					SsLRR-RLK395	0.0221557	0
SsLRR-RLK419	1.45201	0.583776					SsLRR-RLK419	1.46573	0.769092
SsLRR-RLK409	5.29568	15.0403					SsLRR-RLK409	4.67472	18.835
SsLRR-RLK422	1.03784	0.143647					SsLRR-RLK422	0.81467	0.381582
SsLRR-RLK397	0.021962	0.009609					SsLRR-RLK397	0.0569387	0
SsLRR-RLK411	0.15869	0.0594047					SsLRR-RLK411	0.273406	0.192268
SsLRR-RLK423	0.157863	0.0874017					SsLRR-RLK423	0.26538	0.313908
SsLRR-RLK432	0.190558	0.0271873					SsLRR-RLK432	0.165852	0.0682643
SsLRR-RLK398	1.18611	1.99817					SsLRR-RLK398	0.810179	1.82341
SsLRR-RLK412	1.97405	1.72798					SsLRR-RLK412	1.07114	1.95501
SsLRR-RLK424	1.72132	2.74328					SsLRR-RLK424	1.3018	2.71541
SsLRR-RLK433	2.2708	2.00942					SsLRR-RLK433	1.38456	2.5024
SsLRR-RLK399	0	0					SsLRR-RLK399	0	0
SsLRR-RLK400	8.73686	2.46625					SsLRR-RLK400	5.63959	2.96221
SsLRR-RLK434	8.24696	2.0729					SsLRR-RLK434	4.80007	2.35831
SsLRR-RLK401	3.99076	2.137					SsLRR-RLK401	2.66277	1.6719
SsLRR-RLK402	0.101727	0.0100563					SsLRR-RLK402	0.11416	0.0202013
SsLRR-RLK413	0.068644	0.0101327					SsLRR-RLK413	0.133995	0
SsLRR-RLK425	0.127366	0.0155907					SsLRR-RLK425	0.0905897	0
SsLRR-RLK403	0	0					SsLRR-RLK403	0	0.00400267
SsLRR-RLK426	0.100763	0.0424577					SsLRR-RLK426	0.083155	0.009914
SsLRR-RLK404	0.151658	1.15108					SsLRR-RLK404	0.163764	1.95187
SsLRR-RLK428	0.119177	0.928381					SsLRR-RLK428	0.166987	1.59636
SsLRR-RLK405	0.290934	0.00574467					SsLRR-RLK405	0.34409	0
SsLRR-RLK415	0.375132	0.00474467					SsLRR-RLK415	0.345485	0.0180253
SsLRR-RLK436	0.336094	0.003769					SsLRR-RLK436	0.273456	0.0176893
SsLRR-RLK437	2.08048	1.15733					SsLRR-RLK437	2.15923	1.07771
SsLRR-RLK406	1.57487	0.745449					SsLRR-RLK406	1.57521	0.92081
SsLRR-RLK407	0.0213027	0.007353					SsLRR-RLK407	0.02833	0.022102
SsLRR-RLK418	0	0.00753633					SsLRR-RLK418	0.00743033	0
SsLRR-RLK410	0.815455	2.98841					SsLRR-RLK410	0.845784	2.31814
SsLRR-RLK421	0.774802	1.89888					SsLRR-RLK421	0.663279	1.87058
SsLRR-RLK430	0.763177	2.6732					SsLRR-RLK430	0.69846	2.46875
SsLRR-RLK431	1.37509	4.66997					SsLRR-RLK431	1.25644	4.1436
SsLRR-RLK414	2.93957	0.485484					SsLRR-RLK414	2.41384	0.344639
SsLRR-RLK435	0.393046	0.0281373					SsLRR-RLK435	0.186556	0.0639557
SsLRR-RLK427	0	0					SsLRR-RLK427	0	0

## Sheet: infection by SLBD
Table S8 FPKM values of 437 SsLRR-RLKs genes based on RNA-seq data that were used in this study
Leaves transcriptome in varieties FN12-047 (susceptibility) subjected to infection by sugarane leaf blight disease at different stage									Leaves transcriptome in varieties ROC22 (resistance) subjected to infection by sugarane leaf blight disease at different stage
Gene name	Control (n=3)	Early stage (n=3)	medium to late stage (n=3)						Gene name	Control (n=3)	Early stage (n=3)	medium to late stage (n=3)
SsLRR-RLK1	0.109842	0.0689013	0.048117		SLBD: sugarane leaf blight disease				SsLRR-RLK1	0.011357	0.0776233	0.130448
SsLRR-RLK2	0	0	0						SsLRR-RLK2	0	0	0
SsLRR-RLK20	0	0	0						SsLRR-RLK20	0	0	0
SsLRR-RLK35	0	0	0						SsLRR-RLK35	0	0	0
SsLRR-RLK50	0	0	0						SsLRR-RLK50	0	0	0
SsLRR-RLK38	5.16045	2.95811	3.30648						SsLRR-RLK38	4.47237	5.02059	3.00783
SsLRR-RLK3	0	0	0						SsLRR-RLK3	0.0279797	0	0
SsLRR-RLK22	0	0	0						SsLRR-RLK22	0.007359	0.0151613	0
SsLRR-RLK52	0	0	0						SsLRR-RLK52	0	0	0.0120957
SsLRR-RLK54	3.57723	1.9792	0.228684						SsLRR-RLK54	1.96491	2.32632	4.07419
SsLRR-RLK21	4.91766	3.31736	1.2147						SsLRR-RLK21	3.39412	3.66313	5.3396
SsLRR-RLK53	2.63379	1.73677	0.602582						SsLRR-RLK53	3.32664	3.17647	3.39926
SsLRR-RLK4	0	0	0						SsLRR-RLK4	0	0	0
SsLRR-RLK41	0	0	0						SsLRR-RLK41	0	0	0
SsLRR-RLK366	0	0	0						SsLRR-RLK366	0	0	0
SsLRR-RLK45	0	0	0						SsLRR-RLK45	0	0	0
SsLRR-RLK55	0	0	0						SsLRR-RLK55	0.064749	0	0
SsLRR-RLK5	2.16799	1.35445	1.13013						SsLRR-RLK5	0.963063	0.753259	1.00608
SsLRR-RLK37	0.134736	0	0						SsLRR-RLK37	0.198024	0.0416947	0.128326
SsLRR-RLK51	1.04979	0.652082	0.398826						SsLRR-RLK51	0.537841	0.272838	0.44227
SsLRR-RLK6	4.53736	4.11942	4.76712						SsLRR-RLK6	3.78821	5.83965	2.98313
SsLRR-RLK7	2.31403	2.07592	2.54128						SsLRR-RLK7	2.26	3.07837	1.38229
SsLRR-RLK203	4.65862	4.52535	5.54399						SsLRR-RLK203	4.11113	5.45924	4.62366
SsLRR-RLK249	5.26645	4.60499	6.54101						SsLRR-RLK249	4.45898	7.65259	5.83214
SsLRR-RLK25	2.75559	0.673105	1.01433						SsLRR-RLK25	4.88363	3.2098	1.88326
SsLRR-RLK48	0.0846877	0.28309	0.430011						SsLRR-RLK48	0.863711	1.11987	0
SsLRR-RLK9	0	0	0						SsLRR-RLK9	0	0	0
SsLRR-RLK23	0	0	0						SsLRR-RLK23	0	0	0
SsLRR-RLK39	0	0	0						SsLRR-RLK39	0	0	0
SsLRR-RLK10	0	0	0						SsLRR-RLK10	0	0	0
SsLRR-RLK57	0.00847567	0	0						SsLRR-RLK57	0	0	0
SsLRR-RLK26	0.0145097	0	0						SsLRR-RLK26	0	0	0
SsLRR-RLK42	0	0	0						SsLRR-RLK42	0	0	0
SsLRR-RLK56	0.00331633	0.00440767	0						SsLRR-RLK56	0.00529267	0	0.00534967
SsLRR-RLK11	0	0.020155	0						SsLRR-RLK11	0	0	0
SsLRR-RLK27	0.180108	0.0984787	0.164922						SsLRR-RLK27	0	0.059467	0.0199347
SsLRR-RLK43	0.175175	0.290519	0.18408						SsLRR-RLK43	0	0.0785743	0.0362313
SsLRR-RLK28	0.182924	0.273584	0.174078						SsLRR-RLK28	0.326753	0.235347	0.325689
SsLRR-RLK44	0	0	0						SsLRR-RLK44	0.0974717	0.0283923	0.172814
SsLRR-RLK12	2.24637	1.02966	0.461238						SsLRR-RLK12	2.80099	1.99925	1.35181
SsLRR-RLK59	1.44404	0.406258	0.22499						SsLRR-RLK59	2.45317	1.1373	1.53016
SsLRR-RLK29	0.399582	0.08659	0.194041						SsLRR-RLK29	0.199423	0.459186	0.254071
SsLRR-RLK58	0.926063	0.376363	0.0864337						SsLRR-RLK58	1.85684	0.830948	1.04314
SsLRR-RLK13	0	0.003447	0						SsLRR-RLK13	0	0.0274683	0
SsLRR-RLK30	0.019802	0.00515967	0.0165853						SsLRR-RLK30	0.037719	0.0110363	0.0189453
SsLRR-RLK60	0	0.00342867	0.002302						SsLRR-RLK60	0	0	0
SsLRR-RLK14	1.20626	1.95801	1.62819						SsLRR-RLK14	0.327491	0.208373	0.706023
SsLRR-RLK62	1.82775	3.66271	2.91483						SsLRR-RLK62	0.396223	0.551567	0.900158
SsLRR-RLK15	0.856427	0.729696	0.888097						SsLRR-RLK15	1.30163	0.983619	1.16318
SsLRR-RLK49	1.94024	1.45561	2.09505						SsLRR-RLK49	3.01431	3.66345	3.66379
SsLRR-RLK63	0.856583	0.339782	1.1534						SsLRR-RLK63	2.0496	1.49005	2.43083
SsLRR-RLK16	4.04949	4.09874	3.58205						SsLRR-RLK16	1.80123	2.71313	3.10461
SsLRR-RLK32	4.65015	4.47206	3.75906						SsLRR-RLK32	2.4569	3.33756	3.5914
SsLRR-RLK17	11.3215	15.177	13.1152						SsLRR-RLK17	10.309	14.1817	11.7351
SsLRR-RLK33	13.652	18.7131	16.3586						SsLRR-RLK33	12.7675	16.1834	14.429
SsLRR-RLK18	6.81205	11.9338	19.0182						SsLRR-RLK18	4.48748	7.24196	15.1566
SsLRR-RLK64	15.0152	28.4627	43.776						SsLRR-RLK64	9.67318	18.689	32.8561
SsLRR-RLK19	5.43407	10.0136	16.5573						SsLRR-RLK19	3.12653	6.59637	12.5727
SsLRR-RLK24	4.89002	9.08603	14.7365						SsLRR-RLK24	2.8312	5.455	11.052
SsLRR-RLK96	0.0683823	0	0						SsLRR-RLK96	0.057058	0.0253467	0.0770713
SsLRR-RLK134	0.109143	0.0443337	0.019802						SsLRR-RLK134	0.280097	0.255116	0.0583553
SsLRR-RLK118	0.222855	0.081589	0.0246013						SsLRR-RLK118	0.112433	0.094264	0.214297
SsLRR-RLK34	0.245004	0.108222	0.123058						SsLRR-RLK34	0	0.099921	0.1227
SsLRR-RLK47	0.0100273	0.433903	0.486665						SsLRR-RLK47	0	0.0448693	0.032036
SsLRR-RLK31	0.785727	1.81955	2.36164						SsLRR-RLK31	0.0342767	0.156319	0.526028
SsLRR-RLK46	0.955324	2.33954	3.2196						SsLRR-RLK46	0	0.25322	0.629886
SsLRR-RLK61	0.376647	1.03838	1.45965						SsLRR-RLK61	0	0.116707	0.221038
SsLRR-RLK36	3.89099	3.78445	2.31221						SsLRR-RLK36	0.921041	1.60938	1.92524
SsLRR-RLK40	0	0	0						SsLRR-RLK40	0	0	0
SsLRR-RLK126	5.1319	3.33203	3.58158						SsLRR-RLK126	3.18415	3.22786	3.17106
SsLRR-RLK125	5.63671	3.4711	4.12402						SsLRR-RLK125	3.98601	3.39998	4.05904
SsLRR-RLK103	0.515966	0.225997	0.172195						SsLRR-RLK103	0.659094	0.509794	0.703876
SsLRR-RLK65	1.00334	0.666762	0.907849						SsLRR-RLK65	0.908523	0.340953	1.27072
SsLRR-RLK82	0.60541	0.285474	0.548058						SsLRR-RLK82	1.08016	0.740841	1.08198
SsLRR-RLK83	1.31821	0.956392	1.12149						SsLRR-RLK83	2.30784	1.51477	2.30383
SsLRR-RLK102	0.709538	0.405873	0.62749						SsLRR-RLK102	0.828383	0.569059	1.04067
SsLRR-RLK66	8.93799	7.05204	8.86725						SsLRR-RLK66	2.76472	2.29373	5.86136
SsLRR-RLK84	13.8382	11.1733	13.2507						SsLRR-RLK84	6.58986	4.61058	9.79318
SsLRR-RLK104	10.0965	7.72546	10.1164						SsLRR-RLK104	4.57278	3.94493	7.34994
SsLRR-RLK85	4.82353	2.5305	1.94893						SsLRR-RLK85	3.41086	2.2022	2.94861
SsLRR-RLK106	2.82486	1.77904	0.736266						SsLRR-RLK106	0.768451	0.761766	1.14565
SsLRR-RLK307	0	0.022958	0.0432567						SsLRR-RLK307	0	0	0
SsLRR-RLK127	0	0	0						SsLRR-RLK127	0.023077	0	0
SsLRR-RLK89	0	0	0						SsLRR-RLK89	0	0	0
SsLRR-RLK67	0	0	0						SsLRR-RLK67	0	0	0.0167537
SsLRR-RLK90	0	0	0						SsLRR-RLK90	0	0	0
SsLRR-RLK109	0	0	0						SsLRR-RLK109	0	0	0.0167257
SsLRR-RLK110	0	0	0						SsLRR-RLK110	0	0	0.00881433
SsLRR-RLK132	0	0	0						SsLRR-RLK132	0	0	0.013873
SsLRR-RLK68	2.47301	2.0165	3.32184						SsLRR-RLK68	2.43902	1.42971	5.15914
SsLRR-RLK69	2.21794	1.75022	2.79104						SsLRR-RLK69	0.621204	0.874616	3.89401
SsLRR-RLK111	4.52171	3.53133	4.35208						SsLRR-RLK111	2.79492	1.88257	6.44666
SsLRR-RLK70	7.34708	5.56264	5.82918						SsLRR-RLK70	11.095	10.0801	7.89276
SsLRR-RLK71	0	0	0						SsLRR-RLK71	0	0	0
SsLRR-RLK91	0	0	0						SsLRR-RLK91	0.0558893	0	0
SsLRR-RLK112	0.0465563	0	0						SsLRR-RLK112	0	0	0.0197283
SsLRR-RLK133	0.041259	0	0						SsLRR-RLK133	0	0	0
SsLRR-RLK72	0.603168	0.535456	0.474894						SsLRR-RLK72	0.720449	0.653399	0.370717
SsLRR-RLK138	0.517364	0.474523	0.515603						SsLRR-RLK138	1.15187	1.21415	1.06994
SsLRR-RLK95	0.426294	0.387408	0.304379						SsLRR-RLK95	0.315108	0.315521	0.086803
SsLRR-RLK117	0.369003	0.368235	0.162918						SsLRR-RLK117	0.557951	0.343491	0.222017
SsLRR-RLK139	0.21243	0.350773	0.193663						SsLRR-RLK139	0.809963	0.954298	0.193677
SsLRR-RLK73	0	0.0165783	0.037491						SsLRR-RLK73	0.06529	0.075964	0
SsLRR-RLK135	0.004114	0.012552	0.020787						SsLRR-RLK135	0	0	0.0148577
SsLRR-RLK75	0	0	0.0468483						SsLRR-RLK75	0	0	0
SsLRR-RLK74	0	0.0127417	0						SsLRR-RLK74	0	0	0
SsLRR-RLK94	0	0	0.0327063						SsLRR-RLK94	0	0	0.00398833
SsLRR-RLK137	0	0.0180787	0.132649						SsLRR-RLK137	0	0	0.08249
SsLRR-RLK76	3.91907	2.97423	3.80102						SsLRR-RLK76	3.73965	5.2145	4.80219
SsLRR-RLK97	3.64199	2.7844	3.60383						SsLRR-RLK97	3.67256	5.15402	4.34925
SsLRR-RLK119	5.06139	3.59656	5.12547						SsLRR-RLK119	4.2956	6.49727	4.98332
SsLRR-RLK77	1.03013	0.545345	0.413056						SsLRR-RLK77	0.701903	0.0727437	1.15807
SsLRR-RLK98	0.823716	0.390491	0.3592						SsLRR-RLK98	0.440708	0.07602	0.901277
SsLRR-RLK140	0.700767	0.470851	0.328219						SsLRR-RLK140	0.368979	0.0558263	1.02338
SsLRR-RLK78	0	0	0.0141973						SsLRR-RLK78	0	0	0
SsLRR-RLK143	0.40821	0.502503	1.05232						SsLRR-RLK143	0	0	0.113439
SsLRR-RLK79	0	0	0						SsLRR-RLK79	0	0	0
SsLRR-RLK122	0.722809	0.994474	1.43817						SsLRR-RLK122	0.655133	0.379026	2.03673
SsLRR-RLK120	6.34314	4.84244	4.42748						SsLRR-RLK120	3.97307	4.31875	4.05418
SsLRR-RLK141	14.7555	11.1546	11.6536						SsLRR-RLK141	11.4903	11.9003	11.2531
SsLRR-RLK80	0	0	0						SsLRR-RLK80	0	0	0.081649
SsLRR-RLK124	0.020137	0	0.0219187						SsLRR-RLK124	0.169637	0.282892	0.262635
SsLRR-RLK123	0.025865	0	0.0321737						SsLRR-RLK123	0.337291	0.426991	0.157899
SsLRR-RLK81	0.52826	0.321855	0.397777						SsLRR-RLK81	0.709429	0.545425	0.740663
SsLRR-RLK100	0.535293	0.246003	0.464187						SsLRR-RLK100	0.757054	0.542053	0.786478
SsLRR-RLK101	0.377853	0.204879	0.261987						SsLRR-RLK101	0.51624	0.432253	0.601572
SsLRR-RLK86	2.0158	1.45884	0.655771						SsLRR-RLK86	0.591886	0.480895	0.956439
SsLRR-RLK105	0	0	0						SsLRR-RLK105	0	0	0.561047
SsLRR-RLK128	0	0	0						SsLRR-RLK128	0	0	0
SsLRR-RLK87	0	0	0						SsLRR-RLK87	0	0	0
SsLRR-RLK88	12.5432	10.9996	11.0702						SsLRR-RLK88	3.93299	8.47721	16.0287
SsLRR-RLK131	18.639	16.4207	15.5222						SsLRR-RLK131	7.73177	11.6752	18.7033
SsLRR-RLK92	0.071618	0.113313	0.103911						SsLRR-RLK92	0.197141	0.027883	0.27804
SsLRR-RLK113	4.12426	5.19715	5.09732						SsLRR-RLK113	5.04221	3.43219	8.39741
SsLRR-RLK114	0.0521337	0.0615133	0.115721						SsLRR-RLK114	0.09604	0.0711873	0.0642687
SsLRR-RLK93	0.288325	0.269487	0.23052						SsLRR-RLK93	0.368438	0.407848	0.528869
SsLRR-RLK116	0.403806	0.358106	0.341032						SsLRR-RLK116	0.452851	0.431322	0.31804
SsLRR-RLK136	0.832232	0.65795	0.364032						SsLRR-RLK136	0.788132	0.91408	0.899395
SsLRR-RLK99	1.26138	0.817006	0.642074						SsLRR-RLK99	1.25317	1.32797	0.674905
SsLRR-RLK121	0.710108	1.19717	1.35431						SsLRR-RLK121	1.43392	0.941474	0.388402
SsLRR-RLK142	2.21872	2.18148	1.57835						SsLRR-RLK142	1.70607	2.03162	1.69834
SsLRR-RLK107	0	0	0.0676147						SsLRR-RLK107	0	0	0.0155757
SsLRR-RLK108	0.31968	0.290496	0.268864						SsLRR-RLK108	0.208313	0.380164	0.279847
SsLRR-RLK130	0.41272	0.259595	0.262743						SsLRR-RLK130	0.322773	0.275142	0.176065
SsLRR-RLK129	0.475989	0.389736	0.235587						SsLRR-RLK129	0.0477247	0.304515	0.15544
SsLRR-RLK115	0.73698	1.36708	1.69693						SsLRR-RLK115	0.595296	0	2.31131
SsLRR-RLK144	0.021427	0.0106957	0						SsLRR-RLK144	0	0.00278633	0
SsLRR-RLK185	3.24863	3.02872	3.0473						SsLRR-RLK185	8.42495	6.99778	7.71565
SsLRR-RLK173	34.6506	38.862	31.9775						SsLRR-RLK173	10.557	14.9261	21.0851
SsLRR-RLK145	0.644405	0.227236	0.1494						SsLRR-RLK145	0	0	0.0422773
SsLRR-RLK353	0.174867	0.183996	0						SsLRR-RLK353	0	0.0596953	0
SsLRR-RLK146	5.55332	5.59302	12.7955						SsLRR-RLK146	11.2145	15.8746	20.5312
SsLRR-RLK147	2.84314	2.45003	1.76488						SsLRR-RLK147	3.09405	1.95287	3.33588
SsLRR-RLK189	2.7033	2.41254	1.84108						SsLRR-RLK189	2.93018	2.01704	3.33181
SsLRR-RLK159	2.17744	1.9009	1.41731						SsLRR-RLK159	2.37664	1.42293	2.97553
SsLRR-RLK188	1.29606	1.22799	0.979654						SsLRR-RLK188	1.44919	0.442235	1.64162
SsLRR-RLK148	1.18854	1.0701	2.3509						SsLRR-RLK148	1.86943	2.04582	1.32002
SsLRR-RLK175	4.81043	2.37157	1.64099						SsLRR-RLK175	1.69118	1.27741	1.68231
SsLRR-RLK149	0.232643	0.00603133	0						SsLRR-RLK149	0.0837917	0.0839043	0.272283
SsLRR-RLK176	0	0.0550823	0						SsLRR-RLK176	0.0117203	0	0.100647
SsLRR-RLK162	0.441684	0.26777	0.157071						SsLRR-RLK162	0.109116	0.122108	0.402657
SsLRR-RLK177	0.0560003	0.131988	0.0611487						SsLRR-RLK177	0	0.0580673	0.164216
SsLRR-RLK150	0.390089	0.344953	0.311832						SsLRR-RLK150	0.207726	0.0822317	0.345865
SsLRR-RLK151	0.0741747	0.113165	0.150488						SsLRR-RLK151	0.0900803	0.087389	0.155306
SsLRR-RLK152	0.0593023	0.051214	0						SsLRR-RLK152	0	0.172215	0.0556673
SsLRR-RLK164	0.0664313	0.0867847	0.080866						SsLRR-RLK164	0.38926	0.862164	0.069708
SsLRR-RLK387	0	0	0						SsLRR-RLK387	0	0	0
SsLRR-RLK165	0	0	0						SsLRR-RLK165	0	0.00343267	0
SsLRR-RLK180	0	0	0						SsLRR-RLK180	0	0	0
SsLRR-RLK193	0	0	0						SsLRR-RLK193	0	0	0.00416767
SsLRR-RLK153	0.0327023	0.0396113	0.0652743						SsLRR-RLK153	0.107579	0.086349	0.100963
SsLRR-RLK194	0.030309	0.0958753	0.0596013						SsLRR-RLK194	0.0759183	0.045036	0.044218
SsLRR-RLK166	0.0988127	0	0.0848153						SsLRR-RLK166	0.0842053	0	0.036765
SsLRR-RLK181	0.337826	0.384034	0.148795						SsLRR-RLK181	0.242781	0.174904	0.417343
SsLRR-RLK154	0.232689	0.224276	0.324163						SsLRR-RLK154	0.205826	0.140249	0.654316
SsLRR-RLK167	0.660471	0.632872	0.553829						SsLRR-RLK167	0.396746	0.603269	0.415309
SsLRR-RLK182	1.24856	1.17242	0.85232						SsLRR-RLK182	1.1607	1.15569	1.77209
SsLRR-RLK195	0.225716	0.238833	0.22769						SsLRR-RLK195	0.219788	0.142139	0.232457
SsLRR-RLK155	10.398	13.0013	6.6248						SsLRR-RLK155	7.09597	6.74671	11.5866
SsLRR-RLK183	7.25234	7.97576	4.60045						SsLRR-RLK183	3.16772	3.2961	5.93402
SsLRR-RLK196	13.5371	15.0687	8.20647						SsLRR-RLK196	5.90176	6.25812	9.47059
SsLRR-RLK156	1.16177	0.704359	0.40271						SsLRR-RLK156	0.495072	0.326091	0.360589
SsLRR-RLK168	0.801948	0.370301	0.280311						SsLRR-RLK168	0.182469	0.122716	0.400945
SsLRR-RLK169	35.5064	27.0559	19.9148						SsLRR-RLK169	43.2509	46.6027	30.3602
SsLRR-RLK157	2.64423	2.21329	1.5653						SsLRR-RLK157	1.83482	1.74734	1.9574
SsLRR-RLK170	2.14639	1.81565	1.27887						SsLRR-RLK170	1.4262	1.36991	1.58491
SsLRR-RLK184	2.74232	2.25999	1.56562						SsLRR-RLK184	1.86229	1.7162	1.96122
SsLRR-RLK158	6.42316	5.7254	7.4993						SsLRR-RLK158	19.4254	19.2027	8.08501
SsLRR-RLK174	2.44093	5.48709	8.87935						SsLRR-RLK174	0.690685	0.834189	1.24758
SsLRR-RLK160	0	0	0						SsLRR-RLK160	0	0	0
SsLRR-RLK190	0	0	0						SsLRR-RLK190	0	0	0
SsLRR-RLK161	2.63585	1.77286	1.50339						SsLRR-RLK161	0.677645	1.38005	0.929739
SsLRR-RLK191	5.19071	3.03022	2.21096						SsLRR-RLK191	1.52392	2.08295	1.57774
SsLRR-RLK163	0.596958	0.576727	0.682586						SsLRR-RLK163	1.04033	0.610184	0.701793
SsLRR-RLK178	0.666994	0.529634	0.613302						SsLRR-RLK178	1.01032	0.519393	0.704251
SsLRR-RLK179	0.066665	0	0.0578703						SsLRR-RLK179	0	0.036339	0.045634
SsLRR-RLK192	0.566913	0.497392	0.447262						SsLRR-RLK192	0.0372847	0.07328	0.0688903
SsLRR-RLK171	0.370216	0.143501	0.309957						SsLRR-RLK171	0.170257	0.130101	0.165316
SsLRR-RLK172	2.61639	2.60053	2.352						SsLRR-RLK172	3.14473	3.62997	4.9815
SsLRR-RLK187	4.8241	5.05677	10.4751						SsLRR-RLK187	6.98548	10.1019	14.5857
SsLRR-RLK186	0.353848	0.75543	2.27374						SsLRR-RLK186	0.218276	0.172924	0.596595
SsLRR-RLK197	1.95633	1.06464	1.95333						SsLRR-RLK197	7.48299	6.99705	3.94281
SsLRR-RLK243	0.24033	0.294627	0.72363						SsLRR-RLK243	0.692466	0.950787	0.519478
SsLRR-RLK245	0.42108	0.614746	0.896123						SsLRR-RLK245	2.32228	3.82173	0.059255
SsLRR-RLK244	3.2432	3.46783	3.23876						SsLRR-RLK244	5.66966	5.10285	5.33701
SsLRR-RLK246	233.08	321.542	333.403						SsLRR-RLK246	149.271	216.311	272.048
SsLRR-RLK218	0.36754	0.462174	0.557492						SsLRR-RLK218	0.376639	0.360251	0.550964
SsLRR-RLK198	0	0	0						SsLRR-RLK198	0	0	0
SsLRR-RLK199	2.867	2.90636	9.72277						SsLRR-RLK199	2.04635	4.78715	4.01719
SsLRR-RLK227	1.62928	1.63098	5.4087						SsLRR-RLK227	1.52656	3.69455	3.41951
SsLRR-RLK201	3.49189	3.1397	4.1468						SsLRR-RLK201	2.47931	2.30125	3.41235
SsLRR-RLK247	5.29071	4.93789	6.40767						SsLRR-RLK247	2.17694	2.84819	4.45467
SsLRR-RLK248	0.52268	0.323738	0.357988						SsLRR-RLK248	1.087	0.534026	0.549128
SsLRR-RLK202	13.5955	19.6303	15.8441						SsLRR-RLK202	7.77123	8.64113	10.1711
SsLRR-RLK228	4.05905	3.62862	4.49546						SsLRR-RLK228	3.24629	6.3394	2.74452
SsLRR-RLK8	3.39884	2.96953	3.54926						SsLRR-RLK8	2.9991	4.97868	3.49618
SsLRR-RLK200	1.45435	0.99873	1.81182						SsLRR-RLK200	1.70309	2.80764	1.79362
SsLRR-RLK204	0.926244	0.649	0.692437						SsLRR-RLK204	1.99689	1.23112	2.67446
SsLRR-RLK205	0.037983	0.0360887	0.018303						SsLRR-RLK205	0	0.0612527	0.0436827
SsLRR-RLK229	0.07516	0.03092	0.032549						SsLRR-RLK229	0	0	0
SsLRR-RLK206	0	0	0						SsLRR-RLK206	0	0.0407657	0
SsLRR-RLK396	3.60635	2.86814	1.40789						SsLRR-RLK396	2.80142	2.05839	4.3151
SsLRR-RLK408	1.68577	1.64366	0.561913						SsLRR-RLK408	1.56541	1.0789	1.28732
SsLRR-RLK420	7.08421	5.41593	2.37938						SsLRR-RLK420	5.57931	3.97078	6.49713
SsLRR-RLK230	0	0	0						SsLRR-RLK230	0	0	0
SsLRR-RLK211	0.0520923	0.0183873	0.0383647						SsLRR-RLK211	0.094817	0.0580353	0.0481207
SsLRR-RLK222	0.0462417	0.0220593	0.0766927						SsLRR-RLK222	0.0960987	0.108149	0.0545983
SsLRR-RLK212	4.57917	5.34952	4.3586						SsLRR-RLK212	2.44279	3.87051	3.52964
SsLRR-RLK231	0.0278697	0.018952	0.0301617						SsLRR-RLK231	0	0.0223547	0.00682467
SsLRR-RLK207	0.0345343	0.00928033	0.0679467						SsLRR-RLK207	0.072252	0.0322153	0.030831
SsLRR-RLK256	1.7866	1.47221	1.55328						SsLRR-RLK256	1.54841	2.19727	1.0823
SsLRR-RLK255	0.0907813	0.0402413	0.0648563						SsLRR-RLK255	0	0.0399043	0.046667
SsLRR-RLK208	1.75961	1.44208	1.36253						SsLRR-RLK208	1.15139	2.00903	0.590753
SsLRR-RLK209	0.843987	0.843195	0.715992						SsLRR-RLK209	0.699925	0.898706	0.36417
SsLRR-RLK210	0.598658	0.389938	0.409313						SsLRR-RLK210	0.407061	0.305005	0.420699
SsLRR-RLK225	0.043964	0.0535507	0.045304						SsLRR-RLK225	0	0.065342	0.0483353
SsLRR-RLK221	0.472452	0.317614	0.335814						SsLRR-RLK221	0.55881	0.555563	0.432255
SsLRR-RLK234	0.293867	0.182622	0.36212						SsLRR-RLK234	0.242986	0.175959	0.45327
SsLRR-RLK257	0.133076	0.097461	0.269502						SsLRR-RLK257	0.086926	0.148107	0.343042
SsLRR-RLK236	4.23643	4.85595	4.18824						SsLRR-RLK236	2.36012	2.8371	3.21044
SsLRR-RLK259	4.29809	4.7294	3.87295						SsLRR-RLK259	2.62966	2.55703	2.91457
SsLRR-RLK213	0.0206263	0.00654233	0.0499167						SsLRR-RLK213	0.026081	0	0
SsLRR-RLK224	0.0275547	0.0976173	0.064244						SsLRR-RLK224	0.140825	0.211937	0.12183
SsLRR-RLK233	1.29125	1.17656	1.09293						SsLRR-RLK233	1.24761	1.70185	0.893239
SsLRR-RLK214	0.103084	0.367551	0.377508						SsLRR-RLK214	0.679873	0.684109	0.678838
SsLRR-RLK239	0.115027	0.150017	0.228425						SsLRR-RLK239	0.372943	0.374847	0.476281
SsLRR-RLK215	0.119011	0.135415	0.206983						SsLRR-RLK215	2.98945	1.55532	5.1296
SsLRR-RLK240	0	0	0						SsLRR-RLK240	0	0	0
SsLRR-RLK262	0	0	0						SsLRR-RLK262	0	0	0
SsLRR-RLK216	0.0106453	0	0.0113487						SsLRR-RLK216	0	0	0.00942167
SsLRR-RLK242	0	0	0						SsLRR-RLK242	0	0	0.0373637
SsLRR-RLK241	1.72275	1.46404	1.35114						SsLRR-RLK241	2.06942	2.22218	1.85687
SsLRR-RLK217	0.694141	0.89729	0						SsLRR-RLK217	0.101136	0.0846697	0
SsLRR-RLK219	1.08174	1.43425	1.38652						SsLRR-RLK219	0.184353	0.336836	0
SsLRR-RLK220	2.49883	2.05788	1.97124						SsLRR-RLK220	1.54975	2.11888	0.971378
SsLRR-RLK223	0.0896877	0.075229	0.227478						SsLRR-RLK223	0	0	0
SsLRR-RLK226	0.930285	0.763014	0.633217						SsLRR-RLK226	0.734727	0.447808	0.457753
SsLRR-RLK261	1.57267	1.08745	0.813263						SsLRR-RLK261	0.867025	0.620746	0.464796
SsLRR-RLK251	0	0	0						SsLRR-RLK251	0	0.017404	0.034152
SsLRR-RLK232	0.205571	0.258003	0.295841						SsLRR-RLK232	0.231598	0.298711	0.204616
SsLRR-RLK235	0.052048	0.017273	0.039397						SsLRR-RLK235	0.0671953	0.0533673	0.0311393
SsLRR-RLK258	0.117889	0.0567573	0.0560537						SsLRR-RLK258	0.13018	0.13612	0.0411687
SsLRR-RLK237	0.0292667	0.0542007	0.0426103						SsLRR-RLK237	0.0237933	0.0341667	0.0733267
SsLRR-RLK238	0.733409	0.547223	0.49364						SsLRR-RLK238	1.65251	0.923259	2.19068
SsLRR-RLK250	0.410368	0.490044	0.341923						SsLRR-RLK250	1.32998	0.954558	0.964721
SsLRR-RLK252	0.0262273	0	0						SsLRR-RLK252	0	0.084694	0.008835
SsLRR-RLK253	0.577847	0.517483	0.658792						SsLRR-RLK253	0.32523	0.530264	0.246324
SsLRR-RLK254	0.046285	0.0164673	0.0292867						SsLRR-RLK254	0	0.0472933	0.0202793
SsLRR-RLK260	0.0363647	0	0.0328287						SsLRR-RLK260	0	0.009301	0.018094
SsLRR-RLK299	0.722675	0.460586	0.451011						SsLRR-RLK299	0.851292	0.853819	1.0517
SsLRR-RLK263	1.66674	2.01141	1.49132						SsLRR-RLK263	2.13488	1.69434	2.90589
SsLRR-RLK276	0.187439	0.155745	0.137563						SsLRR-RLK276	0.0577667	0.0339943	0.125325
SsLRR-RLK300	0.0460637	0.0538193	0.0132027						SsLRR-RLK300	0.0781817	0.015985	0
SsLRR-RLK264	0	0	0						SsLRR-RLK264	0	0	0
SsLRR-RLK277	0	0	0						SsLRR-RLK277	0	0	0
SsLRR-RLK265	0.064488	0.254277	0.441342						SsLRR-RLK265	0.11992	0.0213493	0.0225407
SsLRR-RLK266	39.7676	50.874	50.2185						SsLRR-RLK266	29.1775	39.021	54.9034
SsLRR-RLK292	21.6811	30.3392	30.7332						SsLRR-RLK292	16.5961	19.6056	26.7506
SsLRR-RLK267	0.156812	0.133474	0.653173						SsLRR-RLK267	0.464146	1.01528	1.07875
SsLRR-RLK268	0	0	0.064468						SsLRR-RLK268	0	0	0.095241
SsLRR-RLK269	2.77557	3.89848	6.02307						SsLRR-RLK269	2.78028	1.9488	8.45109
SsLRR-RLK281	1.24968	1.66357	2.38108						SsLRR-RLK281	0.202447	0	0.0254013
SsLRR-RLK270	0.0910503	0.068123	0.0402787						SsLRR-RLK270	0.046668	0	0
SsLRR-RLK282	0.0470927	0.0606957	0.018353						SsLRR-RLK282	0	0	0
SsLRR-RLK280	0.0893197	0.024353	0						SsLRR-RLK280	0	0	0.0114177
SsLRR-RLK302	0.0749267	0.076443	0.0312793						SsLRR-RLK302	0.103143	0.035849	0
SsLRR-RLK284	0	0	0						SsLRR-RLK284	7.30854	0	0.556867
SsLRR-RLK271	29.8053	38.4981	49.5149						SsLRR-RLK271	19.4202	21.6112	31.0703
SsLRR-RLK272	26.5213	35.8192	46.7253						SsLRR-RLK272	9.00025	9.51998	15.5889
SsLRR-RLK283	11.9336	14.3521	19.894						SsLRR-RLK283	9.09248	10.5303	13.6826
SsLRR-RLK273	0.0246403	0.012003	0.0124383						SsLRR-RLK273	0	0	0
SsLRR-RLK293	0.0180057	0	0						SsLRR-RLK293	0.0685277	0.155625	0
SsLRR-RLK285	0.102267	0.0318443	0.0152183						SsLRR-RLK285	0.179572	0.202922	0.0230263
SsLRR-RLK294	0.137736	0.032511	0.018117						SsLRR-RLK294	0.22019	0.179219	0.0325463
SsLRR-RLK288	0.032835	0	0						SsLRR-RLK288	0	0.0271253	0
SsLRR-RLK274	0	0	0						SsLRR-RLK274	1.68558	3.6198	0
SsLRR-RLK275	0	0	0						SsLRR-RLK275	0	0	0
SsLRR-RLK278	5.75081	7.07296	6.71405						SsLRR-RLK278	2.54458	3.29816	6.88344
SsLRR-RLK291	4.90265	7.55632	6.41272						SsLRR-RLK291	2.44638	2.6214	5.28223
SsLRR-RLK301	3.87733	4.92315	4.88453						SsLRR-RLK301	1.65076	2.05473	3.90749
SsLRR-RLK279	0.118411	0.0716037	0.077241						SsLRR-RLK279	0.233587	0.0579507	0.172373
SsLRR-RLK286	1.37485	0.719886	0.517523						SsLRR-RLK286	1.59918	1.79411	1.2778
SsLRR-RLK287	1.27145	0.735216	0.741459						SsLRR-RLK287	1.61311	2.13085	1.89658
SsLRR-RLK295	1.54242	0.943958	0.515847						SsLRR-RLK295	2.2191	2.44874	1.68813
SsLRR-RLK303	1.51429	1.01362	0.647464						SsLRR-RLK303	2.13343	2.63059	1.76719
SsLRR-RLK296	1.97923	1.54266	2.33817						SsLRR-RLK296	3.50385	4.54412	2.06298
SsLRR-RLK304	2.67987	2.19604	3.8119						SsLRR-RLK304	3.6809	3.13732	4.41297
SsLRR-RLK305	1.09219	0.598289	0.56564						SsLRR-RLK305	2.90669	2.58663	0.660494
SsLRR-RLK289	0	0	0						SsLRR-RLK289	0	0	0
SsLRR-RLK297	0.16982	0.317541	0.38466						SsLRR-RLK297	0.443695	0.558516	0.183274
SsLRR-RLK306	0.0712573	0.0255227	0.0324307						SsLRR-RLK306	0.055989	0.0401923	0
SsLRR-RLK339	0.039459	0.0188867	0.0253007						SsLRR-RLK339	0.066553	0.034795	0.050139
SsLRR-RLK332	0.0309897	0	0						SsLRR-RLK332	0	0	0
SsLRR-RLK308	0	0	0						SsLRR-RLK308	0.264817	0	0
SsLRR-RLK321	0.0186367	0	0						SsLRR-RLK321	0	0	0.00425033
SsLRR-RLK333	0	0	0						SsLRR-RLK333	0	0	0
SsLRR-RLK311	5.4516	6.55021	7.33997						SsLRR-RLK311	1.17009	4.05153	2.4686
SsLRR-RLK322	6.14119	7.26665	7.87766						SsLRR-RLK322	1.92993	4.26968	3.75308
SsLRR-RLK340	9.33961	10.6557	12.75						SsLRR-RLK340	2.64484	5.70428	5.75988
SsLRR-RLK323	0.357236	0.278426	0.209539						SsLRR-RLK323	0.592758	0.621682	0.366455
SsLRR-RLK309	0.274465	0.165575	0.164581						SsLRR-RLK309	0.603592	0.371498	0.617485
SsLRR-RLK310	0	0	0						SsLRR-RLK310	0	0	0
SsLRR-RLK324	0	0	0						SsLRR-RLK324	0	0	0
SsLRR-RLK341	0	0	0						SsLRR-RLK341	0	0	0
SsLRR-RLK312	0.180564	0.0989457	0.00787						SsLRR-RLK312	0.197743	0.119352	0.26918
SsLRR-RLK325	0.08271	0.0947057	0.00932867						SsLRR-RLK325	0.194906	0.0286573	0.339283
SsLRR-RLK334	0.0916513	0.0240873	0.022895						SsLRR-RLK334	0.168305	0.0354347	0.178574
SsLRR-RLK342	0.159942	0.0594303	0.0426033						SsLRR-RLK342	0.0993093	0.0966647	0.267327
SsLRR-RLK313	0.862541	0.580223	1.35647						SsLRR-RLK313	1.06129	1.34335	0.54201
SsLRR-RLK335	0.51487	0.359865	0.843862						SsLRR-RLK335	0.631436	0.893838	0.592313
SsLRR-RLK343	0.947374	0.723168	1.44813						SsLRR-RLK343	0.98538	1.25251	0.900213
SsLRR-RLK326	0.558211	1.00093	1.55156						SsLRR-RLK326	1.27529	0.792711	0.575774
SsLRR-RLK314	0.017306	0.01272	0						SsLRR-RLK314	0.187513	0.30047	0.0398067
SsLRR-RLK315	0.0452683	0.0794093	0.0781393						SsLRR-RLK315	0	0.045855	0.0207953
SsLRR-RLK327	0.0130897	0	0						SsLRR-RLK327	0	0	0
SsLRR-RLK336	0.0482013	0.033529	0.0799673						SsLRR-RLK336	0.218401	0	0.0381947
SsLRR-RLK316	7.69946	8.17046	8.89286						SsLRR-RLK316	15.5515	21.1828	4.63591
SsLRR-RLK317	25.7616	22.1138	33.6409						SsLRR-RLK317	41.2591	44.7248	23.873
SsLRR-RLK329	41.0643	33.2635	44.5925						SsLRR-RLK329	60.672	62.4265	32.997
SsLRR-RLK330	41.1696	34.3805	49.1379						SsLRR-RLK330	61.1177	63.092	36.649
SsLRR-RLK318	2.75676	2.35784	2.53837						SsLRR-RLK318	0.814542	0.730919	1.98855
SsLRR-RLK347	2.416	2.09365	2.40718						SsLRR-RLK347	0.488095	0.806641	1.81742
SsLRR-RLK348	0.800621	0.673265	0.701809						SsLRR-RLK348	0.987114	1.21677	0.488326
SsLRR-RLK319	1.65397	1.59377	2.22907						SsLRR-RLK319	2.154	2.42265	3.04557
SsLRR-RLK331	1.00625	0.776023	1.66345						SsLRR-RLK331	1.64351	1.94317	2.04245
SsLRR-RLK320	0.0200367	0.0116913	0						SsLRR-RLK320	0	0	0
SsLRR-RLK338	0	0	0.00656533						SsLRR-RLK338	0	0	0
SsLRR-RLK328	0	0	0.007645						SsLRR-RLK328	0	0	0
SsLRR-RLK345	0	0	0.0591873						SsLRR-RLK345	0	0	0.049226
SsLRR-RLK337	0.8963	0.922542	0.953872						SsLRR-RLK337	1.19344	2.39139	0.825709
SsLRR-RLK349	0.215887	0.24409	0.245499						SsLRR-RLK349	0.0878237	0.611546	0.843535
SsLRR-RLK350	0.181771	0.216465	0.243758						SsLRR-RLK350	0.0595053	0.497392	0.722761
SsLRR-RLK344	1.15978	0.833353	3.92731						SsLRR-RLK344	1.71401	2.38881	1.5491
SsLRR-RLK346	12.3523	9.98253	10.9007						SsLRR-RLK346	36.9408	31.4759	29.5426
SsLRR-RLK351	0	0	0						SsLRR-RLK351	0	0	0
SsLRR-RLK363	0	0	0						SsLRR-RLK363	0	0	0
SsLRR-RLK352	7.54942	7.7188	21.3772						SsLRR-RLK352	6.11245	8.42911	4.38363
SsLRR-RLK364	3.73645	3.90265	10.6719						SsLRR-RLK364	2.99294	4.68173	1.66395
SsLRR-RLK384	4.9822	5.26156	14.18						SsLRR-RLK384	3.50787	5.4722	1.72443
SsLRR-RLK354	1.65914	1.6222	1.38024						SsLRR-RLK354	0.723505	0.608706	0.436066
SsLRR-RLK376	0.709158	0.737411	0.53265						SsLRR-RLK376	0.202596	0.35301	0.103832
SsLRR-RLK355	0.134601	0.420844	0.896017						SsLRR-RLK355	0.891895	1.20889	0.636255
SsLRR-RLK362	0.149063	0.0431017	0.016504						SsLRR-RLK362	0.186684	0.142933	0.15506
SsLRR-RLK377	0.239134	0.272172	0.187334						SsLRR-RLK377	0.625144	0.44459	0.394101
SsLRR-RLK365	0.00864867	0.0175183	0						SsLRR-RLK365	1.20041	1.65793	0.611628
SsLRR-RLK385	21.8889	22.4881	30.7735						SsLRR-RLK385	20.4099	26.8948	23.8474
SsLRR-RLK386	0	0	0						SsLRR-RLK386	0	0	0
SsLRR-RLK356	0	0.00350167	0						SsLRR-RLK356	0	0	0
SsLRR-RLK367	0	0	0						SsLRR-RLK367	0	0	0
SsLRR-RLK388	0.0101723	0	0						SsLRR-RLK388	0	0	0
SsLRR-RLK357	1.69748	1.7906	3.10457						SsLRR-RLK357	4.61198	4.92688	6.30819
SsLRR-RLK368	1.85368	1.82647	3.17115						SsLRR-RLK368	4.35954	4.98576	6.38983
SsLRR-RLK378	0.181543	0.023731	0.18062						SsLRR-RLK378	0.0746993	0.111359	0.252806
SsLRR-RLK358	0.031715	0.0191947	0						SsLRR-RLK358	0	0	0.0138607
SsLRR-RLK298	0.026661	0	0						SsLRR-RLK298	0	0	0
SsLRR-RLK290	0	0	0						SsLRR-RLK290	0	0	0
SsLRR-RLK381	0.010354	0.0309247	0.004979						SsLRR-RLK381	0	0.009723	0.019299
SsLRR-RLK393	0.0432643	0.0502397	0.0623803						SsLRR-RLK393	0	0	0.0514773
SsLRR-RLK359	21.1939	25.2745	36.3533						SsLRR-RLK359	13.3193	18.6656	18.6383
SsLRR-RLK373	6.45602	7.63235	8.25861						SsLRR-RLK373	6.21011	6.79182	12.632
SsLRR-RLK391	14.5118	17.9244	25.1013						SsLRR-RLK391	8.65592	11.2621	10.7075
SsLRR-RLK374	0.864984	1.00525	1.47204						SsLRR-RLK374	0.90183	1.01318	1.9568
SsLRR-RLK360	0.117396	0.217727	0.330106						SsLRR-RLK360	1.96385	1.64086	1.00019
SsLRR-RLK390	0.0157317	0.0765243	0.017493						SsLRR-RLK390	0.358842	0.694949	0.26979
SsLRR-RLK361	0.441981	0.132228	0.123504						SsLRR-RLK361	0.858532	0.961395	0.308542
SsLRR-RLK375	0.284766	0.0926903	0.121361						SsLRR-RLK375	1.47327	0.773491	0.218778
SsLRR-RLK382	0.528903	0.281528	0.267683						SsLRR-RLK382	1.82195	0.924856	0.369735
SsLRR-RLK369	20.1893	14.055	15.3605						SsLRR-RLK369	26.6198	22.1784	17.7491
SsLRR-RLK370	1.24044	1.75703	2.11117						SsLRR-RLK370	0.774033	0.516628	1.73839
SsLRR-RLK371	0	0	0						SsLRR-RLK371	0	0	0
SsLRR-RLK372	3.9032	3.84223	4.58756						SsLRR-RLK372	3.38865	4.58703	3.95495
SsLRR-RLK379	1.00876	0.346145	0.225534						SsLRR-RLK379	0.228189	0.331265	0.254286
SsLRR-RLK389	0.500846	0.22666	0.163081						SsLRR-RLK389	0.349027	0.067252	0.142605
SsLRR-RLK380	0.521515	1.07909	1.56411						SsLRR-RLK380	1.27021	0.850176	1.57211
SsLRR-RLK392	0	0	0						SsLRR-RLK392	0.087863	0.0665387	0.153338
SsLRR-RLK383	0	0	0						SsLRR-RLK383	0	0	0
SsLRR-RLK394	2.06255	1.78199	1.32663						SsLRR-RLK394	2.36484	2.17172	2.96724
SsLRR-RLK416	1.53284	1.31971	1.27548						SsLRR-RLK416	1.83915	1.06515	0.846449
SsLRR-RLK417	2.02373	1.77554	1.50632						SsLRR-RLK417	2.56021	2.58606	3.23847
SsLRR-RLK429	1.31774	1.20742	1.15136						SsLRR-RLK429	1.89644	1.9409	1.89197
SsLRR-RLK395	0.012746	0	0						SsLRR-RLK395	0	0	0.0102253
SsLRR-RLK419	2.17191	1.55549	1.36544						SsLRR-RLK419	2.85517	2.9589	3.30465
SsLRR-RLK409	3.27919	4.65555	11.5902						SsLRR-RLK409	0.728639	0.749186	2.67784
SsLRR-RLK422	0.0575903	0.00813533	0.013676						SsLRR-RLK422	0.117692	0.0476747	0.0899957
SsLRR-RLK397	0	0	0						SsLRR-RLK397	0	0	0.0431053
SsLRR-RLK411	0.0653327	0.018693	0.0819187						SsLRR-RLK411	0.286358	0.082013	0.267515
SsLRR-RLK423	0.108961	0	0						SsLRR-RLK423	0.0590387	0	0.180762
SsLRR-RLK432	0.0781593	0.00779633	0.0201937						SsLRR-RLK432	0.061706	0.00354433	0
SsLRR-RLK398	1.69626	2.34797	1.87495						SsLRR-RLK398	0.304265	0.259149	1.06145
SsLRR-RLK412	2.03846	3.18292	2.17427						SsLRR-RLK412	0.608233	0.721385	0.705448
SsLRR-RLK424	4.33307	6.12089	4.54493						SsLRR-RLK424	1.16882	1.27899	2.41627
SsLRR-RLK433	9.7729	13.7673	10.2394						SsLRR-RLK433	2.23259	2.0218	3.36367
SsLRR-RLK399	0	0	0						SsLRR-RLK399	0	0	0
SsLRR-RLK400	14.0737	12.9571	10.4131						SsLRR-RLK400	6.10438	6.5487	9.83337
SsLRR-RLK434	15.5069	14.3326	11.3374						SsLRR-RLK434	7.53203	7.59244	11.6415
SsLRR-RLK401	6.09389	6.7053	5.0387						SsLRR-RLK401	3.42044	3.35454	8.44341
SsLRR-RLK402	0	0	0						SsLRR-RLK402	0.0107893	0.023282	0.00571033
SsLRR-RLK413	0.0166423	0	0						SsLRR-RLK413	0.027799	0.050117	0
SsLRR-RLK425	0	0.0392947	0.0482743						SsLRR-RLK425	0.332497	0.203645	0.03991
SsLRR-RLK403	0	0.0105337	0						SsLRR-RLK403	0	0	0
SsLRR-RLK426	0.073503	0.180491	0.222551						SsLRR-RLK426	0.285258	0.099796	0.400134
SsLRR-RLK404	0.045747	0.0268803	0.0746867						SsLRR-RLK404	0.132848	0	0.085178
SsLRR-RLK428	0	0	0						SsLRR-RLK428	0.013035	0	0.100875
SsLRR-RLK405	0.41463	0.230657	0.513606						SsLRR-RLK405	0.668546	0.660386	0.466802
SsLRR-RLK415	0.574791	0.609417	0.713773						SsLRR-RLK415	0.611123	1.20481	0.827126
SsLRR-RLK436	0.680015	0.384491	0.672361						SsLRR-RLK436	0.819872	0.760675	0.653259
SsLRR-RLK437	0.72778	0.74889	0.67026						SsLRR-RLK437	0.731292	0.592505	0.400264
SsLRR-RLK406	0.869282	0.355499	0.432325						SsLRR-RLK406	0.581261	0.640499	0.658428
SsLRR-RLK407	0.0543623	0.0432367	0.0302697						SsLRR-RLK407	0.005632	0.0284083	0.0388353
SsLRR-RLK418	0.00593633	0	0						SsLRR-RLK418	0	0	0
SsLRR-RLK410	0.0980853	0.125903	0.036447						SsLRR-RLK410	0	0.029729	0
SsLRR-RLK421	0.383651	0.135758	0.0620383						SsLRR-RLK421	0.114657	0.119447	0.138758
SsLRR-RLK430	0.178962	0.0595547	0.0429043						SsLRR-RLK430	0.0840827	0.0539933	0.010503
SsLRR-RLK431	0.901719	0.523352	0.307607						SsLRR-RLK431	0.36238	0.352831	0.168021
SsLRR-RLK414	2.7759	2.51313	3.18294						SsLRR-RLK414	3.05819	5.40544	3.3039
SsLRR-RLK435	0.177263	0.0935997	0						SsLRR-RLK435	0	0	0.246373
SsLRR-RLK427	0	0	0						SsLRR-RLK427	0	0	0

## Sheet: Inoculated by s. scitaminea
Table S8 FPKM values of 437 SsLRR-RLKs genes based on RNA-seq data that were used in this study
Transcriptome data in varieties YC05-197 (susceptibility) inoculated with sugarcane smut disease pathogen (Sporisorium scitaminea) at different timepionts									Transcriptome data in varieties ROC22 (resistance) inoculated with sugarcane smut disease pathogen (Sporisorium scitaminea) at different timepionts
Gene name	Control	1 DPI (Days post inoculation)	2 DPI	5 DPI					Gene name	Control	1 DPI (Days post inoculation)	2 DPI	5 DPI
SsLRR-RLK1	2.26073	1.30133	1.79765	1.57616					SsLRR-RLK1	3.37104	3.34784	2.7727	1.7987
SsLRR-RLK2	0	0	0	0.031723					SsLRR-RLK2	0	0	0.024339	0
SsLRR-RLK20	0	0	0	0					SsLRR-RLK20	0	0	0	0
SsLRR-RLK35	0	0	0	0.158245					SsLRR-RLK35	0.032671	0.032618	0	0.105897
SsLRR-RLK50	0	0	0	0.134164					SsLRR-RLK50	0.051173	0.050306	0.055607	0.03194
SsLRR-RLK38	9.68398	11.7986	16.6151	10.8814					SsLRR-RLK38	11.9036	11.7995	8.39675	10.8344
SsLRR-RLK3	0.590676	0.455791	1.25045	0.461518					SsLRR-RLK3	1.80451	1.69119	1.15616	1.06622
SsLRR-RLK22	3.53972	3.01717	3.17513	2.9819					SsLRR-RLK22	4.99818	4.2383	4.26206	2.73132
SsLRR-RLK52	0	0.805672	1.30677	0.422087					SsLRR-RLK52	1.89347	3.59601	1.31448	2.25737
SsLRR-RLK54	14.826	12.8386	12.3118	10.7535					SsLRR-RLK54	12.3298	12.8963	13.6739	10.3196
SsLRR-RLK21	14.7389	11.5249	10.5743	9.17153					SsLRR-RLK21	12.3686	13.6689	12.5809	10.0094
SsLRR-RLK53	23.89	20.8905	20.8499	18.1491					SsLRR-RLK53	18.1987	18.2879	20.3021	14.6745
SsLRR-RLK4	11.7058	7.36281	8.01849	7.67216					SsLRR-RLK4	12.3868	10.8971	12.4767	5.52107
SsLRR-RLK41	4.72097	2.89382	3.68116	3.28191					SsLRR-RLK41	6.23719	5.2059	5.7597	2.61242
SsLRR-RLK366	0	0.530148	0	0					SsLRR-RLK366	0	2.5801	0	2.04394
SsLRR-RLK45	8.62373	0	2.52664	1.80225					SsLRR-RLK45	5.11897	11.2159	12.2588	5.20787
SsLRR-RLK55	12.747	9.17117	10.0255	9.42691					SsLRR-RLK55	14.5389	13.0626	14.8712	6.64258
SsLRR-RLK5	30.3614	25.9461	28.781	33.3816					SsLRR-RLK5	24.7311	23.8066	28.6996	22.0592
SsLRR-RLK37	5.85168	4.96758	5.85507	6.50499					SsLRR-RLK37	4.71774	5.21912	5.6785	4.42847
SsLRR-RLK51	12.6282	9.8977	12.802	14.4958					SsLRR-RLK51	10.8534	11.1211	12.0193	10.5634
SsLRR-RLK6	1.69538	3.35877	2.98221	4.22665					SsLRR-RLK6	1.24038	1.61159	2.7671	8.61515
SsLRR-RLK7	0.76847	1.04654	0	0					SsLRR-RLK7	0.581202	0.140182	1.16481	3.43125
SsLRR-RLK203	2.04998	2.59763	2.49799	3.52969					SsLRR-RLK203	1.16526	1.52072	2.56025	8.21675
SsLRR-RLK249	2.43271	3.6424	2.53679	3.38389					SsLRR-RLK249	1.40347	1.57082	3.35014	9.58683
SsLRR-RLK25	1.37241	0	0	1.17786					SsLRR-RLK25	4.44076	3.17061	0.92225	0.022348
SsLRR-RLK48	3.28224	3.73836	0.663612	4.44217					SsLRR-RLK48	0.587785	2.44602	1.88516	3.07762
SsLRR-RLK9	1.12	0.861324	1.32439	0.857969					SsLRR-RLK9	2.30176	1.53317	1.37546	1.07232
SsLRR-RLK23	2.36551	1.9262	1.97869	1.84847					SsLRR-RLK23	4.43652	3.21658	2.74856	1.72682
SsLRR-RLK39	6.07357	3.59512	4.58256	3.18025					SsLRR-RLK39	7.93557	6.57672	6.38944	3.46002
SsLRR-RLK10	0.395818	0.315823	0.359582	0.332978					SsLRR-RLK10	0.400634	0.380214	0.57928	0.299511
SsLRR-RLK57	0.396428	0.29502	0.238971	0.399894					SsLRR-RLK57	0	0	0.291731	0
SsLRR-RLK26	0.447436	0.355487	0.42626	0.529354					SsLRR-RLK26	0.310674	0.307639	0.581599	0.341316
SsLRR-RLK42	0.65529	0.271815	0.418558	0.279341					SsLRR-RLK42	0.324766	0.416165	0.587052	0.257781
SsLRR-RLK56	0.475023	0.26002	0.343432	0.410994					SsLRR-RLK56	0.255671	0.39443	0.44457	0.332044
SsLRR-RLK11	0	0	0	0					SsLRR-RLK11	0.120135	0	0	0.272779
SsLRR-RLK27	0	0	0	0					SsLRR-RLK27	0.095414	0.085562	0	0.198891
SsLRR-RLK43	0.022296	0.018766	0.055644	0					SsLRR-RLK43	0.146297	0.134092	0.144149	0.47018
SsLRR-RLK28	0.046832	0	0	0					SsLRR-RLK28	0.067059	0.02221	0	0
SsLRR-RLK44	0	0	0	0					SsLRR-RLK44	0.025782	0	0	0
SsLRR-RLK12	13.1247	13.3988	12.6815	13.3131					SsLRR-RLK12	12.8015	13.3672	13.5499	17.6525
SsLRR-RLK59	9.96514	10.6044	12.5993	9.53988					SsLRR-RLK59	13.9278	16.4036	12.7002	16.8871
SsLRR-RLK29	0.299512	0.378171	0.58559	3.4913					SsLRR-RLK29	4.60879	5.99315	0.807486	6.46427
SsLRR-RLK58	0	9.10522	7.64837	0					SsLRR-RLK58	9.06787	11.1014	8.97554	12.2879
SsLRR-RLK13	0.032966	0.03329	0.019621	0.028916					SsLRR-RLK13	0.008327	0.003485	0.053009	0.148269
SsLRR-RLK30	0.043755	0	0	0.051296					SsLRR-RLK30	0.035415	0.079544	0.094013	0.147883
SsLRR-RLK60	0.007013	0.033114	0.055818	0.054351					SsLRR-RLK60	0.008283	0.007114	0.017996	0.054051
SsLRR-RLK14	0.029113	0	0.041716	0					SsLRR-RLK14	0.079561	0.064505	0.132541	0.239711
SsLRR-RLK62	0.032482	0.06055	0.168507	0.104597					SsLRR-RLK62	0.061575	0.064264	0.214846	0.380943
SsLRR-RLK15	11.8169	7.77075	16.5317	17.224					SsLRR-RLK15	7.0222	15.1649	14.708	4.88671
SsLRR-RLK49	29.755	21.4501	26.4657	26.3251					SsLRR-RLK49	26.4594	21.1315	21.1156	14.6171
SsLRR-RLK63	14.6754	12.1386	15.4219	14.7248					SsLRR-RLK63	16.3935	15.397	14.5792	9.57387
SsLRR-RLK16	5.69212	4.74333	5.06752	2.44029					SsLRR-RLK16	5.86694	5.07283	4.88918	2.91925
SsLRR-RLK32	10.3703	7.03275	8.43558	7.70085					SsLRR-RLK32	13.7776	12.4195	12.2322	7.25753
SsLRR-RLK17	6.49452	8.20933	7.60627	6.54028					SsLRR-RLK17	2.48442	7.75828	6.50929	8.63561
SsLRR-RLK33	3.31944	4.8406	5.88877	3.83388					SsLRR-RLK33	6.42433	6.53249	5.08684	6.88526
SsLRR-RLK18	1.06176	1.37818	2.01242	5.09886					SsLRR-RLK18	1.58397	3.15869	2.03938	2.11135
SsLRR-RLK64	4.84403	7.33445	10.8851	10.7433					SsLRR-RLK64	6.68967	6.64265	9.14154	8.73546
SsLRR-RLK19	1.80676	2.93928	4.24021	4.3528					SsLRR-RLK19	3.00835	2.71761	4.38607	3.66534
SsLRR-RLK24	1.69045	2.93902	2.79802	4.12601					SsLRR-RLK24	2.39684	2.21888	2.77864	2.94775
SsLRR-RLK96	8.05392	3.3676	6.6824	6.26654					SsLRR-RLK96	3.86923	4.94911	5.55187	2.92177
SsLRR-RLK134	25.4252	22.5755	21.4992	20.1761					SsLRR-RLK134	27.5284	26.1863	26.2486	15.5768
SsLRR-RLK118	5.21266	3.68095	3.24955	3.53979					SsLRR-RLK118	6.34359	6.96666	6.05333	4.61678
SsLRR-RLK34	2.49363	2.60077	2.16011	1.9033					SsLRR-RLK34	3.56223	3.8058	3.17721	2.24015
SsLRR-RLK47	0.255947	1.11554	1.12839	1.03952					SsLRR-RLK47	0.107808	0.175469	0.396223	0.057751
SsLRR-RLK31	0.552078	0.918451	1.0627	0.758933					SsLRR-RLK31	0.765252	0.824317	0.688111	0.580294
SsLRR-RLK46	0.308518	0.741748	0.758307	0.516214					SsLRR-RLK46	0.793889	0.849035	0.708539	0.915682
SsLRR-RLK61	0.514453	0.638644	0.933147	0.425143					SsLRR-RLK61	0.561699	0.60323	0.602336	0.611412
SsLRR-RLK36	2.63683	3.32721	3.49978	1.99025					SsLRR-RLK36	4.49327	4.21851	3.91729	5.05664
SsLRR-RLK40	0	0.387712	0.135406	0.438858					SsLRR-RLK40	2.40862	1.80738	0.509317	0
SsLRR-RLK126	7.63923	6.91759	5.45528	6.87428					SsLRR-RLK126	14.8646	6.55139	14.3874	4.29534
SsLRR-RLK125	12.8797	11.7891	11.2723	10.754					SsLRR-RLK125	13.8462	14.8149	13.9632	9.53424
SsLRR-RLK103	0	0.065955	0	0.059248					SsLRR-RLK103	0.083641	0.720127	0.073891	0.058818
SsLRR-RLK65	1.04345	1.10788	1.15274	1.03039					SsLRR-RLK65	1.55789	1.79211	1.41077	1.57215
SsLRR-RLK82	0.341452	1.3564	1.63731	1.16529					SsLRR-RLK82	1.5141	1.09014	1.1239	0.518647
SsLRR-RLK83	3.0527	2.83094	2.95218	2.2196					SsLRR-RLK83	2.51531	2.61453	2.03742	2.50493
SsLRR-RLK102	1.07478	1.1201	0.920775	0.795866					SsLRR-RLK102	1.29101	0.938441	0.778302	0.857336
SsLRR-RLK66	0	0.857204	0	0					SsLRR-RLK66	0	0	0.024965	0
SsLRR-RLK84	1.00566	1.87211	2.10156	1.65785					SsLRR-RLK84	0.663199	1.39031	1.57732	1.39972
SsLRR-RLK104	0.6984	2.41709	2.77639	2.18747					SsLRR-RLK104	0.911709	1.88563	1.94566	1.89585
SsLRR-RLK85	25.2794	26.3613	28.1152	19.7591					SsLRR-RLK85	20.1	22.0477	17.3115	17.5134
SsLRR-RLK106	1.22435	1.45911	1.81905	1.67945					SsLRR-RLK106	1.71684	1.73407	1.87678	1.53704
SsLRR-RLK307	0	0	0	0					SsLRR-RLK307	0	0	0	0
SsLRR-RLK127	0.406898	0.345915	0.359653	0.463591					SsLRR-RLK127	0.421845	0.348789	0.41393	0.634657
SsLRR-RLK89	0	0	0	0					SsLRR-RLK89	0	0	0	0
SsLRR-RLK67	0	0	0.065857	0.033211					SsLRR-RLK67	0.029176	0.101739	0.088099	0.041351
SsLRR-RLK90	0	0.033354	0	0					SsLRR-RLK90	0.027147	0.023223	0.063625	0.01389
SsLRR-RLK109	0.178989	0.037686	0.138053	0.13183					SsLRR-RLK109	0.129956	0.05169	0.16102	0.070172
SsLRR-RLK110	0.231278	0.181471	0.226932	0.388525					SsLRR-RLK110	0.220319	0.114112	0.289267	0.129272
SsLRR-RLK132	0.05083	0	0	0.047143					SsLRR-RLK132	0	0.019498	0	0
SsLRR-RLK68	1.68303	1.48206	2.24107	2.83037					SsLRR-RLK68	1.41985	1.45057	1.5962	2.80773
SsLRR-RLK69	0.946956	1.24241	2.00507	1.37972					SsLRR-RLK69	0.83975	0.998204	0.94553	2.34725
SsLRR-RLK111	1.75813	1.90708	2.77477	3.40877					SsLRR-RLK111	0.929547	1.70632	1.47594	2.92048
SsLRR-RLK70	19.8901	20.2493	20.0284	18.6393					SsLRR-RLK70	21.6084	24.6609	22.4491	20.0351
SsLRR-RLK71	1.67462	0.829444	0.694426	1.26083					SsLRR-RLK71	1.43401	1.55139	1.70286	0.774535
SsLRR-RLK91	2.40259	1.28825	1.37169	2.01555					SsLRR-RLK91	1.42959	1.18764	1.30606	0.841721
SsLRR-RLK112	3.85076	1.88024	1.90288	2.8687					SsLRR-RLK112	2.96784	2.57743	2.59168	1.5686
SsLRR-RLK133	3.96028	2.33159	2.05468	2.81064					SsLRR-RLK133	2.15111	2.4113	2.82182	1.20847
SsLRR-RLK72	9.17843	6.14912	6.57033	7.10497					SsLRR-RLK72	8.912	7.92864	7.79377	4.7968
SsLRR-RLK138	7.63437	4.53878	4.34928	4.88991					SsLRR-RLK138	8.33648	7.32298	7.49225	0
SsLRR-RLK95	3.01753	2.05168	2.23059	2.36453					SsLRR-RLK95	3.59718	3.7201	3.37753	2.02226
SsLRR-RLK117	3.2116	2.47229	3.38961	2.49515					SsLRR-RLK117	5.71524	4.61245	4.54276	2.18233
SsLRR-RLK139	2.35104	1.38135	1.80226	1.46352					SsLRR-RLK139	3.59293	4.10525	2.92641	2.73239
SsLRR-RLK73	0	0.0076	0.065298	0.068939					SsLRR-RLK73	0	0.010726	0	0.020404
SsLRR-RLK135	0.191914	0.068111	0.006202	0.013923					SsLRR-RLK135	0.009048	0	0.028943	0.007145
SsLRR-RLK75	1.55901	1.75508	2.43295	2.47353					SsLRR-RLK75	1.97208	1.7929	1.56273	2.32994
SsLRR-RLK74	1.8568	1.98662	2.62096	2.25131					SsLRR-RLK74	0	0	0	2.23443
SsLRR-RLK94	2.7343	2.78275	3.5288	3.51153					SsLRR-RLK94	2.21703	1.96168	0	2.55206
SsLRR-RLK137	1.6565	1.95094	2.25069	1.89879					SsLRR-RLK137	1.56032	1.42862	1.28265	1.93362
SsLRR-RLK76	0.600282	0.550494	0.40983	0.90392					SsLRR-RLK76	0.661588	0.741455	0.827791	1.21532
SsLRR-RLK97	0.574228	0.339577	0.438348	0.620139					SsLRR-RLK97	0.653859	0.568036	0.688483	0.774625
SsLRR-RLK119	0.879447	0.606867	0.685263	0.945071					SsLRR-RLK119	0.808372	0.98646	0.826825	1.54792
SsLRR-RLK77	1.89677	1.30856	1.4636	1.45504					SsLRR-RLK77	1.85253	1.95924	1.51646	1.31978
SsLRR-RLK98	1.67897	1.30081	1.39831	1.2868					SsLRR-RLK98	1.44501	1.59528	1.65261	0.999847
SsLRR-RLK140	1.831	1.40942	1.56472	1.63089					SsLRR-RLK140	1.58761	1.74673	1.56758	1.40313
SsLRR-RLK78	0	0	0	0					SsLRR-RLK78	0.01411	0.009866	0	0
SsLRR-RLK143	0	0	0.046383	0					SsLRR-RLK143	0.091714	0.243268	0.146012	0.626061
SsLRR-RLK79	0	0	0	0					SsLRR-RLK79	0.02569	0.073556	0	0
SsLRR-RLK122	0.665593	0.347283	0.502835	0.489255					SsLRR-RLK122	2.58452	1.77007	1.87655	2.14618
SsLRR-RLK120	7.82896	12.1948	14.0982	15.9476					SsLRR-RLK120	6.85015	12.5432	10.6983	12.2488
SsLRR-RLK141	11.415	18.0743	21.8815	20.7347					SsLRR-RLK141	11.6799	22.3369	18.1362	22.6432
SsLRR-RLK80	0	0.094398	0	0					SsLRR-RLK80	0	0	0	0.081598
SsLRR-RLK124	0	0.026445	0.05837	0					SsLRR-RLK124	0.031274	0.059291	0.023984	0.030145
SsLRR-RLK123	0	0	0	0					SsLRR-RLK123	0	0	0	0.09174
SsLRR-RLK81	10.9705	8.18045	8.87506	8.86445					SsLRR-RLK81	10.172	9.97116	10.1414	6.76926
SsLRR-RLK100	9.70601	7.05983	7.27739	7.61686					SsLRR-RLK100	8.02746	8.43005	8.54253	5.76789
SsLRR-RLK101	11.5445	7.8627	8.38296	8.7393					SsLRR-RLK101	9.37544	9.56464	9.72353	6.53002
SsLRR-RLK86	1.71875	1.64512	2.33777	2.18653					SsLRR-RLK86	2.11409	2.10589	2.35225	1.86927
SsLRR-RLK105	0	0	0	0					SsLRR-RLK105	0	0	0	0
SsLRR-RLK128	0.185582	0.083123	0.085369	0					SsLRR-RLK128	0.155276	0.155879	0.129367	0
SsLRR-RLK87	0	0	0	0					SsLRR-RLK87	0	0.057602	0.09546	0.044299
SsLRR-RLK88	0.294496	0.419247	0.240611	0.512261					SsLRR-RLK88	0.395031	0.17636	0.405049	0.381359
SsLRR-RLK131	0.226149	0.292669	0.308227	0.378355					SsLRR-RLK131	0.266584	0.286935	0.215936	0.267641
SsLRR-RLK92	0.612501	0.601364	0.443199	0.584453					SsLRR-RLK92	0.24899	0.30448	0.323383	0.421861
SsLRR-RLK113	1.98208	4.23089	5.22768	3.08242					SsLRR-RLK113	2.73773	2.45562	1.97074	3.22836
SsLRR-RLK114	1.11629	1.20741	1.83554	1.40295					SsLRR-RLK114	0.043357	0.090062	0.076126	0.067656
SsLRR-RLK93	5.18049	4.54331	4.80357	4.90108					SsLRR-RLK93	6.1624	5.46857	4.76008	4.61016
SsLRR-RLK116	8.07318	7.70295	8.57199	7.56873					SsLRR-RLK116	10.0744	9.94128	8.78906	8.09123
SsLRR-RLK136	16.1877	12.7095	12.4819	13.2621					SsLRR-RLK136	18.5332	19.3672	17.862	14.6155
SsLRR-RLK99	0.526727	0.472646	0.515331	0.542638					SsLRR-RLK99	0.19798	0.554804	0.622261	0.809134
SsLRR-RLK121	0.505034	0.744091	0.719693	0.480587					SsLRR-RLK121	0.145844	0.55205	0.618421	0.468401
SsLRR-RLK142	1.35356	0.983147	1.15762	1.96584					SsLRR-RLK142	0.57253	0.966087	1.2045	2.09683
SsLRR-RLK107	0	0	0.044206	0					SsLRR-RLK107	0.131313	0.038899	0	0
SsLRR-RLK108	0.541382	0.278212	0.282602	0.379911					SsLRR-RLK108	0.431354	0.344359	0.584053	0.385091
SsLRR-RLK130	0.3945	0.136793	0.266914	0.563681					SsLRR-RLK130	0.419417	0.458688	0.332686	0.549308
SsLRR-RLK129	0.084661	0.059596	0	0					SsLRR-RLK129	0.461347	0.397861	0.342361	0.186678
SsLRR-RLK115	0.063264	0	0.071348	0					SsLRR-RLK115	0.096219	0	0.12474	0.321864
SsLRR-RLK144	5.52113	4.86615	5.13391	4.92129					SsLRR-RLK144	6.79615	5.88495	6.38514	3.17352
SsLRR-RLK185	7.52044	5.82397	7.33036	6.1984					SsLRR-RLK185	9.90494	8.87587	9.67846	7.33291
SsLRR-RLK173	0.73843	0.769129	0.471787	1.04834					SsLRR-RLK173	1.30425	0.84344	1.50745	1.41568
SsLRR-RLK145	7.36982	7.08918	5.85971	5.27189					SsLRR-RLK145	11.6749	9.39559	9.6276	6.56514
SsLRR-RLK353	0	0	0	1.13722					SsLRR-RLK353	0	2.01537	0	0
SsLRR-RLK146	0.809266	1.11007	1.00213	0.956289					SsLRR-RLK146	0.569506	0.75224	0.971594	2.55684
SsLRR-RLK147	11.0379	9.39524	9.97397	11.7452					SsLRR-RLK147	8.97647	9.77862	9.32758	7.52096
SsLRR-RLK189	11.4789	9.74226	11.1291	12.7926					SsLRR-RLK189	9.97205	10.4662	10.3773	8.313
SsLRR-RLK159	7.68902	6.37502	7.2548	8.18333					SsLRR-RLK159	6.82569	6.919	7.03919	5.53994
SsLRR-RLK188	9.43549	8.56569	9.4421	10.2775					SsLRR-RLK188	8.39319	8.60531	8.50658	6.93135
SsLRR-RLK148	2.89797	2.95584	3.88769	3.58344					SsLRR-RLK148	4.27564	3.42616	3.63684	3.81578
SsLRR-RLK175	9.1256	9.60389	10.8794	8.16375					SsLRR-RLK175	12.3554	12.0372	10.9436	9.65743
SsLRR-RLK149	3.30971	1.81828	2.00311	2.50356					SsLRR-RLK149	5.00727	3.24469	2.44578	1.55816
SsLRR-RLK176	0.771472	0.348163	0.285327	0.559479					SsLRR-RLK176	0.899119	0.626894	0	0
SsLRR-RLK162	9.51449	5.45483	5.03317	6.7032					SsLRR-RLK162	11.9131	9.32762	6.94786	5.00566
SsLRR-RLK177	5.84447	2.04596	2.64992	3.71862					SsLRR-RLK177	6.11625	3.50031	3.7394	2.45298
SsLRR-RLK150	4.10047	3.96829	4.07088	4.06164					SsLRR-RLK150	5.83751	6.06589	5.36296	3.70026
SsLRR-RLK151	0	0.053756	0	0					SsLRR-RLK151	0	0.03074	0	0.337953
SsLRR-RLK152	0	0	0.153402	0					SsLRR-RLK152	0.085834	0	0.143226	0
SsLRR-RLK164	0.037165	0.078432	0.048439	0					SsLRR-RLK164	0.072882	0.126784	0.111893	0.279383
SsLRR-RLK387	0.620845	0.43307	0.677761	1.30222					SsLRR-RLK387	0	0.254253	0.631214	0.640488
SsLRR-RLK165	10.7212	9.16948	9.49263	11.1385					SsLRR-RLK165	6.09784	6.34911	5.5928	5.89293
SsLRR-RLK180	4.64008	3.69287	4.66661	4.47386					SsLRR-RLK180	4.25837	3.57857	3.46439	3.15568
SsLRR-RLK193	7.09682	6.37222	6.46793	7.18248					SsLRR-RLK193	4.5081	4.77205	4.43434	4.54487
SsLRR-RLK153	0.169676	0.432355	0.377626	0.462602					SsLRR-RLK153	0.407327	0.412441	0.404745	0.556839
SsLRR-RLK194	0.47539	0.336098	0.425278	0.402402					SsLRR-RLK194	0.628404	0	0.471708	0
SsLRR-RLK166	0.692714	0.331144	0.389893	0.515265					SsLRR-RLK166	0.612563	0	0.556563	1.00687
SsLRR-RLK181	1.19802	1.15303	1.1991	1.05854					SsLRR-RLK181	0.798546	0.811259	0.637172	1.28652
SsLRR-RLK154	5.64616	4.84584	4.80912	5.29719					SsLRR-RLK154	7.29488	10.2189	9.32662	6.80422
SsLRR-RLK167	3.59668	3.50478	3.26085	3.29149					SsLRR-RLK167	5.26267	5.15358	4.56322	3.68927
SsLRR-RLK182	9.61986	8.65023	6.2588	7.50066					SsLRR-RLK182	7.75603	10.1398	9.43025	5.48702
SsLRR-RLK195	2.14185	1.96057	1.97491	2.01554					SsLRR-RLK195	3.32249	3.07322	2.66313	2.36241
SsLRR-RLK155	25.1774	25.3446	25.7065	30.5828					SsLRR-RLK155	23.3238	27.8461	32.1491	26.9719
SsLRR-RLK183	15.9223	14.8419	15.6475	18.5178					SsLRR-RLK183	14.8388	18.2891	20.2032	16.4347
SsLRR-RLK196	18.2317	18.488	19.1966	21.479					SsLRR-RLK196	16.7171	21.1216	22.9477	19.0481
SsLRR-RLK156	16.4017	9.81183	11.003	13.578					SsLRR-RLK156	10.1775	10.9229	11.9823	7.21138
SsLRR-RLK168	16.1262	8.40338	10.2476	12.2696					SsLRR-RLK168	11.043	12.6497	13.1153	7.23385
SsLRR-RLK169	5.11198	4.48465	6.18317	5.44455					SsLRR-RLK169	5.81289	5.38518	5.98806	7.00317
SsLRR-RLK157	1.55482	1.48465	1.73144	1.56555					SsLRR-RLK157	1.75902	2.05697	2.00594	1.84707
SsLRR-RLK170	1.4493	1.41549	1.52425	1.29207					SsLRR-RLK170	1.46693	1.68483	1.77245	1.53684
SsLRR-RLK184	1.49584	1.43502	1.65943	1.4623					SsLRR-RLK184	1.65322	1.92948	1.94366	1.72323
SsLRR-RLK158	12.4536	13.4877	16.626	12.4511					SsLRR-RLK158	6.85698	9.63811	10.3932	12.9878
SsLRR-RLK174	0	0.229052	0.165092	0.26979					SsLRR-RLK174	0.218844	0.301459	0.130076	0.608905
SsLRR-RLK160	0.127737	0.292325	0.060874	0.149247					SsLRR-RLK160	0.461792	0.554322	0.376137	0.174696
SsLRR-RLK190	0	0	0	0.069763					SsLRR-RLK190	0.218427	0.314985	0	0
SsLRR-RLK161	16.9294	16.6052	19.9543	15.0831					SsLRR-RLK161	19.6931	20.8212	20.3744	16.4577
SsLRR-RLK191	14.092	13.5115	15.205	11.8747					SsLRR-RLK191	14.0831	15.1101	12.8101	11.0538
SsLRR-RLK163	2.74022	3.3627	2.92112	2.4852					SsLRR-RLK163	2.31751	2.18926	1.71867	2.32533
SsLRR-RLK178	1.84945	2.89875	1.93864	1.58964					SsLRR-RLK178	1.87495	1.72458	1.32727	1.67236
SsLRR-RLK179	0.635463	1.23316	1.23893	1.34075					SsLRR-RLK179	0.453395	0.771594	0.030451	1.14843
SsLRR-RLK192	0.825725	1.51149	1.6259	1.84577					SsLRR-RLK192	0.521797	0.980745	0.850405	1.68087
SsLRR-RLK171	0.135617	0.17253	0.11965	0					SsLRR-RLK171	0.269792	0.315524	0.272309	0.594669
SsLRR-RLK172	1.16905	0.746016	1.03318	1.19429					SsLRR-RLK172	0.676667	1.17215	0.871672	0.695327
SsLRR-RLK187	0.495797	0.618765	0.621451	0.543328					SsLRR-RLK187	0.290852	0.448905	0.481476	1.19689
SsLRR-RLK186	0	0.067575	0	0					SsLRR-RLK186	0.025295	0.052967	0.045911	0.274811
SsLRR-RLK197	13.3552	11.4852	11.5332	10.8385					SsLRR-RLK197	16.0955	15.2805	16.5527	17.1162
SsLRR-RLK243	3.74223	2.69742	2.42994	2.5066					SsLRR-RLK243	2.51693	3.14348	3.52466	2.87476
SsLRR-RLK245	0	0	0	0					SsLRR-RLK245	0	0	0	0.042367
SsLRR-RLK244	6.30933	5.03528	5.0433	4.8065					SsLRR-RLK244	7.80071	7.10853	7.59765	5.18673
SsLRR-RLK246	31.0738	27.4588	29.4706	35.9524					SsLRR-RLK246	32.5898	31.1522	38.5921	46.2803
SsLRR-RLK218	0	0.062223	0.38343	0.20666					SsLRR-RLK218	0.110016	0.037092	0.181806	0.29766
SsLRR-RLK198	0	0	0	0					SsLRR-RLK198	0	0	0	0
SsLRR-RLK199	0.159132	0.390373	0.490865	0.406889					SsLRR-RLK199	0.113479	0.164097	0.419057	1.51006
SsLRR-RLK227	0.3532	0.547187	0.391202	0.609861					SsLRR-RLK227	0.248692	0.1638	0.36312	1.36406
SsLRR-RLK201	1.04351	0.760092	0.630441	0.673394					SsLRR-RLK201	0.44624	0.443531	0.442567	0.986352
SsLRR-RLK247	1.09223	1.14732	0.878926	1.18399					SsLRR-RLK247	0.581463	1.05293	0.851647	1.57793
SsLRR-RLK248	1.56666	1.28189	1.52218	1.57576					SsLRR-RLK248	1.51093	1.6036	1.59822	1.42504
SsLRR-RLK202	6.01922	5.31091	5.08345	4.18765					SsLRR-RLK202	3.71511	4.00459	3.80249	5.132
SsLRR-RLK228	5.55324	5.44717	5.0314	8.51964					SsLRR-RLK228	1.92271	2.43868	4.60102	12.0743
SsLRR-RLK8	0	1.30501	0	0					SsLRR-RLK8	0.650168	0.150438	1.40461	4.04698
SsLRR-RLK200	0.629715	0.69853	0.651785	0.973612					SsLRR-RLK200	0	0.490043	0.648218	2.27945
SsLRR-RLK204	0.586247	0.487294	0.616797	0.35216					SsLRR-RLK204	1.51416	1.20973	0.950894	1.02102
SsLRR-RLK205	1.68197	1.47183	1.35145	1.60536					SsLRR-RLK205	2.72247	2.42605	2.11917	1.00889
SsLRR-RLK229	1.43412	1.66272	1.72606	1.14955					SsLRR-RLK229	3.27488	2.62019	2.25506	1.74292
SsLRR-RLK206	0	0	0.024526	0					SsLRR-RLK206	0	0.030459	0	0.034271
SsLRR-RLK396	0.6066	1.56817	1.51583	1.19884					SsLRR-RLK396	0.730507	0.866897	0.798052	1.38104
SsLRR-RLK408	0.13902	0.156502	0.647915	0.367838					SsLRR-RLK408	0.316122	0.138655	0.318799	0.359156
SsLRR-RLK420	0.95494	1.14908	2.78912	1.58038					SsLRR-RLK420	0.902924	1.24371	1.20917	1.86427
SsLRR-RLK230	0	0	0	0.071904					SsLRR-RLK230	0	0	0	0
SsLRR-RLK211	0.005864	0.05051	0.065899	0.017982					SsLRR-RLK211	0.306336	0.238415	0.263033	0.126571
SsLRR-RLK222	0	0.095904	0.053292	0.019828					SsLRR-RLK222	0.358587	0.281351	0.368559	0.140413
SsLRR-RLK212	0.279102	0.266305	0.333951	0.175609					SsLRR-RLK212	0.349534	0.313164	0.41053	0.587609
SsLRR-RLK231	0.012526	0	0.027398	0					SsLRR-RLK231	0.010203	0.02603	0	0
SsLRR-RLK207	0.074183	0.042218	0	0.066702					SsLRR-RLK207	0.021323	0.042951	0.042801	0.078269
SsLRR-RLK256	0.823011	0.699547	0.871457	0.777946					SsLRR-RLK256	0.787849	0.743337	0.830862	1.32267
SsLRR-RLK255	0	0	0.046165	0					SsLRR-RLK255	0	0	0	0
SsLRR-RLK208	0.18002	0.169396	0.333307	0.285453					SsLRR-RLK208	0.325968	0.449349	0.325186	0.386829
SsLRR-RLK209	0.156821	0.129002	0.20186	0.266577					SsLRR-RLK209	0.385381	0.520185	0.570061	0.66382
SsLRR-RLK210	0.661284	0.556625	0.915019	0.898168					SsLRR-RLK210	1.17625	1.8332	1.31797	1.55234
SsLRR-RLK225	0	0	0	0					SsLRR-RLK225	0	0	0.047748	0
SsLRR-RLK221	0.616795	0.420396	0.695824	0.582808					SsLRR-RLK221	1.2133	1.38882	1.41192	1.88885
SsLRR-RLK234	0.3126	0.324068	0.619989	0.448483					SsLRR-RLK234	0.990947	1.43873	1.31985	1.40481
SsLRR-RLK257	0.215525	0.649384	0.463234	0.649001					SsLRR-RLK257	0.518027	0.820948	0.676965	0.884926
SsLRR-RLK236	0.36116	0.21989	0.24005	0.201368					SsLRR-RLK236	0.462576	0.539567	0.496692	0.521126
SsLRR-RLK259	0.227764	0.253744	0.24167	0.246857					SsLRR-RLK259	0	0.280939	0	0.639085
SsLRR-RLK213	0	0	0	0.021542					SsLRR-RLK213	0	0.023402	0.021171	0
SsLRR-RLK224	0.004374	0	0.020526	0					SsLRR-RLK224	0.05533	0.0652	0.02731	0.022442
SsLRR-RLK233	0.28382	0.369323	0.252873	0.343291					SsLRR-RLK233	0.607118	0.464164	0.500901	0.730657
SsLRR-RLK214	0.16937	0.042573	0.030214	0					SsLRR-RLK214	0.261402	0.299564	0.288994	0.161715
SsLRR-RLK239	0	0	0	0					SsLRR-RLK239	0.22253	0.066741	0	0
SsLRR-RLK215	1.49205	1.24432	1.23097	1.31399					SsLRR-RLK215	1.658	1.64284	1.46455	1.67682
SsLRR-RLK240	0.325955	0.229251	0.283561	0.222679					SsLRR-RLK240	0.396768	0.138866	0.474741	0.335783
SsLRR-RLK262	0.237012	0.098006	0.280906	0.121457					SsLRR-RLK262	0.268067	0.282437	0.409013	0.307626
SsLRR-RLK216	5.16136	3.55167	3.28278	3.902					SsLRR-RLK216	8.96355	9.59718	8.47155	6.93269
SsLRR-RLK242	5.6474	3.21911	4.81089	3.15859					SsLRR-RLK242	9.96646	9.37404	9.90641	5.8478
SsLRR-RLK241	5.9429	5.7832	5.26152	6.29355					SsLRR-RLK241	9.50308	9.86155	9.96656	6.05797
SsLRR-RLK217	0	0	0	0					SsLRR-RLK217	0	0	0	0
SsLRR-RLK219	0.189704	0.108657	0.222114	0.088554					SsLRR-RLK219	0.022795	0.07767	0.090273	0.262091
SsLRR-RLK220	0.238763	0.350583	0.313884	0.285829					SsLRR-RLK220	0.64676	0.583057	0.517188	0.841538
SsLRR-RLK223	0	0.10712	0.064298	0.100166					SsLRR-RLK223	0.023616	0	0	0
SsLRR-RLK226	0.123635	0	0	0					SsLRR-RLK226	0.082686	0.088263	0	0.353319
SsLRR-RLK261	0.171832	0.476251	0.645765	0.718478					SsLRR-RLK261	0.210149	0.09812	0.441456	0.704631
SsLRR-RLK251	0.040947	0	0.0776	0					SsLRR-RLK251	0.01923	0	0.021425	0.025453
SsLRR-RLK232	0.071764	0.019566	0.050205	0.108744					SsLRR-RLK232	0	0.0262	0.022486	0.160412
SsLRR-RLK235	0.00563	0.025272	0.081122	0.024747					SsLRR-RLK235	0.089041	0.083272	0.098832	0.106142
SsLRR-RLK258	0.033814	0.162644	0.083696	0.050652					SsLRR-RLK258	0.254913	0.156908	0.190757	0.13342
SsLRR-RLK237	0.083834	0.082672	0.082278	0.046908					SsLRR-RLK237	0.034214	0.041722	0.020663	0
SsLRR-RLK238	0.405321	0.336238	0.562623	0.417269					SsLRR-RLK238	1.12563	0.782427	0.775745	0.636769
SsLRR-RLK250	0.513444	0.423332	0.323514	0.509114					SsLRR-RLK250	2.0868	0.831462	1.95899	0.916748
SsLRR-RLK252	0	0	0.067957	0.028985					SsLRR-RLK252	0	0.027801	0.023016	0
SsLRR-RLK253	0.443863	0.456193	0.465236	0.455202					SsLRR-RLK253	0.543521	0.684296	0.579125	1.02623
SsLRR-RLK254	0	0	0	0					SsLRR-RLK254	0	0	0	0
SsLRR-RLK260	0	0	0.03088	0					SsLRR-RLK260	0.047114	0.034381	0.023627	0
SsLRR-RLK299	10.723	9.72129	10.1703	9.52909					SsLRR-RLK299	13.3136	13.8675	11.3506	9.95179
SsLRR-RLK263	1.67533	3.34701	1.66864	0					SsLRR-RLK263	2.10327	3.99715	1.93313	5.75167
SsLRR-RLK276	32.3618	24.4994	26.5232	28.5171					SsLRR-RLK276	31.6625	33.3305	33.9664	23.7602
SsLRR-RLK300	6.77685	5.67578	6.80963	8.64282					SsLRR-RLK300	8.22022	7.58285	8.66781	5.13371
SsLRR-RLK264	13.1457	6.47706	7.98486	8.18925					SsLRR-RLK264	10.5438	10.6494	11.1691	5.48087
SsLRR-RLK277	7.79139	3.68321	4.71107	4.95603					SsLRR-RLK277	7.18689	7.16934	6.66437	3.6046
SsLRR-RLK265	1.4885	0.569342	1.85505	0.973884					SsLRR-RLK265	0.716989	1.26304	1.25537	0.892912
SsLRR-RLK266	14.2118	15.0924	14.3369	16.098					SsLRR-RLK266	19.0821	18.684	20.7358	18.7865
SsLRR-RLK292	7.02895	6.99495	7.64835	7.8947					SsLRR-RLK292	9.3499	9.36647	10.5475	10.1823
SsLRR-RLK267	0.123148	0.076935	0.060623	0.084819					SsLRR-RLK267	0.16713	0.196003	0.140639	0.106596
SsLRR-RLK268	0.014021	0.015303	0.012936	0.028441					SsLRR-RLK268	0.051543	0.006854	0.045286	0.183956
SsLRR-RLK269	0.301202	0.103853	0.316185	0.347365					SsLRR-RLK269	0.336574	0.173716	0.209762	0.778453
SsLRR-RLK281	0.076857	0.107666	0.130214	0					SsLRR-RLK281	0.207354	0.124767	0	0.275505
SsLRR-RLK270	0.09833	0.093749	0.043276	0.139648					SsLRR-RLK270	0.162461	0.214495	0.143727	0.19574
SsLRR-RLK282	0.13449	0.108589	0.048585	0					SsLRR-RLK282	0.341917	0.321684	0.330071	0.443919
SsLRR-RLK280	0.114877	0.168596	0.03569	0.062714					SsLRR-RLK280	0.230781	0	0	0.140087
SsLRR-RLK302	0.371979	0.220229	0	0.26846					SsLRR-RLK302	0.373462	0.290397	0.408759	0.300317
SsLRR-RLK284	1.51712	2.75355	0	1.0182					SsLRR-RLK284	0.629668	0	1.36277	1.01853
SsLRR-RLK271	1.08213	1.70946	2.38536	1.98521					SsLRR-RLK271	2.83033	2.3889	2.06371	3.12256
SsLRR-RLK272	8.2838	6.32759	6.32974	8.49098					SsLRR-RLK272	5.21193	4.14003	3.54949	5.01531
SsLRR-RLK283	3.49702	3.45164	2.84112	3.57092					SsLRR-RLK283	2.76972	2.57098	2.52953	3.53655
SsLRR-RLK273	2.18144	0	2.0252	1.77792					SsLRR-RLK273	3.46201	3.40514	3.55439	2.28265
SsLRR-RLK293	1.9688	1.45123	2.09036	1.56669					SsLRR-RLK293	5.63585	3.69545	3.39709	2.72481
SsLRR-RLK285	6.10859	5.19954	4.41595	4.7014					SsLRR-RLK285	9.08971	7.34116	5.58133	5.22078
SsLRR-RLK294	4.85515	5.62688	4.83965	3.92502					SsLRR-RLK294	8.12989	7.85131	7.08643	5.45208
SsLRR-RLK288	0.648791	0	0	0					SsLRR-RLK288	0	0	3.65217	0
SsLRR-RLK274	1.44219	1.71667	2.00032	1.78981					SsLRR-RLK274	0	0	0	0
SsLRR-RLK275	4.48143	3.09388	4.12077	3.67926					SsLRR-RLK275	7.04374	6.91824	6.6328	3.4502
SsLRR-RLK278	9.28781	10.8654	10.7421	9.85448					SsLRR-RLK278	9.60212	10.7423	9.71332	11.2874
SsLRR-RLK291	3.68914	4.02991	3.89199	3.97127					SsLRR-RLK291	4.07424	5.09398	4.42213	4.83764
SsLRR-RLK301	3.42095	4.71036	4.962	4.12903					SsLRR-RLK301	4.42688	4.78804	3.4426	4.73238
SsLRR-RLK279	2.32702	2.17362	2.28674	2.49408					SsLRR-RLK279	2.29776	2.45527	2.07931	3.40923
SsLRR-RLK286	3.42704	4.16345	4.63716	6.16151					SsLRR-RLK286	3.53656	3.22302	3.56867	5.3273
SsLRR-RLK287	3.41413	4.21333	4.84353	7.25051					SsLRR-RLK287	4.44237	3.5896	4.70864	5.84346
SsLRR-RLK295	1.95834	3.20363	3.37085	5.63663					SsLRR-RLK295	2.99746	3.01238	4.00584	5.78057
SsLRR-RLK303	2.71717	3.60509	4.44386	5.61478					SsLRR-RLK303	2.94685	3.55137	4.29728	4.9595
SsLRR-RLK296	6.09253	5.54171	5.92218	5.39355					SsLRR-RLK296	4.68396	4.01645	3.45673	4.45105
SsLRR-RLK304	5.16132	4.24411	4.13221	4.57452					SsLRR-RLK304	4.11665	4.68442	3.9405	5.01774
SsLRR-RLK305	1.89825	1.87073	1.02702	0.98126					SsLRR-RLK305	1.4137	1.22379	1.70141	4.5158
SsLRR-RLK289	0	0	0	0					SsLRR-RLK289	0	0	0.024402	0.205618
SsLRR-RLK297	0	0.167421	0.167035	0.261028					SsLRR-RLK297	0.136468	0.177071	0.047628	0.059254
SsLRR-RLK306	0.441342	0.408053	0.335118	0.547324					SsLRR-RLK306	0.283081	0.292486	0.343271	0.376678
SsLRR-RLK339	0.068816	0.205308	0.134312	0.285382					SsLRR-RLK339	0.162801	0	0.148291	0.208028
SsLRR-RLK332	6.92144	4.59709	4.56843	5.27546					SsLRR-RLK332	5.23683	5.18353	4.39278	2.86505
SsLRR-RLK308	0	0	0	0					SsLRR-RLK308	0	0	0.031835	0.083165
SsLRR-RLK321	0	0	0	0					SsLRR-RLK321	0	0	0	0.024684
SsLRR-RLK333	0	0	0	0					SsLRR-RLK333	0	0.033701	0	0.072022
SsLRR-RLK311	1.17396	1.54987	1.76609	1.51937					SsLRR-RLK311	1.14561	1.3347	1.58645	1.21876
SsLRR-RLK322	0.372517	1.32303	1.57475	1.53715					SsLRR-RLK322	1.06481	1.3312	1.96319	0
SsLRR-RLK340	1.09177	1.49977	1.88323	1.61724					SsLRR-RLK340	1.45336	1.61506	1.72146	1.20245
SsLRR-RLK323	3.99787	2.39486	2.57524	3.17292					SsLRR-RLK323	4.75916	3.74958	3.89961	2.82905
SsLRR-RLK309	5.63546	2.80492	3.37789	4.00875					SsLRR-RLK309	6.27798	5.45466	5.41286	4.0265
SsLRR-RLK310	0	0	0	0					SsLRR-RLK310	0	0	0.043479	0
SsLRR-RLK324	0	0	0	0.048606					SsLRR-RLK324	0	0	0	0
SsLRR-RLK341	0.038282	0	0	0					SsLRR-RLK341	0	0.071492	0.03261	0
SsLRR-RLK312	7.34272	6.76379	6.9189	7.02843					SsLRR-RLK312	6.30876	6.22609	6.54529	5.92406
SsLRR-RLK325	3.46454	2.79368	3.43835	3.50305					SsLRR-RLK325	2.72824	2.08037	1.89298	1.85332
SsLRR-RLK334	5.86964	5.28132	6.16145	5.96207					SsLRR-RLK334	4.44002	3.96787	3.95447	3.32479
SsLRR-RLK342	5.93454	5.48444	6.46114	6.10377					SsLRR-RLK342	5.52219	4.31797	4.90243	4.07304
SsLRR-RLK313	0	0.283134	0	0.208392					SsLRR-RLK313	0	0	0.393627	0.806372
SsLRR-RLK335	0.164554	0.227213	0.268765	0.187793					SsLRR-RLK335	0.287956	0.360751	0.268426	0.597019
SsLRR-RLK343	0.210675	0.260035	0.357762	0.278962					SsLRR-RLK343	0.291687	0.347799	0.384269	0.808407
SsLRR-RLK326	0.714337	0.371994	0.489603	2.46682					SsLRR-RLK326	3.63605	4.60535	3.92056	1.24168
SsLRR-RLK314	0.016203	0	0	0					SsLRR-RLK314	0.02902	0	0	0
SsLRR-RLK315	0.165555	0	0.082984	0.036159					SsLRR-RLK315	0	0	0	0
SsLRR-RLK327	3.7954	2.47701	2.94813	3.08414					SsLRR-RLK327	2.74307	3.19134	2.37058	2.30668
SsLRR-RLK336	7.1587	6.14415	7.01979	7.77297					SsLRR-RLK336	9.4954	8.44328	8.27385	6.16847
SsLRR-RLK316	0.161066	0.172068	0.139178	0					SsLRR-RLK316	0	0	0.103236	0.19773
SsLRR-RLK317	2.16544	2.12118	1.93482	0					SsLRR-RLK317	0.858633	0.767739	0.81435	2.18557
SsLRR-RLK329	3.25468	3.50313	3.32558	4.33334					SsLRR-RLK329	0.929918	0	0.090654	0.47157
SsLRR-RLK330	2.78034	3.03975	2.87828	3.79754					SsLRR-RLK330	0.798044	1.1838	0.181254	3.03438
SsLRR-RLK318	0.153512	0.202629	0.132869	0.170269					SsLRR-RLK318	0.241932	0.189232	0.296286	0.460301
SsLRR-RLK347	0.061496	0.221966	0.091902	0.132264					SsLRR-RLK347	0.187037	0.233145	0.208193	0.46578
SsLRR-RLK348	1.78575	1.24985	1.16959	1.44812					SsLRR-RLK348	1.74149	1.9791	1.60892	1.07463
SsLRR-RLK319	0.244877	0.271903	0.165585	0.199073					SsLRR-RLK319	0.160707	0.262185	0.316136	0.525389
SsLRR-RLK331	0.131025	0.082278	0.384487	0.266692					SsLRR-RLK331	0.178873	0.045031	0.373095	0.37579
SsLRR-RLK320	0.057677	0	0	0					SsLRR-RLK320	0.031417	0	0	0.063436
SsLRR-RLK338	0	0.036507	0	0.044085					SsLRR-RLK338	0	0.028329	0	0
SsLRR-RLK328	0	0	0	0					SsLRR-RLK328	0	0	0	0
SsLRR-RLK345	0	0	0	0					SsLRR-RLK345	0	0	0	0
SsLRR-RLK337	0.07412	0.113366	0.131909	0.061713					SsLRR-RLK337	0.140732	0.188163	0.135805	0.347072
SsLRR-RLK349	0	0	0.141142	0					SsLRR-RLK349	0.110313	0.106742	0.124547	0.328399
SsLRR-RLK350	0	0	0	0					SsLRR-RLK350	0	0	0.125393	0.290744
SsLRR-RLK344	0.398522	0.5328	0.850007	0.664401					SsLRR-RLK344	0.226745	0.147838	0.39953	0.866907
SsLRR-RLK346	1.17647	2.04323	1.78209	2.15151					SsLRR-RLK346	2.37484	3.1684	2.50306	6.85584
SsLRR-RLK351	0.21536	0.886617	1.0688	0.297529					SsLRR-RLK351	0.304573	0.511395	0.337407	0.730508
SsLRR-RLK363	0	0.258337	0.343711	0.089921					SsLRR-RLK363	0	0.081499	0.085394	0.161976
SsLRR-RLK352	3.00558	2.724	3.33831	2.33888					SsLRR-RLK352	2.04294	2.53423	2.21323	4.38684
SsLRR-RLK364	2.09824	1.97913	1.03567	2.25251					SsLRR-RLK364	0.993515	0.594007	0	0
SsLRR-RLK384	1.35285	1.16057	1.37342	1.08006					SsLRR-RLK384	0.983538	0.67689	0.971771	1.62007
SsLRR-RLK354	6.00279	6.54393	6.37525	4.82522					SsLRR-RLK354	8.83326	10.1402	6.88799	4.29851
SsLRR-RLK376	3.52004	3.76879	3.05224	2.36026					SsLRR-RLK376	5.098	6.04697	5.68784	4.60173
SsLRR-RLK355	0.364425	0	0	1.04039					SsLRR-RLK355	0	1.3569	1.2583	0
SsLRR-RLK362	2.59811	2.20965	2.81798	2.48293					SsLRR-RLK362	3.00068	2.85435	2.76246	2.53256
SsLRR-RLK377	6.42999	4.53189	4.56693	4.07008					SsLRR-RLK377	5.62464	5.55528	5.26811	4.20716
SsLRR-RLK365	0.35346	0.166599	0.070157	0.060088					SsLRR-RLK365	0	0	0	0
SsLRR-RLK385	2.0537	2.12566	2.8647	2.76184					SsLRR-RLK385	1.3766	2.02472	2.17027	2.96754
SsLRR-RLK386	0	0	0	0					SsLRR-RLK386	0	0	0	0
SsLRR-RLK356	3.5081	1.91667	2.47315	3.39104					SsLRR-RLK356	1.11581	1.13082	1.16418	1.13267
SsLRR-RLK367	4.11064	2.04935	2.94165	3.66507					SsLRR-RLK367	1.24097	1.31656	1.4184	1.09761
SsLRR-RLK388	3.84938	2.22434	3.45408	3.9298					SsLRR-RLK388	1.34919	1.20179	1.15804	1.15092
SsLRR-RLK357	0.120294	0.536525	1.96982	0.406819					SsLRR-RLK357	0.159816	0.135767	0.363581	0.292033
SsLRR-RLK368	0	0.507963	1.03576	0					SsLRR-RLK368	0	0	0	0
SsLRR-RLK378	0.044807	0.049153	0	0.015149					SsLRR-RLK378	0.277647	0.778131	0.27762	0.672649
SsLRR-RLK358	5.93891	4.0838	4.54325	3.75468					SsLRR-RLK358	6.79845	8.1548	7.99352	3.51792
SsLRR-RLK298	3.41606	2.28275	2.58086	2.33148					SsLRR-RLK298	5.2451	4.57486	5.16025	2.80972
SsLRR-RLK290	11.6512	6.50472	8.53228	6.73919					SsLRR-RLK290	15.5425	14.7235	17.0112	8.47237
SsLRR-RLK381	5.90427	2.69005	3.95784	2.90299					SsLRR-RLK381	5.00553	4.7162	5.10771	1.91209
SsLRR-RLK393	4.64551	2.74589	3.28734	3.0467					SsLRR-RLK393	7.34761	7.53679	7.88661	3.66642
SsLRR-RLK359	0.853074	1.08014	1.0343	1.29081					SsLRR-RLK359	1.17143	1.18357	1.38472	2.87806
SsLRR-RLK373	0.714245	0.768333	0.816405	0.871816					SsLRR-RLK373	0.985041	0.970836	1.25218	2.41727
SsLRR-RLK391	0.572716	0.994357	0.789211	0.872515					SsLRR-RLK391	0.855806	0.836306	1.11404	2.34865
SsLRR-RLK374	0	0.020471	0.173563	0					SsLRR-RLK374	0.027255	0	0	0
SsLRR-RLK360	0.077948	0.144366	0.135998	0.252953					SsLRR-RLK360	0.279698	0.283085	0.234033	0.293237
SsLRR-RLK390	0.181564	0.07487	0.176639	0.159726					SsLRR-RLK390	0.089988	0.125115	0.107012	0.139757
SsLRR-RLK361	13.954	14.5258	13.0295	13.3714					SsLRR-RLK361	7.188	11.2494	8.01131	8.76186
SsLRR-RLK375	11.0898	10.6321	10.815	9.83754					SsLRR-RLK375	8.51225	8.62038	7.62328	6.46898
SsLRR-RLK382	32.1887	35.9048	29.5482	32.2709					SsLRR-RLK382	14.8634	23.2578	18.8406	18.6006
SsLRR-RLK369	12.9412	10.4059	12.5512	10.9409					SsLRR-RLK369	17.0304	15.2031	13.6696	12.8639
SsLRR-RLK370	0.022015	0	0	0.022329					SsLRR-RLK370	0.02214	0	0.018195	0.177441
SsLRR-RLK371	0.090994	0.179671	0.178659	0.151367					SsLRR-RLK371	0.064731	0.158704	0.390669	0.545114
SsLRR-RLK372	1.29748	1.63371	1.59793	2.32107					SsLRR-RLK372	0.797447	1.00617	1.68524	5.65975
SsLRR-RLK379	10.7013	9.50338	11.288	10.6845					SsLRR-RLK379	8.38743	11.6494	7.66405	7.75483
SsLRR-RLK389	9.27396	8.77633	9.06234	8.08434					SsLRR-RLK389	6.78062	9.35922	6.81896	5.71106
SsLRR-RLK380	0.029402	0.062881	0.057698	0					SsLRR-RLK380	0.068879	0	0.084352	0
SsLRR-RLK392	0.023222	0	0.015006	0					SsLRR-RLK392	0	0	0.019584	0
SsLRR-RLK383	0.199861	0.91937	0.827935	0.144645					SsLRR-RLK383	0.281027	0.170117	0.324852	0.325767
SsLRR-RLK394	1.96299	2.07728	2.28989	3.10864					SsLRR-RLK394	2.18388	2.78663	3.58291	3.62017
SsLRR-RLK416	1.56935	1.96676	1.93814	2.48667					SsLRR-RLK416	1.76458	3.0965	4.27573	3.93859
SsLRR-RLK417	2.14904	2.60702	2.93053	3.40183					SsLRR-RLK417	2.44229	3.80272	4.3647	4.40432
SsLRR-RLK429	2.09036	3.11913	2.66207	3.47154					SsLRR-RLK429	2.47015	3.33	3.56686	4.01765
SsLRR-RLK395	0.032533	0.211072	0.100524	0.033157					SsLRR-RLK395	0.218046	0.144471	0.030961	0.118898
SsLRR-RLK419	1.25427	1.3878	1.39899	1.95053					SsLRR-RLK419	1.65936	1.16389	1.22048	1.95263
SsLRR-RLK409	5.75886	5.44571	6.05875	5.00099					SsLRR-RLK409	5.55277	6.61686	5.51917	6.42571
SsLRR-RLK422	4.09249	5.65885	4.97941	4.4997					SsLRR-RLK422	4.77565	5.12048	4.11316	5.05414
SsLRR-RLK397	0	0	0	0.543775					SsLRR-RLK397	0	0	0	0
SsLRR-RLK411	1.29296	0.77278	0.838239	0.787233					SsLRR-RLK411	0.613284	0.733435	0.732504	0.854424
SsLRR-RLK423	0.98883	0.736908	0.670022	0.768962					SsLRR-RLK423	0.74476	1.01027	0.846082	0.851327
SsLRR-RLK432	1.16699	0.703416	0.636737	0.348833					SsLRR-RLK432	0.536339	0.75813	0.649245	0.651486
SsLRR-RLK398	2.83975	3.44203	3.5717	3.18822					SsLRR-RLK398	8.86128	8.03042	7.3158	6.74256
SsLRR-RLK412	11.6967	12.4752	11.691	10.6248					SsLRR-RLK412	13.674	13.0041	12.8743	11.8206
SsLRR-RLK424	7.4133	9.86836	9.91798	8.65714					SsLRR-RLK424	16.7607	17.6409	16.0931	13.1573
SsLRR-RLK433	15.0688	20.9676	16.4672	17.0332					SsLRR-RLK433	19.296	20.7526	17.5919	16.4407
SsLRR-RLK399	0.060799	0.037711	0	0					SsLRR-RLK399	0	0.053072	0	0
SsLRR-RLK400	5.34507	8.29555	7.6175	7.25528					SsLRR-RLK400	3.91745	4.35138	4.98541	6.40901
SsLRR-RLK434	7.31779	9.56632	10.3926	9.70821					SsLRR-RLK434	5.19197	6.04659	6.79905	9.09059
SsLRR-RLK401	3.11672	3.87962	4.51513	4.41284					SsLRR-RLK401	1.69402	2.33637	2.59317	3.71398
SsLRR-RLK402	10.2014	6.54955	7.66465	7.83066					SsLRR-RLK402	4.83389	5.60291	4.65258	4.87263
SsLRR-RLK413	5.50574	3.95222	4.21222	3.84435					SsLRR-RLK413	3.42211	3.50973	3.58266	2.53165
SsLRR-RLK425	12.6826	8.21801	8.51169	11.1108					SsLRR-RLK425	7.24175	8.1844	8.26198	5.79863
SsLRR-RLK403	0	0	0	0					SsLRR-RLK403	0	0	0	0
SsLRR-RLK426	0	0	0	0					SsLRR-RLK426	0.016815	0	0	0
SsLRR-RLK404	0.070493	0.074007	0.062581	0.214947					SsLRR-RLK404	0.035127	0.02552	0.035669	0
SsLRR-RLK428	0.055665	0.070839	0.089764	0.135501					SsLRR-RLK428	0	0.043106	0	0
SsLRR-RLK405	6.02419	3.49379	3.48252	4.17344					SsLRR-RLK405	6.94432	5.9741	7.31135	4.01676
SsLRR-RLK415	8.13546	4.70048	4.37216	4.34287					SsLRR-RLK415	8.19828	7.29224	7.64609	4.36969
SsLRR-RLK436	10.2095	5.31058	4.64259	5.18729					SsLRR-RLK436	9.17567	8.50554	8.39379	5.79544
SsLRR-RLK437	8.96736	5.52872	6.03828	5.78455					SsLRR-RLK437	13.4071	10.1147	9.58902	5.04472
SsLRR-RLK406	5.01948	3.01546	1.56778	1.31033					SsLRR-RLK406	7.8778	3.40009	5.82389	0.995841
SsLRR-RLK407	0.071589	0.139794	0.157734	0.086413					SsLRR-RLK407	0.094934	0.116498	0.135721	0.068796
SsLRR-RLK418	0	0	0.037027	0					SsLRR-RLK418	0.074317	0	0	0.029516
SsLRR-RLK410	5.92157	5.9833	6.68806	6.64992					SsLRR-RLK410	6.26247	7.81832	6.13126	4.78394
SsLRR-RLK421	9.60693	8.09492	8.14158	9.87375					SsLRR-RLK421	9.10337	8.68867	7.92956	6.80372
SsLRR-RLK430	7.98206	6.12162	8.29563	8.692					SsLRR-RLK430	7.56919	8.20921	7.9013	6.57665
SsLRR-RLK431	13.192	13.019	14.2158	14.3084					SsLRR-RLK431	16.1573	14.7265	14.1775	9.6492
SsLRR-RLK414	0.394156	0.566502	0.532704	1.03488					SsLRR-RLK414	0.472113	0.478223	0	1.92342
SsLRR-RLK435	10.1318	8.02951	7.21321	7.65851					SsLRR-RLK435	16.0825	13.8177	11.7741	7.5007
SsLRR-RLK427	0	0	0	0					SsLRR-RLK427	0	0	0	0
